# Supplementary material for: Systems Genetics Reveals the Gene Regulatory Mechanisms of Arrb2 in the Development of Autism Spectrum Disorders
Source: Genes (Basel). 2025 May 20;16(5):605. doi: 10.3390/genes16050605 (PMC12111057; doi:10.3390/genes16050605)
Supplement: Supplementary file 1 [file genes-16-00605-s001.zip]

Archive with 5 entries (5 files):
- Supplementary Files/Supplementary_File_S1_Arrb2 correlation with ASD phenotypes.xlsx
- Supplementary Files/Supplementary_File_S2_Arrb2 correlated genes across different brain regions.xlsx
- Supplementary Files/Supplementary_File_S3_Significantly enriched KEGG pathways and MPOs.xlsx
- Supplementary Files/Supplementary_File_S4_ Details of 53 primary and secondary interactors of Arrb2.xlsx
- Supplementary Files/Supplementary_File_S5_Significantly differentially expressed genes between ASD and control samples.xlsx
