# Supplementary material for: Systems Genetics Reveals the Gene Regulatory Mechanisms of Arrb2 in the Development of Autism Spectrum Disorders
Source: Genes (Basel). 2025 May 20;16(5):605. doi: 10.3390/genes16050605 (PMC12111057; doi:10.3390/genes16050605)
Supplement: Supplementary file 1 [file genes-16-00605-s001.zip › Supplementary Files/Supplementary_File_S1_Arrb2 correlation with ASD phenotypes.xlsx]

## Sheet: Arrb2_Corr_AutismPheno
Record ID	Symbol	Description	Number of Brain Regions with P < 0.05	Amy_GN280_Arrb2 _Sample r	Cer_GN56_Arrb2_ 1451987_at_A _Sample r	Hip_GN110_Arrb2_1451987_at _Sample r	PFC_GN135_Arrb2_1451987_at _Sample r	Amy_GN280_Arrb2 _Sample p(r)	Cer_GN56_Arrb2_ 1451987_at_A _Sample p(r)	Hip_GN110_Arrb2_1451987_at _Sample p(r)	PFC_GN135_Arrb2_1451987_at _Sample p(r)
BXD_10003	BrainWT5	Central nervous system, morphology: Brain weight, male and female adult average, unadjusted for body weight, age, sex [mg]	0	0.554421	0.152936	0.71548	0.518796	-0.14	-0.26	0.07	0.13
BXD_10032	BrainWT7	Central nervous system, morphology: Brain weight in young adult males [mg]	1	0.33057	0.0628485	0.691605	0.0415605	-0.31	-0.41	-0.1	-0.48
BXD_10033	BrainBodyRatio	Central nervous system, morphology: Brain to body weight ratio [ratio]	0	0.854288	0.929665	0.316238	0.306042	-0.06	-0.02	0.24	0.26
BXD_10337	HPCGCnum	Central nervous system, morphology: Hippocampus granule cell number [n total per side]	0	0.915061	0.433169	0.799882	0.883608	0.05	-0.26	0.09	-0.05
BXD_10344	WMZProbeTargetTime	Central nervous system, behavior, learning and memory: Learning measured by the time spent in target quadrant on day 5 (probe trial) using the Morris water maze [%]	0	0.224161	0.410458	0.436966	0.861231	-0.58	-0.29	0.3	0.07
BXD_10345	WMZProbeSwimTime	Central nervous system, behavior, learning and memory: Learning and memory function, Morris water maze, swim time for the probe trial on day 5 [%]	0	0.155086	0.673635	0.249246	0.76928	-0.66	-0.15	0.43	-0.11
BXD_10362	MF	Central nervous system, morphology: Hippocampus mossy fiber pathway volume, total [units]	0	0.968789	0.134707	0.807347	0.482138	0.01	-0.3	0.05	-0.15
BXD_10363	CA4MF	Central nervous system, morphology: Hippocampus mossy fiber pathway volume, CA4 (dentate gyrus) component [volume units]	0	0.872795	0.41398	0.699068	0.691925	0.04	-0.17	0.08	-0.09
BXD_10364	SPMFVol	Central nervous system, morphology: Hippocampus mossy fiber pathway volume, suprapyramidal component (SPMF) [units]	0	0.881113	0.754883	0.617219	0.913897	-0.04	-0.06	0.11	0.02
BXD_10365	IIPMF	Central nervous system, morphology: Hippocampus mossy fiber pathway volume, intra- and infrapyramidal component (IIPMF) [units]	0	0.790107	0.0753658	0.88839	0.136899	0.07	-0.35	-0.03	-0.32
BXD_10366	CA4/MF %	Central nervous system, morphology: Hippocampus mossy fiber pathway, ratio of volume of CA4 to total MF [%]	0	0.845788	0.726232	0.958349	0.871116	0.05	0.07	0.01	0.04
BXD_10367	SP/MF %	Central nervous system, morphology: Hippocampus mossy fiber pathway volume, fraction of suprapyramidal component relative to total volume [%]	0	0.773559	0.319533	0.854264	0.314761	-0.08	0.2	0.04	0.22
BXD_10368	N/A	Central nervous system, morphology: Hippocampus mossy fiber pathway volume, fraction of IIPMT relative to total volume [%]	0	0.846854	0.149706	0.807504	0.192299	0.05	-0.29	-0.05	-0.28
BXD_10375	HippocampusWTraw	Central nervous system, morphology: Hippocampus weight, bilateral, fixed and hand-dissected tissue, unadjusted for differences in age, sex, or body weight [mg]	0	0.0823898	0.901145	0.302945	0.74448	-0.41	-0.02	0.2	0.07
BXD_10376	HippocampusWT	Central nervous system, morphology: Hippocampus bilateral weight with adjustment only for age and sex (no adjustment for brain weight) [mg]	0	0.257477	0.302675	0.706675	0.321676	-0.26	-0.19	0.07	-0.19
BXD_10377	HippocampusGCdens	Central nervous system, morphology: Hippocampus granule cell density [n x10^3]	0	0.773793	0.718236	0.0863298	0.547417	-0.07	-0.07	0.33	0.12
BXD_10378	HippocampusGCNum	Central nervous system, morphology: Hippocampus granule cell number, unilateral [n x10^3]	2	0.124172	0.0274345	0.280433	0.0272648	-0.36	-0.4	0.22	-0.43
BXD_10379	BrainWT11	Central nervous system, morphology: Brain weight [mg]	0	0.718167	0.307999	0.730721	0.877018	-0.08	-0.18	0.07	-0.03
BXD_10389	ASR5KHz100dB	Central nervous system, behavior, auditory system: High frequency hearing loss, acoustic startle response to 5 kHz white-noise bursts at 100 dB SPL [force]	0	0.232469	0.486111	0.953296	0.948258	-0.32	0.15	-0.01	0.02
BXD_10390	ASR10KHz100dB	Central nervous system, behavior, auditory system: High frequency hearing loss, acoustic startle response to 10 kHz white noise bursts at 100 dB [force]	0	0.836311	0.76603	0.269146	0.947495	0.06	0.06	-0.25	-0.02
BXD_10391	ASR15KHz100dB	Central nervous system, behavior, auditory system: High frequency hearing loss, acoustic startle response to 15 kHz white-noise bursts at 100 dB SPL [force]	0	0.757331	0.825311	0.146915	0.646328	0.08	0.05	-0.32	-0.11
BXD_10392	ASR20KHz100dB	Central nervous system, behavior, auditory system: High frequency hearing loss, acoustic startle response to 20 kHz white-noise bursts at 100 dB [g]	0	0.921597	0.95953	0.197396	0.889728	0.03	0.01	-0.29	-0.03
BXD_10393	ASR25KHz100dB	Central nervous system, behavior, auditory system: High frequency hearing loss, acoustic startle response to 25 kHz white noise bursts at 100 dB SPL [force]	0	0.585644	0.93967	0.205119	0.860792	-0.15	-0.02	-0.28	-0.04
BXD_10394	ASR110dB10kHz	Central nervous system, behavior, auditory system: Acoustic startle response to a 110 dB SPL, 10 kHz tone without prepulse stimulus [force]	0	0.669817	0.662968	0.296719	0.848921	0.12	0.09	-0.23	-0.04
BXD_10395	ASRWN110dB	Central nervous system, behavior, auditory system: High frequency hearing loss, acoustic startle response to white-noise bursts at 110 dB SPL [force]	0	0.909545	0.846102	0.333074	0.769642	0.03	0.04	-0.22	-0.07
BXD_10396	PPI110dB5kHz80dBPP	Central nervous system, behavior: Prepulse inhibition of the acoustic startle response to 110 dB SPL white-noise bursts, 5 kHz, 80 dB prepulse stimulus [%]	0	0.999489	0.808849	0.963002	0.607828	0	-0.05	0.01	-0.13
BXD_10397	PPI110dB10kHz80dBPP	Central nervous system, behavior: Prepulse inhibition of the acoustic startle response to 110 dB SPL white-noise bursts, 10 kHz, 80 dB prepulse stimulus [%]	0	0.410527	0.599676	0.539751	0.524163	0.23	-0.12	-0.15	-0.16
BXD_10398	PPI110dB15kHz80dBPP	Central nervous system, behavior: Prepulse inhibiition of the acoustic startle response to 110 dB SPL white-noise bursts, 15 kHz, 80 dB prepulse stimulus [%]	0	0.334132	0.43498	0.352197	0.446773	0.27	-0.18	-0.22	-0.19
BXD_10399	PPI110dB20kHz80dBPP	Central nervous system, behavior: Prepulse inhibition of the acoustic startle response to 110 dB SPL white-noise bursts, 20 kHz, 80 dB prepulse stimulus [%]	0	0.0591412	0.74028	0.209867	0.244352	0.5	-0.07	-0.29	-0.29
BXD_10400	PPI110dB10kHz56dBWN	Central nervous system, behavior: Prepulse inhibition of the acoustic startle response to a 110 db SPL, 10 kHz tone, 56 db SPL white-noise prepulse stimulus [%]	1	0.359	0.00206831	0.950351	0.317711	-0.25	-0.61	0.01	-0.24
BXD_10401	PPI110dB10kHz68dBPP	Central nervous system, behavior: Prepulse inhibition of the acoustic startle response to a 110 db SPL 10 kHz tone, following a 68 db SPL white noise prepulse stimulus [%]	1	0.309042	0.0230933	0.811713	0.153127	-0.27	-0.47	0.06	-0.33
BXD_10402	PPI110dB10kHz80dBPP	Central nervous system, behavior: Prepulse inhibition of the acoustic startle response to a 110 db SPL, 10 kHz tone, 80 db SPL white-noise prepulse stimulus [%]	2	0.396437	0.0188273	0.728047	0.0232038	-0.23	-0.49	-0.08	-0.5
BXD_10413	WMZ LogLatency1	Central nervous system, behavior, learning and memory: Spatial navigation, latency to reach hidden platform using Morris water maze (test 1, Trait Llat1 Table 1), males and females combined [log sec]	0	0.985106	0.458541	0.363381	0.463598	0.01	0.15	0.19	0.16
BXD_10414	WMZ LogLatency2	Central nervous system, behavior, learning and memory: Spatial navigation, latency to reach hidden platform using Morris water maze (test 2, Trait Llat2 Table 1), males and females combined [log sec]	0	0.479151	0.446655	0.115534	0.496373	-0.19	0.16	0.33	0.15
BXD_10415	WMZ LogLatency3	Central nervous system, behavior, learning and memory: Spatial navigation, latency to reach hidden platform using Morris water maze (test 3, Trait Llat3 Table 1), males and females combined [log sec]	0	0.690471	0.211763	0.358698	0.675715	-0.11	0.25	0.2	0.09
BXD_10445	FreezingUS	Central nervous system, behavior: Fear response control (unconditioned auditory stimulus stimulus, US) in a contextualized fear conditioning paradigm [% freezing]	2	0.0105299	0.500465	0.0303327	0.312301	0.66	-0.15	-0.48	-0.25
BXD_10456	HippocampusVol	Central nervous system, morphology: Hippocampus volume, total [mm^3]	0	0.722992	0.295255	0.546999	0.302233	-0.08	-0.19	0.12	-0.21
BXD_10457	HippocampusVol	Central nervous system, morphology: Hippocampus proper volume [mm^3]	0	0.607301	0.373782	0.616825	0.335106	-0.12	-0.17	0.1	-0.19
BXD_10458	HippPyrVol	Central nervous system, morphology: Hippocampus pyramidal cell layer volume, unilateral [mm^3]	1	0.0436568	0.126028	0.834843	0.0922784	-0.44	-0.28	0.04	-0.33
BXD_10459	HippGCVol	Central nervous system, morphology: Hippocampus dentate gyrus granule cell layer volume, unilateral [mm^3]	2	0.658135	0.0146039	0.956461	0.0248763	0.1	-0.43	-0.01	-0.43
BXD_10460	HippocampusDGVol	Central nervous system, morphology: Hippocampus dentate gyrus volume [mm^3]	0	0.954388	0.166023	0.386997	0.226712	0.01	-0.26	0.17	-0.24
BXD_10462	BrainWT12	Central nervous system, morphology: Brain weight [mg]	0	0.535423	0.191502	0.622487	0.822253	-0.14	-0.24	0.1	-0.05
BXD_10594	BrainWT13	Central nervous system, morphology: Brain weight [mg]	0	0.514904	0.300023	0.674097	0.905297	-0.18	-0.22	0.09	-0.03
BXD_10619	WMZTrgtCrossings	Central nervous system, behavior, learning and memory: Learning and memory performance measured using Morris water maze, site preference computed as crosses over trained site minus crosses over alternative sites [n]	0	0.631984	0.0573302	0.927037	0.469365	-0.29	0.59	0.03	0.28
BXD_10620	WMZTrgtQuadTime	Central nervous system, behavior, learning and memory: Morris water maze search-time preference, amount of time spent in the trained quadrant of the pool minus mean time in the alternative quadrants [seconds]	0	0.363249	0.0581279	0.661108	0.938336	-0.53	0.59	0.16	0.03
BXD_10646	BrainWT14	Central nervous system, morphology: Brain weight [mg]	0	0.74639	0.281107	0.77729	0.927365	-0.08	-0.19	0.05	-0.02
BXD_10648	BrainWT15	Central nervous system, morphology: Brain weight [mg]	0	0.322424	0.362468	0.91373	0.609863	-0.26	-0.19	0.02	-0.11
BXD_10672	BrainWT16	Central nervous system, morphology: Brain weight [mg]	0	0.347903	0.279818	0.837563	0.633333	-0.22	-0.19	0.04	-0.09
BXD_10755	HippDortVol_CorrAge	Central nervous system, morphology: Hippocampus, dorsal hippocampus volume, age-adjusted residuals [mm3]	0	0.858411	0.920112	0.768532	0.952391	-0.04	-0.02	0.06	-0.01
BXD_10756	HippVentVol_CorrAge	Central nervous system, morphology: Hippocampus, ventral hippocampus volume, age-adjusted residuals (V2 Table 2A) [mm3]	0	0.432806	0.916693	0.384548	0.621274	-0.18	-0.02	0.17	-0.1
BXD_10757	HippVentVol_CorrABr	Central nervous system, morphology: Hippocampus, ventral hippocampus volume residuals, adjusted for differences in age and brain weight (from V3 Table 2A) [mm3]	0	0.460696	0.681399	0.399622	0.535828	-0.17	-0.08	0.16	-0.12
BXD_10807	%TqPath	Central nervous system, behavior, learning and memory: Memory performance measured as fraction of swim distance spent in the learned target quadrant [%]	0	0.455041	0.623217	0.115596	0.84027	-0.38	0.18	0.56	0.08
BXD_10808	MeanLat	Central nervous system, behavior, learning and memory: Learning performance measured as the latency to reach the platform during acquisition of Morris water maze task [s]	0	0.970014	0.602675	0.0656136	0.599427	-0.02	0.19	0.64	0.2
BXD_10810	MeanPath	Central nervous system, behavior, learning and memory: Average path length to reach the platform during acquisition of task using Morris water maze [cm]	0	0.916372	0.113374	0.149309	0.171861	0.06	0.53	0.52	0.5
BXD_10814	SwimSpeed	Central nervous system, behavior: Swimming speed during acquisition of task using Morris water maze [cm/s]	0	0.755456	0.812122	0.35612	0.514106	0.16	0.09	-0.35	0.25
BXD_10815	DiffPathD1-4	Central nervous system, behavior, learning and memory: Learning performance measured as the difference in swim path to reach the platform between days 1 and 4 of training using Morris water maze [cm]	0	0.757192	0.414095	0.706827	0.861672	0.16	-0.29	-0.15	-0.07
BXD_10816	WmzDiffLatD1-4	Central nervous system, behavior, learning and memory: Learning measured by the difference in time (latency) to reach the platform between day 1 and day 4 of training using Morris water maze [s]	0	0.826753	0.569603	0.989636	0.83648	-0.12	-0.21	0.01	-0.08
BXD_10824	MeanRotar	Central nervous system, behavior: Locomotor performance, duration on an accelerating rotarod, mean of three trials [s]	0	0.8409	0.572729	0.595841	0.168179	-0.11	-0.2	-0.21	-0.5
BXD_10895	Hipp	Central nervous system, morphology: Hippocampus volume, bilateral, in situ postmortem from high field MRI [mm^3]	0	0.491139	0.451872	0.963978	0.40598	0.26	0.24	-0.01	-0.32
BXD_10896	ANX CLOENT EPM	Central nervous system, behavior: Anxiety assay, closed arm entries in an elevated plus maze test [n]	2	0.678441	0.0274265	0.081543	0.0469872	-0.13	0.53	0.43	0.5
BXD_10898	ANX OPNENT EPM	Central nervous system, behavior: Anxiety assay, open arm entries in an elevated plus maze test [n]	0	0.711437	0.443	0.628629	0.582882	0.12	-0.2	0.13	0.15
BXD_10899	FEAR BASE	Central nervous system, behavior, learning and memory: Fear conditioning, baseline preconditioning freezing during a 2 min acclimation period prior to first pairing of conditioned stimulus (CS) and unconditioned stimulus (US) [%]	0	0.925528	0.956022	0.983535	0.748544	0.03	-0.02	0.01	-0.09
BXD_10900	FEAR CONSOL	Central nervous system, behavior, learning and memory: Fear conditioning, freezing during consolidation period after final pairing of conditioned stimulus (CS) and unconditioned stimulus (US) [%]	0	0.841089	0.509469	0.0842208	0.294385	-0.06	-0.17	-0.43	-0.28
BXD_10901	FEAR CONTEXT	Central nervous system, behavior, learning and memory: Fear conditioning, freezing in response to context exposure 48 hr after conditioning [%]	0	0.8642	0.849344	0.397102	0.441526	-0.06	0.05	0.22	0.21
BXD_10902	FEAR CUED	Central nervous system, behavior, learning and memory: Fear conditioning, freezing during conditioned stimulus exposure, 24 hr after conditioning [%]	0	0.822331	0.81458	0.87847	0.672191	-0.07	0.06	0.04	0.11
BXD_10904	ANX LOCLHT LD	Central nervous system, behavior: Anxiety assay, locomotion in the light compartment relative to total in a light-dark test [%]	0	0.456998	0.741803	0.444124	0.460652	-0.24	-0.09	0.2	0.2
BXD_10905	ANX CENDUR EPM	Central nervous system, behavior: Anxiety assay, time in the center of an elevated plus maze [sec]	0	0.631587	0.155058	0.106738	0.0945888	-0.15	0.36	0.41	0.43
BXD_10907	ANX %LHT LD	Central nervous system, behavior: Anxiety assay, percentage of time in light compartment of a light-dark test [%]	0	0.316429	0.368972	0.155938	0.347914	-0.32	0.23	0.36	0.25
BXD_10908	ANX %OPDUR EPM	Central nervous system, behavior: Anxiety assay, percentage of time in open arms of an elevated plus maze [%]	0	0.811764	0.431664	0.333817	0.60748	-0.08	-0.2	0.25	0.14
BXD_10909	ANX TOTENT EPM	Central nervous system, behavior: Anxiety assay, arm entries (total) in an elevated plus maze [n]	1	0.818622	0.0921331	0.0746276	0.0415913	-0.07	0.42	0.44	0.51
BXD_10917	ANX TRANS LD	Central nervous system, behavior: Anxiety assay, transitions between light and dark compartments in light/dark test [n]	0	0.0827248	0.694772	0.11508	0.615841	-0.52	0.1	0.4	0.14
BXD_10928	Brain_MRI	Central nervous system, morphology: Brain volume, in situ postmortem from high field MRI [mm^3]	0	0.888943	0.950816	0.912214	0.607693	-0.05	-0.02	0.04	-0.2
BXD_10953	Brain-Cb	Central nervous system, morphology: Brain volume minus cerebellum volume, in situ postmortem value from high field MRI [mm^3]	0	0.958661	0.955327	0.966111	0.608554	-0.02	0.02	0.01	-0.2
BXD_11004	Rota_Base	Central nervous system, behavior: Rotarod performance, baseline control (supplementary data to Brigman et al.) [sec]	1	0.722895	0.276254	0.0388041	0.297319	0.09	0.33	0.44	0.51
BXD_11005	Rota_Delta_Train	Central nervous system, behavior, learning: Motor performance, improvement in rotarod training measured as change in time on rod [sec]	1	0.00282155	0.912617	0.842467	0.53088	0.65	-0.03	0.04	-0.32
BXD_11008	PPI_2008	Central nervous system, behavior: Prepulse inhibition of the acoustic startle response [%]	0	0.958197	0.98102	0.926223	0.852255	0.01	-0.01	-0.02	0.1
BXD_11009	FearCue3	Central nervous system, behavior, learning and memory: Fear conditioning, freezing response time to conditioned cue after 48 hours [%]	0	0.152648	0.640765	0.0866167	0.112066	0.35	0.14	0.37	-0.71
BXD_11010	FearCued	Central nervous system, behavior, learning and memory: Fear conditioning, freezing response time to conditioned cue after 24 hours [%]	0	0.289994	0.554915	0.285402	0.165834	0.26	0.18	0.24	-0.65
BXD_11011	FearContext	Central nervous system, behavior, learning and memory: Fear conditioning, freezing response to context after 48 hours [%]	0	0.0668404	0.766752	0.853561	0.814406	0.44	0.09	0.04	-0.12
BXD_11012	PlusMazeOpen	Central nervous system, behavior: Anxiety assay, time in open arm of elevated plus maze in young adult males and females [sec]	0	0.0623305	0.457688	0.644651	0.710055	-0.44	0.23	-0.1	-0.2
BXD_11013	PlusMazeClosedIn	Central nervous system, behavior: Anxiety assay, number of closed arm entries using elevated plus maze [n]	0	0.632957	0.71355	0.315597	0.668962	-0.12	-0.11	0.22	-0.22
BXD_11015	CenterTime	Central nervous system, behavior: Anxiety assay, open field behavior, duration in center of field [sec]	0	0.211742	0.320834	0.750867	0.152724	0.3	0.3	-0.07	0.66
BXD_11302	M_VOCA_THRESHOLD	Central nervous system, behavior, somatosensory system: Pain sensitivity, vocalization threshold to mild foot shock for males [mA]	2	0.668877	0.0428957	0.0453515	0.614773	-0.07	0.31	-0.26	0.11
BXD_11385	M_LD_DARK_TIME	Central nervous system, behavior: Anxiety assay, time in dark side of a light-dark box for males [sec]	0	0.592623	0.851475	0.144064	0.820534	0.08	-0.03	0.2	0.05
BXD_11387	M_LD_LIGHT_DIST	Central nervous system, behavior: Anxiety assay, locomotion in the light compartment of a light-dark box for males [cm]	0	0.332028	0.203958	0.683694	0.438044	0.15	-0.21	-0.06	0.17
BXD_11388	M_LD_LIGHT_TIME	Central nervous system, behavior: Anxiety assay, time in light side of a light-dark box for males [sec]	0	0.592623	0.851475	0.144064	0.820534	-0.08	0.03	-0.2	-0.05
BXD_11389	M_LD_PCT_DISTLIGHT	Central nervous system, behavior: Anxiety assay, percentage of locomotion in light side of a light-dark box for males [%]	0	0.993328	0.603252	0.152466	0.601142	0	-0.09	-0.2	-0.12
BXD_11390	M_LD_PCT_LIGHT_TIME	Central nervous system, behavior: Anxiety assay, percentage of time in light side of a light-dark box for males [%]	0	0.561304	0.824212	0.144718	0.807098	-0.09	0.04	-0.2	-0.06
BXD_11391	M_LD_TRANSITIONS	Central nervous system, behavior: Anxiety assay, transitions between light and dark sides of a light-dark box for males [n]	0	0.332583	0.253397	0.571063	0.553396	0.15	-0.19	-0.08	0.13
BXD_11392	M_LM_ALT_CONTEXT	Central nervous system, behavior: Fear conditioning response, activity in altered context for males [units]	0	0.763263	0.64615	0.213443	0.425392	0.05	-0.08	0.17	-0.18
BXD_11393	M_LM_BASELINE	Central nervous system, behavior: Fear conditioning behavior, baseline activity in apparatus for males [units]	1	0.734906	0.0232729	0.805865	0.65036	0.05	-0.37	0.03	-0.1
BXD_11394	M_LM_CONTEXT_ACTIVITY	Central nervous system, behavior: Fear conditioning response, contextual activity for males [units]	0	0.680574	0.337235	0.431877	0.937786	-0.06	-0.16	0.11	0.02
BXD_11395	M_LM_CUE_ACTIVITY	Central nervous system, behavior: Fear conditioning response, activity in altered context during presentation of cue for males [n beam breaks]	0	0.392886	0.88119	0.622552	0.552832	0.13	-0.03	0.07	0.13
BXD_11396	M_LM_CUE_SUPPRESS	Central nervous system, behavior, learning and memory: Fear conditioning response, suppression of activity in altered context for males [units]	0	0.837333	0.963884	0.568697	0.307017	-0.03	0.01	0.08	0.23
BXD_11397	M_LM_PAIR1	Central nervous system, behavior: Fear conditioning response, activity during first tone-shock pairing for males [units]	0	0.596329	0.137358	0.490323	0.87707	0.08	-0.25	0.1	-0.04
BXD_11398	M_LM_PAIR2	Central nervous system, behavior: Fear conditioning response, activity during second tone-shock pairing for males [units]	0	0.102835	0.292824	0.784571	0.980634	0.25	-0.18	-0.04	0.01
BXD_11399	M_LM_PAIR3	Central nervous system, behavior: Fear conditioning response, activity during third tone-shock pairing for males [units]	0	0.0549733	0.529801	0.441898	0.608873	0.29	-0.11	0.11	-0.12
BXD_11400	M_LM_PS_INTVL1	Central nervous system, behavior: Fear conditioning response, activity after first tone shock pairing for males [n beam breaks/30 sec test]	0	0.20442	0.261586	0.742312	0.951215	0.2	-0.19	-0.05	0.01
BXD_11401	M_LM_PS_INTVL2	Central nervous system, behavior: Fear conditioning response, activity after second tone-shock pairing for males [n beam breaks/30 sec test]	0	0.167378	0.660493	0.842684	0.773651	0.21	-0.07	0.03	0.07
BXD_11402	M_LM_PS_INTVL3	Central nervous system, behavior: Fear conditioning response, activity after third tone-shock pairing for males [n beam breaks/30 sec test]	0	0.152177	0.105584	0.513121	0.199623	0.22	-0.27	-0.09	-0.28
BXD_11403	M_LM_SUPPRESSION	Central nervous system, behavior, learning and memory: Fear conditioning response, cue conditioning, activity suppression after third tone-shock pairing for males [units]	0	0.0971518	0.767382	0.135544	0.22638	0.25	-0.05	-0.21	-0.27
BXD_11422	M_ST_MAX_120	Central nervous system, behavior: Acoustic startle response, maximum response at 120 db for males (65 dB background noise, Hamilton-Kinder SM100 startle chamber, 10 msec interval, 120 dB startle stimulus, prepulse PPI control data by M Cook, UMemphis) [force]	3	0.993579	0.00990509	0.0474055	0.0401919	0	-0.42	-0.27	-0.44
BXD_11423	M_ST_MAX_70	Central nervous system, behavior: Acoustic startle response, maximum response at 70 db for males (65 dB background noise, Hamilton-Kinder SM100 startle chamber, 10 msec interval, 120 dB startle stimulus, prepulse PPI control data by M Cook, UMemphis) [force]	1	0.852728	0.0268033	0.0611905	0.097764	0.03	-0.36	-0.26	-0.36
BXD_11424	M_ST_MAX_80	Central nervous system, behavior: Acoustic startle response, maximum response at 80 db for males (65 dB background noise, Hamilton-Kinder SM100 startle chamber, 10 msec interval, 120 dB startle stimulus, prepulse PPI control data by M Cook, UMemphis) [force]	2	0.951807	0.0456549	0.0202524	0.183778	0.01	-0.33	-0.32	-0.29
BXD_11425	M_ST_MAX_85	Central nervous system, behavior: Acoustic startle response, maximum response at 85 db for males (65 dB background noise, Hamilton-Kinder SM100 startle chamber, 10 msec interval, 120 dB startle stimulus, prepulse PPI control data by M Cook, UMemphis) [force]	1	0.8684	0.100196	0.0485552	0.252971	-0.03	-0.27	-0.27	-0.25
BXD_11426	M_ST_PCT_PPI_70	Central nervous system, behavior: Acoustic startle response, prepulse inhibition (PPI) at 70 dB for males (65 dB background noise, Hamilton-Kinder SM100 startle chamber, 10 msec interval, 120 dB startle stimulus, data by M Cook, UMemphis) [% inhibition]	0	0.335688	0.276295	0.521109	0.0536714	-0.15	-0.18	-0.09	-0.42
BXD_11427	M_ST_PCT_PPI_80	Central nervous system, behavior: Acoustic startle response, prepulse inhibition (PPI) at 80 dB for males (65 dB background noise, Hamilton-Kinder SM100 startle chamber, 10 msec interval, 120 dB startle stimulus, data by M Cook, UMemphis) [% inhibition]	0	0.697338	0.8335	0.435274	0.0501531	-0.06	0.04	0.11	-0.42
BXD_11428	M_ST_PCT_PPI_85	Central nervous system, behavior: Acoustic startle response, prepulse inhibition (PPI) at 85 dB for males (65 dB background noise, Hamilton-Kinder SM100 startle chamber, 10 msec interval, 120 dB startle stimulus, data by M Cook, UMemphis) [% inhibition]	1	0.765192	0.528471	0.942506	0.0136174	0.05	-0.11	0.01	-0.52
BXD_11434	M_ZM_ECLOSED	Central nervous system, behavior: Anxiety assay, entries in closed quadrants of a zero maze for males (higher values associated with higher anxiety)[n]	1	0.0140351	0.416598	0.520149	0.200618	0.37	-0.14	0.09	0.28
BXD_11435	M_ZM_EOPEN	Central nervous system, behavior: Anxiety assay, entries in open quadrants of a zero maze for males [n]	1	0.013623	0.416795	0.512738	0.197249	0.37	-0.14	0.09	0.29
BXD_11437	M_ZM_PCT_OPEN	Central nervous system, behavior: Anxiety assay, percentage of time in open quadrants of a zero maze for males [%]	1	0.0563911	0.580177	0.782939	0.0220756	0.29	-0.09	-0.04	0.49
BXD_11438	M_ZM_TCLOSED	Central nervous system, behavior: Anxiety assay, time in closed quadrants of a zero maze for males [sec]	2	0.047114	0.487954	0.846395	0.0122935	-0.3	0.12	0.03	-0.52
BXD_11439	M_ZM_TOPEN	Central nervous system, behavior: Anxiety assay, time in open quadrants of a zero maze for males [sec]	2	0.047114	0.487954	0.846395	0.0122935	0.3	-0.12	-0.03	0.52
BXD_11454	M_ENTRIES_CLOSED	Central nervous system, behavior: Anxiety assay, untreated baseline, entries into closed arms of a plus maze for males [n]	0	0.967006	0.783574	0.304627	0.894172	0.01	-0.05	-0.14	0.03
BXD_11455	M_ENTRIES_OPEN	Central nervous system, behavior: Anxiety assay, untreated baseline, entries into open arms of a plus maze for males [n]	1	0.414162	0.210285	0.0249375	0.713507	0.12	-0.21	-0.3	-0.08
BXD_11456	M_PCT_ENTRIES_CLOSED	Central nervous system, behavior: Anxiety assay, untreated baseline, percentage of entries into closed arms of a plus maze for males [%]	0	0.25738	0.520404	0.273721	0.767579	-0.17	0.11	0.15	0.07
BXD_11457	M_PCT_ENTRIES_OPEN	Central nervous system, behavior: Anxiety assay, untreated baseline, percent entries into open arms of an elevated plus maze for males [%]	0	0.251123	0.606905	0.337014	0.225763	0.17	-0.09	-0.13	-0.27
BXD_11458	M_PCT_TIME_CLOSED	Central nervous system, behavior: Anxiety assay, untreated baseline, percent time in closed arms of a plus maze for males [%]	1	0.132746	0.580042	0.0307021	0.881902	-0.22	0.09	0.29	-0.03
BXD_11459	M_PCT_TIME_OPEN	Central nervous system, behavior: Anxiety assay, untreated baseline, percentage of time in open arms of a plus maze for males [%]	1	0.0337602	0.593056	0.437162	0.422372	0.31	-0.09	-0.11	-0.18
BXD_11463	M_ROTASALINE_TIME	Central nervous system, behavior: Saline control response (10 ml/kg ip), motor coordination, rotarod performance following injection for males [sec]	1	0.0378936	0.608098	0.277875	0.723096	0.31	0.09	-0.15	0.08
BXD_11464	M_ROTATRAIN_DIFF	Central nervous system, behavior: Motor coordination effect of saline control injection (ip), difference in time on rotarod between training session and saline for males [sec]	0	0.291314	0.765024	0.339695	0.648669	0.16	0.05	0.13	0.1
BXD_11465	M_ROTATRAIN_TIME	Central nervous system, behavior: Motor coordination, rotarod performance, untreated training trial for males [sec]	0	0.301858	0.729988	0.387299	0.996663	0.16	0.06	-0.12	0
BXD_11466	M_TIME_CLOSED	Central nervous system, behavior: Anxiety assay, time in closed arms of an elevated plus maze for males [sec]	1	0.132824	0.580338	0.0307113	0.881423	-0.22	0.09	0.29	-0.03
BXD_11467	M_TIME_MID	Central nervous system, behavior: Anxiety assay, time in middle of an elevated plus maze for males [sec]	0	0.390633	0.985251	0.061791	0.159061	-0.13	0	-0.25	0.31
BXD_11468	M_TIME_OPEN	Central nervous system, behavior: Anxiety assay, time in open arms of a plus maze for males [sec]	1	0.0337248	0.593009	0.437026	0.42257	0.31	-0.09	-0.11	-0.18
BXD_11559	F_VOCA_THRESHOLD	Central nervous system, behavior: Pain sensitivity, vocalization threshold to mild foot shock for females [mA]	0	0.893	0.646787	0.450734	0.996717	0.02	0.07	-0.1	0
BXD_11642	F_LD_DARK_TIME	Central nervous system, behavior: Anxiety assay, time in dark side of a light-dark box for females [sec]	0	0.870799	0.76031	0.374629	0.112943	-0.03	-0.05	0.13	-0.36
BXD_11644	F_LD_LIGHT_DIST	Central nervous system, behavior: Anxiety assay, locomotion in the light compartment of a light-dark box for females [cm]	0	0.210837	0.495027	0.630568	0.0589886	0.2	-0.12	0.07	0.42
BXD_11645	F_LD_LIGHT_TIME	Central nervous system, behavior: Anxiety assay, time in light side of a light-dark box for females [sec]	0	0.870799	0.76031	0.37463	0.112943	0.03	0.05	-0.13	0.36
BXD_11646	F_LD_PCT_DISTLIGHT	Central nervous system, behavior: Anxiety assay, percentage of locomotion in light side of a light-dark box for females [%]	0	0.90201	0.811166	0.599963	0.207306	-0.02	-0.04	-0.08	0.29
BXD_11647	F_LD_PCT_LIGHT_TIME	Central nervous system, behavior: Anxiety assay, percentage of time in the light side of a light-dark box for females [%]	0	0.899563	0.737702	0.388377	0.138016	0.02	0.06	-0.12	0.33
BXD_11648	F_LD_TRANSITIONS	Central nervous system, behavior: Anxiety assay, transitions between light and dark sides of a light-dark box for females [n]	0	0.221077	0.477844	0.651249	0.104637	0.2	-0.12	0.06	0.36
BXD_11649	F_LM_ALT_CONTEXT	Central nervous system, behavior: Fear conditioning response, activity in altered context for females [units]	0	0.935251	0.556367	0.326426	0.852375	0.01	-0.1	0.14	-0.04
BXD_11650	F_LM_BASELINE	Central nervous system, behavior: Fear conditioning response, baseline activity in apparatus for females [units]	0	0.56481	0.308074	0.259401	0.585753	0.09	-0.17	0.16	0.13
BXD_11651	F_LM_CONTEXT_ACTIVITY	Central nervous system, behavior: Fear conditioning response, contextual activity for females [units]	0	0.140222	0.0621667	0.55109	0.779497	0.23	-0.31	-0.09	-0.07
BXD_11652	F_LM_CUE_ACTIVITY	Central nervous system, behavior: Fear conditioning response, activity in altered context during presentation of cue for females [units]	0	0.732816	0.447659	0.415919	0.17774	0.05	0.13	0.12	0.31
BXD_11653	F_LM_CUE_SUPPRESS	Central nervous system, behavior: Fear conditioning response, suppression of activity in altered context for females [units]	0	0.537911	0.688572	0.463977	0.142199	0.1	0.07	0.1	0.33
BXD_11654	F_LM_PAIR1	Central nervous system, behavior: Fear conditioning response, activity during first tone-shock pairing for females [units]	0	0.12816	0.829011	0.467886	0.623434	0.24	0.04	0.1	0.11
BXD_11655	F_LM_PAIR2	Central nervous system, behavior: Fear conditioning response, activity during second tone-shock pairing for females [units]	0	0.308673	0.536605	0.658448	0.645361	0.16	0.11	0.06	0.11
BXD_11656	F_LM_PAIR3	Central nervous system, behavior: Fear conditioning response, activity during third tone-shock pairing for females [units]	0	0.0681377	0.948728	0.690391	0.851825	0.29	0.01	0.06	0.04
BXD_11657	F_LM_PS_INTVL1	Central nervous system, behavior: Fear conditioning response, activity after first tone-shock pairing for females [n beam breaks/30 sec test]	0	0.415284	0.82909	0.740329	0.0838102	0.13	0.04	0.05	0.39
BXD_11658	F_LM_PS_INTVL2	Central nervous system, behavior: Fear conditioning response, activity after second tone-shock pairing for females [n beam breaks/30 sec test]	1	0.028963	0.73328	0.484043	0.269673	0.34	0.06	0.1	0.25
BXD_11659	F_LM_PS_INTVL3	Central nervous system, behavior: Fear conditioning response, activity after third tone-shock pairing for females [n beam breaks/30 sec test]	0	0.123383	0.935136	0.816796	0.742442	0.24	-0.01	0.03	0.08
BXD_11660	F_LM_SUPPRESSION	Central nervous system, behavior, learning and memory: Fear conditioning response, cue conditioning, activity suppression after third tone-shock pairing for females [units]	0	0.190743	0.353782	0.812496	0.796315	0.21	0.16	-0.03	0.06
BXD_11679	F_ST_MAX_120	Central nervous system, behavior: Acoustic startle response, maximum response at 120 db for females (65 dB background noise, Hamilton-Kinder SM100 startle chamber, 10 msec interval, 120 dB startle stimulus, prepulse PPI control data by M Cook, UMemphis) [force]	2	0.957795	0.0412463	0.0248955	0.111138	-0.01	-0.35	-0.32	-0.37
BXD_11680	F_ST_MAX_70	Central nervous system, behavior: Acoustic startle response, maximum response at 70 db for females (65 dB background noise, Hamilton-Kinder SM100 startle chamber, 10 msec interval, 120 dB startle stimulus, prepulse PPI control data by M Cook, UMemphis) [force]	1	0.870588	0.10426	0.0323039	0.203641	0.03	-0.28	-0.3	-0.3
BXD_11681	F_ST_MAX_80	Central nervous system, behavior: Acoustic startle response, maximum response at 80 db for females (65 dB background noise, Hamilton-Kinder SM100 startle chamber, 10 msec interval, 120 dB startle stimulus, prepulse PPI control data by M Cook, UMemphis) [force]	1	0.796897	0.103456	0.0208806	0.152998	0.04	-0.28	-0.33	-0.33
BXD_11682	F_ST_MAX_85	Central nervous system, behavior: Acoustic startle response, maximum response at 85 db for females (65 dB background noise, Hamilton-Kinder SM100 startle chamber, 10 msec interval, 120 dB startle stimulus, prepulse PPI control data by M Cook, UMemphis) [force]	1	0.928713	0.10212	0.023863	0.120267	0.01	-0.28	-0.32	-0.36
BXD_11683	F_ST_PCT_PPI_70	Central nervous system, behavior: Acoustic startle response, prepulse inhibition (PPI) at 70 dB for females (65 dB background noise, Hamilton-Kinder SM100 startle chamber, 10 msec interval, 120 dB startle stimulus, data by M Cook, UMemphis) [% inhibition]	1	0.162379	0.0308843	0.0911452	0.389476	-0.22	-0.37	-0.24	-0.2
BXD_11684	F_ST_PCT_PPI_80	Central nervous system, behavior: Acoustic startle response, prepulse inhibition (PPI) at 80 dB for females (65 dB background noise, Hamilton-Kinder SM100 startle chamber, 10 msec interval, 120 dB startle stimulus, data by M Cook, UMemphis) [% inhibition]	0	0.162413	0.308273	0.320024	0.479684	-0.22	-0.18	-0.14	-0.17
BXD_11685	F_ST_PCT_PPI_85	Central nervous system, behavior: Acoustic startle response, prepulse inhibition (PPI) at 85 dB for females (65 dB background noise, Hamilton-Kinder SM100 startle chamber, 10 msec interval, 120 dB startle stimulus, data by M Cook, UMemphis) [% inhibition]	0	0.67256	0.411815	0.269892	0.611069	-0.07	-0.14	-0.16	-0.12
BXD_11691	F_ZM_ECLOSED	Central nervous system, behavior: Anxiety assay, entries in closed quadrants of a zero maze for females [n]	1	0.0751035	0.709589	0.766582	0.0377915	0.28	-0.06	0.04	0.46
BXD_11692	F_ZM_EOPEN	Central nervous system, behavior: Anxiety assay, entries into open quadrants of a zero maze for females [n]	1	0.0736344	0.703513	0.769697	0.0384802	0.28	-0.07	0.04	0.45
BXD_11694	F_ZM_PCT_OPEN	Central nervous system, behavior: Anxiety assay, percentage time in open quadrants of a zero maze for females [%]	0	0.0988554	0.380564	0.639641	0.0612495	0.26	-0.15	-0.07	0.42
BXD_11695	F_ZM_TCLOSED	Central nervous system, behavior: Anxiety assay, time in closed quadrants of a zero maze for females [sec]	1	0.139148	0.490037	0.612573	0.0479258	-0.23	0.12	0.07	-0.44
BXD_11696	F_ZM_TOPEN	Central nervous system, behavior: Anxiety assay, time in open quadrants of a zero maze for females [sec]	1	0.139148	0.490037	0.612573	0.0479257	0.23	-0.12	-0.07	0.44
BXD_11711	F_ENTRIES_CLOSED	Central nervous system, behavior: Anxiety assay, untreated baseline, entries into closed arms of a plus maze for females [n]	0	0.084483	0.582723	0.966532	0.975048	0.27	0.1	0.01	0.01
BXD_11712	F_ENTRIES_OPEN	Central nervous system, behavior: Anxiety assay, untreated baseline, entries into open arms of a plus maze for females [n]	1	0.0495012	0.650981	0.621826	0.411563	0.31	-0.08	0.07	0.19
BXD_11713	F_PCT_ENTRIES_CLOSED	Central nervous system, behavior: Anxiety assay, untreated baseline, percentage of entries into closed arms of a plus maze for females [%]	0	0.690245	0.657307	0.963249	0.513398	0.06	0.08	-0.01	0.16
BXD_11714	F_PCT_ENTRIES_OPEN	Central nervous system, behavior: Anxiety assay, untreated baseline, percent entries into open arms of an elevated plus maze for females [%]	0	0.301627	0.24105	0.361316	0.617355	0.17	-0.21	0.13	0.12
BXD_11715	F_PCT_TIME_CLOSED	Central nervous system, behavior: Anxiety assay, untreated baseline, percent time in closed arms of a plus maze for females [%]	0	0.71574	0.130694	0.922017	0.686568	0.06	0.26	0.01	0.1
BXD_11716	F_PCT_TIME_OPEN	Central nervous system, behavior: Anxiety assay, untreated baseline, percentage of time in open arms of a plus maze for females [%]	0	0.368007	0.264858	0.953002	0.838199	0.14	-0.19	0.01	0.05
BXD_11720	F_ROTASALINE_TIME	Central nervous system, pharmacology, behavior: Saline control response (10 ml/kg ip), motor coordination, rotarod performance following injection for females [sec]	1	0.218143	0.498608	0.934754	0.0354781	0.19	0.11	-0.01	0.45
BXD_11721	F_ROTATRAIN_DIFF	Central nervous system, behavior: Saline control response (dose ip), motor coordination effects, difference in time on rotarod between training session and saline for females [sec]	0	0.725534	0.69181	0.687322	0.977742	-0.05	-0.07	0.06	0.01
BXD_11722	F_ROTATRAIN_TIME	Central nervous system, behavior: Motor coordination, rotarod performance, untreated training trial for females [sec]	0	0.08073	0.386396	0.841638	0.185188	0.26	0.14	0.03	0.29
BXD_11723	F_TIME_CLOSED	Central nervous system, behavior: Anxiety assay, time in closed arms of an elevated plus maze for females [sec]	0	0.71568	0.130696	0.922125	0.686696	0.06	0.26	0.01	0.1
BXD_11724	F_TIME_MID	Central nervous system, behavior: Anxiety assay, time in middle of an elevated plus maze for females [sec]	0	0.0963535	0.780092	0.987346	0.549823	-0.26	-0.05	0	-0.14
BXD_11725	F_TIME_OPEN	Central nervous system, behavior: Anxiety assay, time in open arms of an elevated plus maze for females [sec]	0	0.215766	0.147535	0.922293	0.838435	0.2	-0.25	-0.01	0.05
BXD_11816	VOCA_THRESHOLD	Central nervous system, behavior: Pain sensitivity, vocalization threshold to mild foot shock for males and females [mA]	0	0.828755	0.154927	0.115816	0.947572	-0.03	0.22	-0.21	0.01
BXD_11899	LD_DARK_TIME	Central nervous system, behavior: Anxiety assay, time in dark side of a light-dark box for males and females [sec]	0	0.833091	0.651122	0.201121	0.569437	0.03	-0.08	0.18	-0.13
BXD_11901	LD_LIGHT_DIST	Central nervous system, behavior: Anxiety assay, locomotion in the light compartment of a light-dark box for males and females [cm]	0	0.367049	0.14343	0.848565	0.380284	0.14	-0.24	-0.03	0.2
BXD_11902	LD_LIGHT_TIME	Central nervous system, behavior: Anxiety assay, time in light side of a light-dark box for males and females [sec]	0	0.833091	0.651121	0.201122	0.569437	-0.03	0.08	-0.18	0.13
BXD_11903	LD_PCT_DISTLIGHT	Central nervous system, behavior: Anxiety assay, percentage of locomotion in light side of a light-dark box for males and females [%]	0	0.942572	0.730083	0.272948	0.889906	-0.01	-0.06	-0.15	0.03
BXD_11904	LD_PCT_LIGHT_TIME	Central nervous system, behavior: Anxiety assay, percentage time in light side of a light-dark box for males and females [%]	0	0.797193	0.627663	0.205015	0.611144	-0.04	0.08	-0.18	0.11
BXD_11905	LD_TRANSITIONS	Central nervous system, behavior: Anxiety assay, transitions between light and dark sides of a light-dark box for males and females [n]	0	0.346402	0.187321	0.778124	0.462176	0.15	-0.22	-0.04	0.17
BXD_11906	LM_ALT_CONTEXT	Central nervous system, behavior, learning and memory: Fear conditioning response, activity in altered context for males and females [units]	0	0.910106	0.407493	0.260534	0.430087	0.02	-0.14	0.16	-0.18
BXD_11907	LM_BASELINE	Central nervous system, behavior: Fear conditioning response, baseline activity in apparatus for males and females [units]	1	0.949457	0.0239625	0.713152	0.679392	0.01	-0.37	0.05	-0.09
BXD_11908	LM_CONTEXT_ACTIVITY	Central nervous system, behavior: Fear conditioning response, contextual activity for males and females [units]	0	0.782219	0.0970805	0.905247	0.733495	0.04	-0.27	-0.02	-0.08
BXD_11909	LM_CUE_ACTIVITY	Central nervous system, behavior, learning and memory: Fear conditioning response, activity in altered context during presentation of cue for males and females [units]	0	0.493122	0.97127	0.593296	0.42595	0.11	0.01	0.07	0.18
BXD_11910	LM_CUE_SUPPRESS	Central nervous system, behavior, learning and memory: Fear conditioning response, suppression of activity in altered context for males and females [units]	0	0.792585	0.986399	0.680451	0.217789	0.04	0	0.06	0.28
BXD_11911	LM_PAIR1	Central nervous system, behavior: Fear conditioning response, activity during first tone-shock pairing for males and females [units]	0	0.568686	0.128143	0.648603	0.646701	0.09	-0.25	0.06	-0.1
BXD_11912	LM_PAIR2	Central nervous system, behavior: Fear conditioning response, activity during second tone-shock pairing for males and females [units]	0	0.18467	0.430919	0.862761	0.897748	0.2	-0.13	-0.02	-0.03
BXD_11913	LM_PAIR3	Central nervous system, behavior: Fear conditioning response, activity during third tone-shock pairing for males and females [units]	0	0.0580853	0.443528	0.645913	0.563255	0.29	-0.13	0.06	-0.13
BXD_11914	LM_PS_INTVL1	Central nervous system, behavior, learning and memory: Fear conditioning response, activity after first tone-shock pairing for males and females [n beam breaks/30 sec test]	0	0.489973	0.251885	0.740187	0.837231	0.11	-0.19	-0.05	0.05
BXD_11915	LM_PS_INTVL2	Central nervous system, behavior: Fear conditioning response, activity after second tone-shock pairing for males and females [n beam breaks/30 sec test]	0	0.151208	0.625689	0.824324	0.887081	0.22	-0.08	0.03	0.03
BXD_11916	LM_PS_INTVL3	Central nervous system, behavior: Fear conditioning response, activity after third tone-shock pairing for males and females [n beam breaks/30 sec test]	0	0.213082	0.0844808	0.569046	0.278247	0.19	-0.28	-0.08	-0.24
BXD_11917	LM_SUPPRESSION	Central nervous system, behavior, learning and memory: Fear conditioning response, cue conditioning, activity suppression after third tone-shock pairing for males and females [units]	0	0.0977167	0.945421	0.232288	0.408209	0.25	-0.01	-0.17	-0.19
BXD_11936	ST_MAX_120	Central nervous system, behavior: Acoustic startle response, maximum response at 120 db for males and females (65 dB background noise, Hamilton-Kinder SM100 startle chamber, 10 msec interval, 120 dB startle stimulus, prepulse PPI control data by M Cook, UMemphis) [force]	2	0.957791	0.00639639	0.0562328	0.0406755	-0.01	-0.43	-0.26	-0.44
BXD_11937	ST_MAX_70	Central nervous system, behavior: Acoustic startle response, maximum response at 70 db for males and females (65 dB background noise, Hamilton-Kinder SM100 startle chamber, 10 msec interval, 120 dB startle stimulus, prepulse PPI control data by M Cook, UMemphis) [force]	1	0.814892	0.0242259	0.0692257	0.0927911	0.04	-0.37	-0.25	-0.37
BXD_11938	ST_MAX_80	Central nervous system, behavior: Acoustic startle response, maximum response at 80 db for males and females (65 dB background noise, Hamilton-Kinder SM100 startle chamber, 10 msec interval, 120 dB startle stimulus, prepulse PPI control data by M Cook, UMemphis) [force]	1	0.774823	0.0607624	0.0276917	0.146005	0.04	-0.31	-0.3	-0.32
BXD_11939	ST_MAX_85	Central nervous system, behavior: Acoustic startle response, maximum response at 85 db for males and females (65 dB background noise, Hamilton-Kinder SM100 startle chamber, 10 msec interval, 120 dB startle stimulus, prepulse PPI control data by M Cook, UMemphis) [force]	0	0.915282	0.121063	0.0549614	0.178145	0.02	-0.26	-0.26	-0.3
BXD_11940	ST_PCT_PPI_70	Central nervous system, behavior: Acoustic startle response, prepulse inhibition (PPI) at 70 dB for males and females (65 dB background noise, Hamilton-Kinder SM100 startle chamber, 10 msec interval, 120 dB startle stimulus, data by M Cook, UMemphis) [% inhibition]	0	0.146172	0.0819074	0.21865	0.107266	-0.22	-0.29	-0.17	-0.35
BXD_11941	ST_PCT_PPI_80	Central nervous system, behavior: Acoustic startle response, prepulse inhibition (PPI) at 80 dB for males and females (65 dB background noise, Hamilton-Kinder SM100 startle chamber, 10 msec interval, 120 dB startle stimulus, data by M Cook, UMemphis) [% inhibition]	0	0.340077	0.488658	0.888669	0.0880252	-0.15	-0.12	0.02	-0.37
BXD_11942	ST_PCT_PPI_85	Central nervous system, behavior: Acoustic startle response, prepulse inhibition (PPI) at 85 dB for males and females (65 dB background noise, Hamilton-Kinder SM100 startle chamber, 10 msec interval, 120 dB startle stimulus, data by M Cook, UMemphis) [% inhibition]	0	0.93018	0.244726	0.720737	0.0628601	-0.01	-0.19	-0.05	-0.4
BXD_11948	ZM_ECLOSED	Central nervous system, behavior: Anxiety assay, entries in closed quadrants of a zero maze for males and females [n]	1	0.0343316	0.328707	0.731613	0.160737	0.32	-0.16	0.05	0.31
BXD_11949	ZM_EOPEN	Central nervous system, behavior: Anxiety assay, entries into open quadrants of a zero maze for males and females [n]	1	0.0331762	0.327563	0.726424	0.160105	0.32	-0.16	0.05	0.31
BXD_11950	ZM_LATENCY	Central nervous system, behavior: Anxiety assay, latency to enter an open quadrant of a zero maze for males and females [sec]	0	0.362651	0.363924	0.740406	0.27132	-0.14	0.15	-0.05	-0.25
BXD_11951	ZM_PCT_OPEN	Central nervous system, behavior: Anxiety assay, percentage time in open quadrants of a zero maze for males and females [%]	2	0.0386467	0.496334	0.607853	0.0371316	0.31	-0.11	-0.07	0.45
BXD_11952	ZM_TCLOSED	Central nervous system, behavior: Anxiety assay, time in closed quadrants of a zero maze for males and females [sec]	2	0.0457482	0.511137	0.666825	0.0234767	-0.3	0.11	0.06	-0.48
BXD_11953	ZM_TOPEN	Central nervous system, behavior: Anxiety assay, time in open quadrants of a zero maze for males and females [sec]	2	0.0457482	0.511137	0.666826	0.0234767	0.3	-0.11	-0.06	0.48
BXD_11968	ENTRIES_CLOSED	Central nervous system, behavior: Anxiety assay, untreated baseline, entries into closed arms of a plus maze for males and females [n]	0	0.0745781	0.738717	0.302932	0.797388	0.27	0.06	-0.14	-0.06
BXD_11969	ENTRIES_OPEN	Central nervous system, behavior: Anxiety assay, untreated baseline, entries into open arms of a plus maze for males and females [n]	0	0.100236	0.288826	0.398079	0.837745	0.25	-0.17	-0.12	-0.05
BXD_11970	PCT_ENTRIES_CLOSED	Central nervous system, behavior: Anxiety assay, untreated baseline, percentage of entries into closed arms of a plus maze for males and females [%]	0	0.781068	0.313948	0.69436	0.338982	-0.04	0.17	0.05	0.21
BXD_11971	PCT_ENTRIES_OPEN	Central nervous system, behavior: Anxiety assay, untreated baseline, percent entries into open arms of an elevated plus maze for males and females [%]	0	0.481659	0.222139	0.89506	0.220578	0.11	-0.2	0.02	-0.27
BXD_11972	PCT_TIME_CLOSED	Central nervous system, behavior: Anxiety assay, untreated baseline, percent time in closed arms of a plus maze for males and females [%]	0	0.444926	0.116485	0.301028	0.724887	-0.12	0.26	0.14	0.08
BXD_11973	PCT_TIME_OPEN	Central nervous system, behavior: Anxiety assay, untreated baseline, percentage of time in open arms of plus maze for males and females [%]	0	0.147267	0.245417	0.673512	0.31011	0.22	-0.19	-0.06	-0.22
BXD_11977	ROTASALINE_TIME	Central nervous system, behavior: Saline control response (10 ml/kg ip), motor coordination, rotarod performance following injection for males and females [sec]	0	0.0739865	0.613744	0.375255	0.149196	0.27	0.08	-0.12	0.31
BXD_11978	ROTATRAIN_DIFF	Central nervous system, behavior: Saline control response (dose ip), motor coordination effects, difference in time on rotarod between training session and saline for males and females [sec]	0	0.391519	0.908228	0.370669	0.91638	0.13	-0.02	0.12	0.02
BXD_11979	ROTATRAIN_TIME	Central nervous system, behavior: Motor coordination, rotarod performance, untreated training trial for males and females [sec]	0	0.0812949	0.584473	0.70504	0.501647	0.26	0.09	-0.05	0.15
BXD_11980	TIME_CLOSED	Central nervous system, behavior: Anxiety assay, time in closed arms of an elevated plus maze for males and females [sec]	0	0.445096	0.116568	0.301101	0.725375	-0.12	0.26	0.14	0.08
BXD_11981	TIME_MID	Central nervous system, behavior: Anxiety assay, time in middle of an elevated plus maze for males and females [sec]	0	0.292012	0.627048	0.392411	0.291981	-0.16	-0.08	-0.12	0.23
BXD_11982	TIME_OPEN	Central nervous system, behavior: Anxiety assay, time in open arms of an elevated plus maze for males and females [sec]	0	0.121618	0.205901	0.634452	0.310176	0.23	-0.21	-0.06	-0.22
BXD_12335	N/A	Central nervous system, behavior: Anxiety assay, baseline untreated control (BASE group), latency to enter an open quadrant using an elevated zero maze in 60 to 120-day-old females only [sec]	0	0.342243	0.36556	0.215075	0.892653	-0.13	0.15	-0.17	0.03
BXD_12336	N/A	Central nervous system, behavior: Anxiety assay, baseline untreated control (BASE group), time in open quadrants using an elevated zero maze in 60 to 120-day-old females only during first 5 min [percentage of time]	0	0.324871	0.790665	0.585853	0.210805	0.14	-0.04	-0.07	0.28
BXD_12337	N/A	Central nervous system, pharmacology, behavior: Anxiety assay, baseline untreated control (BASE group), time in open quadrants using an elevated zero maze in 60 to 120-day-old females only during last 5 min [percentage of time]	0	0.312756	0.813219	0.903596	0.458584	0.14	0.04	0.02	0.17
BXD_12338	N/A	Central nervous system, behavior: Anxiety assay, baseline untreated control (BASE group), time in open quadrants using an elevated zero maze in 60 to 120-day-old females only during 10 min [percentage of time]	0	0.301844	0.995955	0.836396	0.311216	0.15	0	-0.03	0.23
BXD_12339	Z_ACQ_BS_F_05_N	Central nervous system, behavior: Anxiety assay, baseline untreated control (BASE group), activity in closed quadrants using an elevated zero maze in 60 to 120-day-old females only during first 5 min [n beam breaks]	0	0.743427	0.943888	0.184221	0.757154	0.05	-0.01	0.18	-0.07
BXD_12340	N/A	Central nervous system, behavior: Anxiety assay, baseline untreated control (BASE group), activity in closed quadrants using an elevated zero maze in 60 to 120-day-old females only during last 5 min [n beam breaks]	0	0.99519	0.763959	0.152819	0.68913	0	-0.05	0.19	-0.09
BXD_12341	N/A	Central nervous system, behavior: Anxiety assay, baseline untreated control (BASE group), activity in closed quadrants using an elevated zero maze in 60 to 120-day-old females only during 10 min [n beam breaks]	0	0.848213	0.854787	0.148337	0.70814	0.03	-0.03	0.19	-0.09
BXD_12342	N/A	Central nervous system, behavior: Anxiety assay, baseline untreated control (BASE group), activity in closed quadrants using an elevated zero maze in 60 to 120-day-old females only during first 5 min [beam breaks/sec]	0	0.678219	0.47221	0.454606	0.53359	0.06	0.12	-0.1	0.14
BXD_12343	N/A	Central nervous system, behavior: Anxiety assay, baseline untreated control (BASE group), activity in closed quadrants using an elevated zero maze in 60 to 120-day-old females only during last 5 min [beam breaks/sec]	0	0.836824	0.963076	0.155498	0.786666	-0.03	0.01	-0.19	0.06
BXD_12344	N/A	Central nervous system, behavior: Anxiety assay, baseline untreated control (BASE group), activity in closed quadrants using an elevated zero maze in 60 to 120-day-old females only during 10 min [beam breaks/sec]	0	0.70546	0.990277	0.193997	0.932459	-0.05	0	-0.17	-0.02
BXD_12345	N/A	Central nervous system, behavior: Anxiety assay, baseline untreated control (BASE group), latency to enter an open quadrant using an elevated zero maze in 60 to 120-day-old males only [sec]	0	0.854792	0.344771	0.166141	0.100079	-0.03	-0.15	-0.18	-0.34
BXD_12346	N/A	Central nervous system, behavior: Anxiety assay, baseline untreated control (BASE group), time in open quadrants using an elevated zero maze in 60 to 120-day-old males only during first 5 min [percentage of time]	0	0.918593	0.962138	0.964988	0.0559941	0.01	-0.01	0.01	0.4
BXD_12347	N/A	Central nervous system, behavior: Anxiety assay, baseline untreated control (BASE group), time in open quadrants using an elevated zero maze in 60 to 120-day-old males only during last 5 min [percentage of time]	1	0.938252	0.328803	0.770981	0.0126925	-0.01	0.15	-0.04	0.5
BXD_12348	N/A	Central nervous system, behavior: Anxiety assay, baseline untreated control (BASE group), time in open quadrants using an elevated zero maze in 60 to 120-day-old males only during 10 min [percentage of time]	1	0.994655	0.621072	0.893979	0.0201081	0	0.08	-0.02	0.47
BXD_12349	N/A	Central nervous system, behavior: Anxiety assay, baseline untreated control (BASE group), activity in closed quadrants using an elevated zero maze in 60 to 120-day-old males only during first 5 min [n beam breaks]	0	0.700447	0.353194	0.168007	0.747591	-0.05	-0.15	0.18	-0.07
BXD_12350	N/A	Central nervous system, behavior: Anxiety assay, baseline untreated control (BASE group), activity in closed quadrants using an elevated zero maze in 60 to 120-day-old males only during last 5 min [n beam breaks]	0	0.915477	0.495737	0.550572	0.0666435	0.01	-0.11	-0.08	-0.38
BXD_12351	N/A	Central nervous system, behavior: Anxiety assay, baseline untreated control (BASE group), activity in closed quadrants using an elevated zero maze in 60 to 120-day-old males only during 10 min [n beam breaks]	0	0.875646	0.386845	0.616891	0.223737	-0.02	-0.14	0.06	-0.26
BXD_12352	N/A	Central nervous system, behavior: Anxiety assay, baseline untreated control (BASE group), activity in closed quadrants using an elevated zero maze in 60 to 120-day-old males only during first 5 min [beam breaks/sec]	0	0.688958	0.52673	0.108991	0.251912	0.06	0.1	-0.21	-0.24
BXD_12353	N/A	Central nervous system, behavior: Anxiety assay, baseline untreated control (BASE group), activity in closed quadrants using an elevated zero maze in 60 to 120-day-old males only during last 5 min [beam breaks/sec]	0	0.90448	0.55501	0.926598	0.587739	0.02	-0.09	0.01	-0.12
BXD_12354	N/A	Central nervous system, behavior: Anxiety assay, baseline untreated control (BASE group), activity in closed quadrants using an elevated zero maze in 60 to 120-day-old males only during 10 min [beam breaks/sec]	0	0.740522	0.947112	0.393727	0.365044	0.05	0.01	-0.11	-0.19
BXD_12355	N/A	Central nervous system, behavior: Anxiety assay, baseline untreated control (BASE group), latency to enter an open quadrant using an elevated zero maze in 60 to 120-day-old males and females [sec]	0	0.472238	0.331824	0.107814	0.216017	-0.1	-0.15	-0.2	-0.26
BXD_12356	N/A	Central nervous system, behavior: Anxiety assay, baseline untreated control (BASE group), time in open quadrants using an elevated zero maze in 60 to 120-day-old males and females during first 5 min [percentage of time]	1	0.461407	0.587998	0.736606	0.0256328	0.1	0.08	-0.04	0.45
BXD_12357	N/A	Central nervous system, behavior: Anxiety assay, baseline untreated control (BASE group), time in open quadrants using an elevated zero maze in 60 to 120-day-old males and females during last 5 min [percentage of time]	1	0.410691	0.134882	0.837278	0.0375962	0.11	0.23	-0.03	0.42
BXD_12358	N/A	Central nervous system, behavior: Anxiety assay, baseline untreated control (BASE group), time in open quadrants using an elevated zero maze in 60 to 120-day-old males and females during 10 min [percentage of time]	1	0.411003	0.271836	0.777178	0.0246756	0.11	0.17	-0.04	0.45
BXD_12359	N/A	Central nervous system, behavior: Anxiety assay, baseline untreated control (BASE group), activity in closed quadrants using an elevated zero maze in 60 to 120-day-old males and females during first 5 min [n beam breaks]	0	0.880075	0.451715	0.144334	0.484877	-0.02	-0.12	0.19	-0.15
BXD_12360	N/A	Central nervous system, behavior: Anxiety assay, baseline untreated control (BASE group), activity in closed quadrants using an elevated zero maze in 60 to 120-day-old males and females during last 5 min [n beam breaks]	0	0.959202	0.460491	0.888133	0.0713091	-0.01	-0.11	0.02	-0.37
BXD_12361	N/A	Central nervous system, behavior: Anxiety assay, baseline untreated control (BASE group), activity in closed quadrants using an elevated zero maze in 60 to 120-day-old males and females during 10 min [n beam breaks]	0	0.913539	0.424251	0.364642	0.160592	-0.01	-0.12	0.12	-0.29
BXD_12362	N/A	Central nervous system, behavior: Anxiety assay, baseline untreated control (BASE group), activity in closed quadrants using an elevated zero maze in 60 to 120-day-old males and females during first 5 min [beam breaks/sec]	0	0.589969	0.435098	0.203966	0.744136	0.07	0.12	-0.16	0.07
BXD_12363	N/A	Central nervous system, behavior: Anxiety assay, baseline untreated control (BASE group), activity in closed quadrants using an elevated zero maze in 60 to 120-day-old males and females during last 5 min [beam breaks/sec]	0	0.828671	0.604515	0.574996	0.771312	-0.03	-0.08	-0.07	0.06
BXD_12364	N/A	Central nervous system, behavior: Anxiety assay, baseline untreated control (BASE group), activity in closed quadrants using an elevated zero maze in 60 to 120-day-old males and females during 10 min [beam breaks/sec]	0	0.83088	0.863646	0.284502	0.800506	0.03	0.03	-0.14	0.05
BXD_12587	TotalNoIMFVol	Central nervous system, morphology: Hippocampus mossy fiber pathway volume, total without IMF (hilus + SMF) [mm^3]	0	0.0840369	0.552274	0.327898	0.838046	-0.4	-0.12	0.2	0.04
BXD_12588	IMFVol	Central nervous system, morphology: Hippocampus mossy fiber pathway volume, infrapyramidal (IMF) [mm^3]	0	0.178166	0.701057	0.727799	0.903795	-0.31	-0.08	-0.07	0.03
BXD_12589	SMFVol	Central nervous system, morphology: Hippocampus mossy fiber pathway volume, suprapyramidal (SMF) [mm^3]	0	0.057411	0.785045	0.246715	0.5936	-0.43	-0.05	0.24	0.11
BXD_12590	HilusVol	Central nervous system, morphology: Hippocampus mossy fiber pathway volume, hilus [mm^3]	0	0.366627	0.419932	0.663887	0.764711	-0.21	-0.16	0.09	-0.06
BXD_12591	TotalMFVol	Central nervous system, morphology: Hippocampus mossy fiber pathway volume, total (hilus + IMF + SMF) [mm^3]	0	0.0648312	0.538512	0.375181	0.828387	-0.42	-0.12	0.18	0.05
BXD_12730	Acquisition	Central nervous system, behavior, learning and memory: Learning speed, initial acquisition of task, trials to criterion in naive 4-month adult males (Med Associates nose poke chamber, low values = faster learning) [n]	0	0.217545	0.754086	0.78379	0.178682	-0.19	0.06	0.04	0.35
BXD_12731	Reversal_Trials	Central nervous system, behavior, learning and memory: Reversal learning, impulsivity, trials to criterion after acquisition in 4-month adult males (Med Associates nose poke chamber, low values = faster learning) [n]	0	0.0865129	0.687594	0.636367	0.112306	-0.26	0.08	-0.08	0.41
BXD_12732	Reversal_Trials_Res	Central nervous system, behavior, learning and memory: Reversal learning, impulsivity, residual trials to criterion after acquisition in 4-month adult males corrected for variation in acquisition learning (Med Associates nose poke chamber) [residual n]	0	0.201696	0.799208	0.572094	0.249966	-0.2	0.05	-0.09	0.31
BXD_12768	ASR_MF_WT	Central nervous system, behavior: Acoustic startle response (ASR) in 8-week-old wildtype cases (F1 hybrids between male BXDs and female C57BL/6J-R6/2 Huntington) [ordinal intensity]	0	0.717262	0.929767	0.573037	0.50809	-0.14	0.02	-0.16	-0.19
BXD_12769	Startle_MF_R6	Central nervous system, behavior: Acoustic startle response (ASR) in 8-week-old R6/2 males and females (F1 hybrids between male BXDs and female C57BL/6J-R6/2 Huntington) [ordinal intensity]	0	0.307005	0.667723	0.487047	0.145316	-0.38	-0.12	-0.2	-0.39
BXD_12770	ASR_MF_R6%WT	Central nervous system, behavior: Acoustic startle response (ASR) difference between R6/2 and wildtype 8-week-old males and females (F1 hybrids between male BXDs and female C57BL/6J-R6/2 Huntington) [% of WT]	0	0.449579	0.687396	0.65522	0.54416	-0.29	-0.11	-0.13	-0.17
BXD_12974	DG_CR	Central nervous system, morphology, protein expression: Hippocampus dentate gyrus cells positive for calretinin protein (CALB2) by immunohistochemistry [n total, unilateral]	0	0.0834661	0.665436	0.368493	0.233595	-0.42	0.1	0.21	-0.27
BXD_13031	HIP_Wt_Corr	Central nervous system, morphology: Hippocampus bilateral weight [mg] with adjustment for age, sex, body weight, and brain minus hippocampus weight.	0	0.544135	0.795585	0.900965	0.551312	-0.14	0.05	0.02	-0.12
BXD_13346	ASR_peak_100	Central nervous system, behavior: Acoustic startle response for males, 100 db white noise pulse, average of 10 trials, 40 ms pulse duration, 75 dB background noise, Med Associates startle chamber [force]	0	0.571692	0.366691	0.0975078	0.766282	-0.11	-0.17	0.27	-0.08
BXD_13347	ASR_peak_105	Central nervous system, behavior: Acoustic startle response for males, 105 db white noise pulse, average of 10 trials, 40 ms pulse duration, 75 dB background noise, Med Associates startle chamber [force]	0	0.45906	0.397175	0.106256	0.77642	-0.14	-0.16	0.27	-0.07
BXD_13348	ASR_peak_110	Central nervous system, behavior: Acoustic startle response for males, 110 db white noise pulse, average of 10 trials, 40 ms pulse duration, 75 dB background noise, Med Associates startle chamber [force]	0	0.531448	0.439546	0.133724	0.720748	-0.12	-0.15	0.25	-0.09
BXD_13349	ASR_peak_115	Central nervous system, behavior: Acoustic startle response for males, 115 db white noise pulse, average of 10 trials, 40 ms pulse duration, 75 dB background noise, Med Associates startle chamber [force]	0	0.665023	0.72067	0.0754801	0.800742	-0.08	-0.07	0.29	-0.06
BXD_13350	ASR_peak_120	Central nervous system, behavior: Acoustic startle response for males, 120 db white noise pulse, average of 10 trials, 40 ms pulse duration, 75 dB background noise, Med Associates startle chamber [force]	0	0.89306	0.802872	0.086884	0.994701	-0.03	-0.05	0.28	0
BXD_13351	ASR_peak_65	Central nervous system, behavior: Acoustic startle response for males, 65 db white noise pulse, average of 10 trials, 40 ms pulse duration, 75 dB background noise, Med Associates startle chamber [force]	0	0.517215	0.982859	0.260595	0.451808	-0.13	0	-0.19	-0.19
BXD_13352	ASR_peak_70	Central nervous system, behavior: Acoustic startle response for males, 70 db white noise pulse, average of 10 trials, 40 ms pulse duration, 75 dB background noise, Med Associates startle chamber [force]	0	0.951008	0.485887	0.867326	0.602207	0.01	-0.13	0.03	-0.13
BXD_13353	ASR_peak_75	Central nervous system, behavior: Acoustic startle response for males, 75 db white noise pulse, average of 10 trials, 40 ms pulse duration, 75 dB background noise, Med Associates startle chamber [force]	0	0.944622	0.573671	0.150115	0.685309	0.01	0.11	0.24	0.1
BXD_13354	ASR_peak_80	Central nervous system, behavior: Acoustic startle response for males, 80 db white noise pulse, average of 10 trials, 40 ms pulse duration, 75 dB background noise, Med Associates startle chamber [force]	0	0.898755	0.627807	0.303963	0.440057	0.02	-0.09	0.17	0.19
BXD_13355	ASR_peak_85	Central nervous system, behavior: Acoustic startle response for males, 85 db white noise pulse, average of 10 trials, 40 ms pulse duration, 75 dB background noise, Med Associates startle chamber [force]	0	0.727306	0.860951	0.078404	0.239681	0.07	-0.03	0.29	0.29
BXD_13356	ASR_peak_90	Central nervous system, behavior: Acoustic startle response for males, 90 db white noise pulse, average of 10 trials, 40 ms pulse duration, 75 dB background noise, Med Associates startle chamber [force]	0	0.642703	0.738973	0.0635259	0.327456	0.09	-0.06	0.3	0.24
BXD_13357	ASR_peak_95	Central nervous system, behavior: Acoustic startle response for males, 95 db white noise pulse, average of 10 trials, 40 ms pulse duration, 75 dB background noise, Med Associates startle chamber [force]	0	0.87842	0.617359	0.0512709	0.374567	0.03	-0.1	0.32	0.22
BXD_13372	ST	Central nervous system, behavior: Acoustic startle threshold for males, lowest sound pressure level at which startle response can be detected [dB]	0	0.617551	0.929461	0.5246	0.726644	-0.1	0.02	-0.11	0.09
BXD_13540	N/A	Central nervous system, behavior: Acoustic startle response (ASR) in 8 week old F1 hybrids between male BXD strains and C57BL/6J-R6/2 Huntington model, CORRECTED R6/2 cases only [arbitrary units]	0	0.911422	0.634031	0.354323	0.105818	0.04	-0.13	-0.27	-0.43
BXD_13551	HIP_adj_res	Central nervous system, morphology: Hippocampus residual weight, repeat measurement prior to dissection, statistically adjusted for variation in sex, age, body weight, and epoch (Hager et al., 2012) [residual mg]	0	0.288907	0.451733	0.807944	0.146437	-0.16	-0.11	0.03	-0.28
BXD_14794	Ohara1	Central nervous system, behavior, sleep: Bruce 1, Contact Bruce O'Hara	0	0.538422	0.928715	0.714678	0.676244	-0.66	0.07	-0.29	0.32
BXD_15169	WMZ ProbeCrossings	Central nervous system, behavior, learning and memory: Spatial navigation, crossing events over location of trained platform in Morris water maze, final probe trial, males and females combined [n annulus crossings]	0	0.523451	0.465051	0.753504	0.510712	0.17	0.15	0.07	0.14
BXD_15170	WMZ LogLatency4	Central nervous system, behavior, learning and memory: Spatial navigation, latency to reach hidden platform using Morris water maze (test 4, Trait Llat4 Table 1), males and females combined [log sec]	0	0.902056	0.756698	0.983472	0.482074	-0.03	-0.06	0	-0.15
BXD_15171	WMZ Latency1	Central nervous system, behavior, learning and memory: Spatial navigation, latency to reach hidden platform using Morris water maze (test 1, Trait Lat1 Table 1), males and females combined [sec]	0	0.92877	0.374608	0.399102	0.313382	0.02	0.18	0.18	0.22
BXD_15172	WMZ Latency2	Central nervous system, behavior, learning and memory: Spatial navigation, latency to reach hidden platform using Morris water maze (test 2, Trait Lat2 Table 1), males and females combined [sec]	0	0.526403	0.336947	0.141971	0.324762	-0.17	0.2	0.31	0.21
BXD_15173	WMZ Latency3	Central nervous system, behavior, learning and memory: Spatial navigation, latency to reach hidden platform using Morris water maze (test 3, Trait Lat3 Table 1), males and females combined [sec]	0	0.733747	0.417366	0.452025	0.577777	-0.09	0.17	0.16	0.12
BXD_15174	WMZ Latency4	Central nervous system, behavior, learning and memory: Spatial navigation, latency to reach hidden platform using Morris water maze (test 4, Trait Lat4 Table 1), males and females combined [sec]	0	0.767829	0.582702	0.955355	0.474275	-0.08	-0.11	-0.01	-0.16
BXD_16202	Disc_Touch_N	Central nervous system, behavior, learning and memory: Visual discrimination using a touchscreen assay, sessions required to reach the learning criterion during pre-training phase 2 (touch phase, animals must learn to nose-poke the screen) where low value = fast to learn (see Figure 4A) in 3-month-old males [n]	0	0.831004	0.523037	0.355571	0.0858698	0.05	-0.17	-0.21	-0.64
BXD_16203	Punish_N	Central nervous system, behavior, learning and memory: Visual discrimination using a touchscreen assay, sessions required to reach the learning criterion during pre-training phase 3 (punish phase, animals must learn to nose-poke only random shaped visual stimuli) where low value = fast to learn (see Figure 4A) in 3-month-old males [n]	0	0.938532	0.636583	0.43955	0.410301	0.02	-0.12	-0.17	-0.34
BXD_16204	Discrim_N	Central nervous system, behavior, learning and memory: Visual discrimination learning using a touchscreen assay, sessions to discriminate between rewarded and unrewarded stimuli (low value = fast to learn, see Figure 4B blue bars) in 3-month-old males [n]	0	0.341707	0.657897	0.925804	0.645597	-0.22	-0.12	-0.02	0.19
BXD_16205	Reversal_N	Central nervous system, behavior, learning and memory: Reversal learning using a touchscreen assay, number of sessions to reverse previously learned stimulus-reward pairings (low value = fast to reverse responding, see Figure 4B red bars of Graybeal et al, 2014) in 3-month-old males [n]	0	0.539038	0.400405	0.0529225	0.0634208	-0.15	-0.23	-0.43	-0.73
BXD_16206	Extinction_N	Central nervous system, behavior, learning and memory: Extinction learning, sessions to extinguish a well learned instrumental response using a touchscreen assay (low value = fast to extinguish unrewarded response, see Figure 4B yellow bars) in 3-month-old males [n]	0	0.113092	0.273603	0.124973	0.267581	0.37	0.29	-0.35	-0.49
BXD_16207	Discrim_Corr_N	Central nervous system, behavior, learning and memory: Discrimination test correct responses using a touchscreen assay in 3-month-old males (supplementary trait data not in paper) [n]	0	0.360504	0.31439	0.726379	0.716387	-0.21	-0.26	-0.08	0.15
BXD_16208	Discrim_Errors	Central nervous system, behavior, learning and memory: Visual discrimination learning using a touchscreen assay, total mean number of errors during discrimination learning (see Figure 4C) in 3-month-old males [n]	0	0.319611	0.924866	0.879362	0.619541	-0.23	-0.02	0.03	0.21
BXD_16209	Discrim_Corr_Errors	Central nervous system, behavior, learning and memory: Visual discrimination learning using a touchscreen assay, total mean number of corrections errors (incorrect responses following an initial error) during discrimination learning (see Figure 4D) in 3-month-old males [n]	0	0.267141	0.966919	0.786097	0.694625	-0.25	0.01	0.06	0.17
BXD_16210	Discr_React_Time	Central nervous system, behavior, learning and memory: Visual discrimination learning using a touchscreen assay, mean reaction time to nose-poke the stimulus across all discrimination learning sessions (see Figure S4A) in 3-month-old males [sec]	0	0.99112	0.743317	0.112995	0.316679	0	0.09	0.35	0.41
BXD_16211	Disc_Mag_Latency	Central nervous system, behavior, learning and memory: Visual discrimination learning using a touchscreen assay, mean magazine latency (time to retrieve reward) across all discrimination learning sessions (see Figure S4B) in 3-month-old males [sec]	0	0.341179	0.971595	0.0979725	0.837803	0.22	-0.01	-0.36	-0.09
BXD_16212	Reverse_Corr_N	Central nervous system, behavior: Reversal learning correct responses using a touchscreen assay in 3-month-old males (supplementary trait data not in paper) [n]	0	0.409422	0.46221	0.185185	0.289831	-0.2	-0.2	-0.3	-0.47
BXD_16213	Reverse_Corr<50	Central nervous system, behavior: Reversal learning correct responses <50% using a touchscreen assay in 3-month-old males (supplementary trait data not in paper) [n]	1	0.328513	0.860482	0.0763642	0.0499547	0.23	0.05	-0.4	-0.75
BXD_16214	mean_rco>50	Central nervous system, behavior: Reversal learning correct responses >50% using a touchscreen assay in 3-month-old males (supplementary trait data not in paper, BXD95 winsorized from 878.5 to 662) [n]	0	0.337509	0.374585	0.537534	0.426311	-0.23	-0.24	-0.14	-0.36
BXD_16215	N/A	Central nervous system, behavior, learning and memory: Reversal learning errors using a touchscreen assay across all reversal learning sessions (see Figure 5A) in 3-month-old males [n]	0	0.725617	0.740861	0.137249	0.19774	-0.08	-0.09	-0.34	-0.55
BXD_16216	mean_rer<50	Central nervous system, behavior, learning and memory: Reversal learning using a touchscreen assay, number of errors during early reversal learning when performance was at or below 50% accuracy (see Figure 5C) in 3-month-old males [n]	0	0.275917	0.644088	0.112709	0.0581006	0.26	0.13	-0.36	-0.74
BXD_16217	mean_rer>50	Central nervous system, behavior, learning and memory: Reversal learning errors using a touchscreen assay during the late reversal learning phase when performance was above 50% accuracy (Figure 5E) in 3-month-old males [n]	0	0.249739	0.426021	0.344822	0.384129	-0.27	-0.21	-0.22	-0.39
BXD_16218	mean_rce	Central nervous system, behavior, learning and memory: Reversal learning correction errors using a touchscreen assay, means across all reversal learning trials (Figure 5B ) in 3-month-old males [n]	1	0.997533	0.771442	0.0552334	0.0351628	0	-0.08	-0.42	-0.79
BXD_16219	Reversal_CorrErrs<50	Central nervous system, behavior, learning and memory: Reversal learning correction errors using a touchscreen assay during the early phase trials when performance was at or below 50% accuracy (Figure 5D) in 3-month-old males [n]	2	0.410696	0.916093	0.0449785	0.0143082	0.19	0.03	-0.44	-0.85
BXD_16220	Reversal_CorrErrs>50	Central nervous system, behavior, learning and memory: Reversal learning correction errors using a touchscreen assay during the late phase trials when performance was above 50% accuracy (Figure 5F) in 3-month-old males [n]	0	0.312307	0.412276	0.132631	0.18704	-0.24	-0.22	-0.34	-0.56
BXD_16221	Rev_React_Time	Central nervous system, behavior, learning and memory: Reversal learning reaction time to nose-poke stimuli using a touchscreen assay averaged across all reversal learning trials (Figure S4C) in 3-month-old males [sec]	1	0.632938	0.580461	0.0237981	0.104607	0.11	-0.15	-0.49	-0.66
BXD_16222	Rev_Mag_Latency	Central nervous system, behavior, learning and memory: Reversal learning magazine latency using a touchscreen assay (time to retrieve food reward) averaged across all reversal learning trials (Figure S4D) in 3-month-old males [sec]	0	0.129351	0.497461	0.525171	0.95622	0.35	0.18	-0.15	0.03
BXD_16223	Extinction_N	Central nervous system, behavior, learning and memory: Extinction learning, correct responses during extinction of a well learned instrumental response using a touchscreen assay (low value = fast to extinguish unrewarded response, supplementary trait data not in paper but related to Figure S5) in 3-month-old males [n]	1	0.0236419	0.125959	0.995905	0.284946	0.5	0.4	0	0.47
BXD_16224	Discrim_Ext_Err	Central nervous system, behavior, learning and memory: Extinction learning using a touchscreen assay, error responses during extinction training of a well learned instrumental response (low value = fast to extinguish unrewarded response, Figure S5A of Graybeal et al, 2014) in 3-month-old males (added n/strain, Dec 1, 2016) [n]	1	0.0340082	0.26958	0.318989	0.58605	0.48	0.29	-0.23	0.25
BXD_16225	Ext_Corr_Error_N	Central nervous system, behavior, learning and memory: Extinction learning correction errors using a touchscreen assay (low value = fast to extinguish unrewarded response, Figure S5B) in 3-month-old males [n]	1	0.0127789	0.139503	0.486744	0.902638	0.55	0.39	-0.17	-0.06
BXD_16226	Extinct_React	Central nervous system, behavior, learning and memory: Extinction learning reaction time using a touchscreen assay during extinction of a well learned instrumental response (Figure S5C) in 3-month-old males [sec]	0	0.132835	0.872703	0.102331	0.895127	-0.35	0.04	0.38	-0.06
BXD_16227	Extinct_Mag_Lat	Central nervous system, behavior, learning and memory: Extinction of a learned stimulus using a touchscreen assay, food pellet magazine latency for a non-rewarded but well learned instrumental response in 3-month-old males (supplementary trait data not in paper)[sec]	1	0.00256294	0.27777	0.792177	0.491947	-0.64	-0.29	-0.06	-0.31
BXD_16307	IIPMF_Vol_M%	Central nervous system, morphology: Intra- and infrapyramidal mossy fiber (IIPMF) volume as a percentage of total size of CA3 plus CA4 regions of hippocampus in males at 12 to 14 weeks of age [percent]	0	0.102929	0.351812	0.778894	0.185865	0.26	0.16	-0.04	-0.3
BXD_16309	Adult_Neurogenesis	Central nervous system, morphology: New neurons in the dentate gyrus of the young adult hippocampus corrected for number of proliferating precursors (data derived from Record IDs 10797 and 10795) [z score]	0	0.56427	0.497078	0.873682	0.31056	-0.15	-0.14	0.03	0.22
BXD_16312	Context_Fear%	Central nervous system, behavior, learning and memory: Fear conditioning, freezing time on first context trial 24 hours after shock training, both sexes at 3-4 months of age [percent time]	0	0.449556	0.238708	0.275518	0.840065	-0.23	-0.44	-0.33	-0.13
BXD_16355	Duration_P7	Central nervous system, behavior, development, communication: Infant vocalization, Roy 1	0	0.275307	0.659854	0.64081	0.701967	-0.18	0.1	0.08	0.2
BXD_16356	Roy1	Central nervous system, behavior, development, communication: Infant vocalization, Roy 1	0	0.291566	0.721327	0.926452	0.634867	-0.18	0.08	-0.02	0.25
BXD_16357	Roy1	Central nervous system, behavior, development, communication: Infant vocalization, Roy1	0	0.107422	0.724639	0.0520411	0.398478	-0.27	0.08	-0.31	0.43
BXD_16358	Roy1	Central nervous system, behavior, development, communication: Infant vocalization, Roy1	1	0.145349	0.999203	0.00443447	0.228565	-0.24	0	-0.44	0.58
BXD_16359	Roy1	Central nervous system, behavior, development, communication: Infant vocalization, mean peak frequency of call on day 7, mixed sexes from 2 to 5 litters [kHz] (Data winsorized, BXD86 from 55.419 to 56.192)	0	0.208636	0.979342	0.880377	0.809491	0.21	0.01	-0.02	-0.13
BXD_16360	Roy1	Central nervous system, behavior, development, communication: Infant vocalization, Roy1	0	0.375601	0.551002	0.759344	0.903456	0.15	-0.13	0.05	-0.06
BXD_16361	Roy1	Central nervous system, behavior, development, communication: Infant vocalization, Roy 1	0	0.187091	0.694328	0.480315	0.678178	-0.22	0.09	0.11	0.22
BXD_16362	Roy1	Central nervous system, behavior, development, communication: Infant vocalization, Roy 1	1	0.230541	0.837053	0.0327685	0.398832	-0.2	-0.05	-0.34	0.43
BXD_16600	N/A	Central nervous system, behavior, development, communication: Infant vocalization, Roy1	0	0.916529	0.672623	0.666419	0.957157	0.02	-0.09	-0.07	-0.03
BXD_16601	Duration_P7-9	Central nervous system, behavior, development, communication: Infant vocalization, Roy 1	0	0.244884	0.816311	0.669509	0.665103	-0.2	0.05	0.07	0.23
BXD_16602	Freq_P7-9	Central nervous system, behavior, development, communication: Infant vocalization, Roy1	0	0.460171	0.695224	0.814931	0.893088	0.13	-0.09	-0.04	-0.07
BXD_16603	Roy1	Central nervous system, behavior, development, communication: Infant vocalization, Roy1	1	0.115614	0.963231	0.0189424	0.3703	-0.26	0.01	-0.37	0.45
BXD_16610	Energy_P7	Central nervous system, behavior, development, communication: Infant vocalization, Roy 1	1	0.951208	0.815388	0.00568687	0.490691	0.01	0.05	-0.43	0.35
BXD_16611	Energy_P8	Central nervous system, behavior, development, communication: Infant vocalization, Roy 1	1	0.627265	0.811658	0.00212952	0.376781	-0.08	-0.05	-0.47	0.44
BXD_16612	Energy_P9	Central nervous system, behavior, development, communication: Infant vocalization, Roy 1	1	0.676276	0.817481	0.00594203	0.515031	0.07	-0.05	-0.43	0.34
BXD_16613	Mounting	Central nervous system, behavior, social interaction: Mounting of an unfamiliar juvenile male partner during a 6-min direct social interaction session in adult males [%].	0	0.529337	0.305434	0.574701	0.467659	0.11	-0.2	0.08	0.2
BXD_16614	Aggression	Central nervous system, behavior, social interaction: Aggression toward an unfamiliar juvenile male partner during a 6-min direct social interaction session in adult males [%].	0	0.120012	0.198372	0.492034	0.890723	-0.27	-0.25	-0.1	-0.04
BXD_16615	Self-grooming	Central nervous system, behavior, social interaction: Self-grooming during a 6-min direct social interaction session in adult males [%]	0	0.121309	0.815204	0.875085	0.21749	0.27	0.05	-0.02	-0.34
BXD_16616	SA_Center Time	Central nervous system, behavior, social interaction: Time spent in the center chamber during the 10-min social approach session in the 3-chamber social interaction task in adult males [%].	0	0.904217	0.7299	0.158546	0.18972	0.02	-0.07	-0.21	-0.36
BXD_16617	Energy_Combined_P7_to_P9	Central nervous system, behavior, development, communication: Infant vocalization, Roy 1	1	0.737939	0.775323	0.00269935	0.45176	-0.06	0.06	-0.46	0.38
BXD_16618	Body_weight_P7	Central nervous system, behavior, development, communication: Infant vocalization, Roy 1	0	0.908816	0.284847	0.809915	0.534992	0.02	0.23	0.04	-0.32
BXD_16619	Body_weight_P8	Central nervous system, behavior, development, communication: Infant vocalization, Roy 1	0	0.919052	0.226257	0.566924	0.593174	0.02	0.26	0.09	-0.28
BXD_16620	Body_weight_P9	Central nervous system, behavior, development, communication: Infant vocalization, Roy 1	0	0.997514	0.351345	0.988269	0.356054	0	0.2	0	-0.46
BXD_16621	Body_weight_P7 to P9	Central nervous system, behavior, development, communication: Infant vocalization, Roy 1	0	0.73431	0.267258	0.67962	0.471247	0.06	0.24	0.07	-0.37
BXD_17079	SN_CenterTime	Central nervous system, behavior, social interaction: Time spent in the center chamber during the 10-min social novelty session in the 3-chamber social interaction task in adult males [%].	0	0.776754	0.884582	0.276212	0.364199	-0.05	0.03	-0.16	-0.25
BXD_17476	IIPMFvol_F	Central nervous system, morphology: Intra- and infrapyramidal mossy fiber (IIPMF) volume as a percentage of total size of CA3 plus CA4 regions of hippocampus in females at 12 to 14 weeks of age [percent]	0	0.389509	0.451189	0.734967	0.443127	0.14	0.14	0.05	-0.18
BXD_17477	N/A	Central nervous system, morphology: Hilus volume as a percentage of total size of CA3 plus CA4 regions of hippocampus in females at 12 to 14 weeks of age [percent]	0	0.162568	0.288009	0.968934	0.13509	-0.23	-0.19	-0.01	-0.35
BXD_17478	N/A	Central nervous system, morphology: Suprapyramidal mossy fibers volume as a percentage of total size of CA3 plus CA4 regions of hippocampus in females at 12 to 14 weeks of age [percent]	0	0.250591	0.919074	0.560391	0.626311	-0.19	-0.02	0.09	0.12
BXD_17479	N/A	Central nervous system, morphology: Stratum pyramidale volume as a percentage of total size of CA3 plus CA4 regions of hippocampus in females at 12 to 14 weeks of age [percent]	0	0.267447	0.332539	0.800773	0.859216	0.18	0.17	0.04	0.04
BXD_17480	N/A	Central nervous system, morphology: Stratum oriens volume as a percentage of total size of CA3 plus CA4 regions of hippocampus in females at 12 to 14 weeks of age [percent]	0	0.69271	0.566337	0.399797	0.480775	0.06	0.1	0.13	0.17
BXD_17481	N/A	Central nervous system, morphology: Stratum radiatum volume as a percentage of total size of CA3 plus CA4 regions of hippocampus in females at 12 to 14 weeks of age [percent]	1	0.16272	0.872749	0.0391478	0.967028	0.23	-0.03	-0.31	-0.01
BXD_17482	N/A	Central nervous system, morphology: Stratum lacunosum volume as a percentage of total size of CA3 plus CA4 regions of hippocampus in females at 12 to 14 weeks of age [percent]	0	0.238606	0.309869	0.719216	0.49534	-0.19	-0.18	-0.05	-0.16
BXD_17483	N/A	Central nervous system, morphology: Hilus volume as a percentage of total size of CA3 plus CA4 regions of hippocampus in males at 12 to 14 weeks of age [percent]	0	0.422113	0.72039	0.883012	0.204551	-0.13	-0.06	0.02	-0.29
BXD_17484	N/A	Central nervous system, morphology: Suprapyramidal mossy fibers volume as a percentage of total size of CA3 plus CA4 regions of hippocampus in males at 12 to 14 weeks of age [percent]	0	0.718306	0.974773	0.366756	0.610631	-0.06	0.01	0.13	0.12
BXD_17485	N/A	Central nervous system, morphology: Stratum pyramidale volume as a percentage of total size of CA3 plus CA4 regions of hippocampus in males at 12 to 14 weeks of age [percent]	0	0.288223	0.938123	0.95209	0.175936	0.17	0.01	-0.01	0.31
BXD_17486	N/A	Central nervous system, morphology: Stratum oriens volume as a percentage of total size of CA3 plus CA4 regions of hippocampus in males at 12 to 14 weeks of age [percent]	0	0.9545	0.674624	0.561443	0.824986	0.01	0.07	0.09	0.05
BXD_17487	N/A	Central nervous system, morphology: Stratum radiatum volume as a percentage of total size of CA3 plus CA4 regions of hippocampus in males at 12 to 14 weeks of age [percent]	1	0.273565	0.894875	0.0358132	0.794474	0.18	-0.02	-0.31	0.06
BXD_17488	N/A	Central nervous system, morphology: Stratum lacunosum volume as a percentage of total size of CA3 plus CA4 regions of hippocampus in males at 12 to 14 weeks of age [percent]	0	0.332035	0.821142	0.58604	0.307809	-0.16	-0.04	0.08	-0.23
BXD_17495	Errors_MD3	Central nervous system, behavior, learning and memory: number of errors made during an 8-arm radial maze test on day 3 in males at 11 to 13 weeks of age [n]	1	0.887851	0.49218	0.341567	0.0319145	-0.02	0.12	0.14	0.47
BXD_17496	Errors_MD4	Central nervous system, behavior, learning and memory: number of errors made during an 8-arm radial maze test on day 4 in males at 11 to 13 weeks of age [n]	0	0.634482	0.743121	0.656225	0.236079	0.08	-0.06	0.07	0.27
BXD_17497	Errors_MD5	Central nervous system, behavior, learning and memory: number of errors made during an 8-arm radial maze test on day 5 in males at 11 to 13 weeks of age [n]	0	0.846592	0.200824	0.762044	0.877159	0.03	-0.22	0.05	0.04
BXD_17498	Errors_MD3-D5	Central nervous system, behavior, learning and memory: number of errors made during an 8-arm radial maze test on days 3 to 5 in males at 11 to 13 weeks of age [n]	1	0.806957	0.885885	0.356976	0.0401235	0.04	-0.03	0.14	0.45
BXD_17499	New entries_MD3	Central nervous system, behavior, learning and memory: number of new entries during the first 8-arm choices minus 5.3 in an 8-arm radial maze test on day 3 in males at 11 to 13 weeks of age [n]	0	0.30463	0.796619	0.909793	0.480038	-0.16	-0.05	-0.02	-0.16
BXD_17500	New entries_MD4	Central nervous system, behavior, learning and memory: number of new entries during the first 8-arm choices minus 5.3 in an 8-arm radial maze test on day 4 in males at 11 to 13 weeks of age [n]	0	0.713816	0.348234	0.292281	0.483599	-0.06	0.17	0.16	-0.16
BXD_17501	New entries_MD5	Central nervous system, behavior, learning and memory: number of new entries during the first 8-arm choices minus 5.3 in an 8-arm radial maze test on day 5 in males at 11 to 13 weeks of age [n]	0	0.750307	0.110939	0.403581	0.214005	0.05	-0.28	-0.12	-0.28
BXD_17502	New entries_MD3-D5	Central nervous system, behavior, learning and memory: number of new entries during the first 8-arm choices minus 5.3 in an 8-arm radial maze test on days 3 to 5 in males at 11 to 13 weeks of age [n]	0	0.602984	0.725891	0.909535	0.13101	-0.08	-0.06	0.02	-0.34
BXD_17503	Arm visit_MD3	Central nervous system, behavior, learning and memory: arm visit time during an 8-arm radial maze test on day 3 in males at 11 to 13 weeks of age [sec]	0	0.700743	0.79064	0.410243	0.110038	0.06	-0.05	-0.12	-0.36
BXD_17504	Arm-visit_MD4	Central nervous system, behavior, learning and memory: arm visit time during an 8-arm radial maze test on day 4 in males at 11 to 13 weeks of age [sec]	0	0.62186	0.456519	0.922909	0.136577	-0.08	0.13	0.01	-0.34
BXD_17505	Arm-visit_MD5	Central nervous system, behavior, learning and memory: arm visit time during an 8-arm radial maze test on day 5 in males at 11 to 13 weeks of age [sec]	0	0.819888	0.125855	0.161403	0.669477	-0.04	0.27	0.21	-0.1
BXD_17506	Arm visit_MD3-D5	Central nervous system, behavior, learning and memory: arm visit time during an 8-arm radial maze test on days 3 to 5 in males at 11 to 13 weeks of age [sec]	0	0.929688	0.507842	0.894872	0.152269	-0.01	0.12	0.02	-0.32
BXD_17507	Errors_FD3	Central nervous system, behavior, learning and memory: number of errors made during an 8-arm radial maze test on day 3 in females at 11 to 13 weeks of age [n]	0	0.780159	0.259107	0.528854	0.881604	-0.05	0.2	0.09	-0.03
BXD_17508	Errors_FD4	Central nervous system, behavior, learning and memory: number of errors made during an 8-arm radial maze test on day 4 in females at 11 to 13 weeks of age [n]	0	0.0512259	0.233666	0.535808	0.0539727	-0.31	0.21	0.09	0.43
BXD_17509	Errors_FD5	Central nervous system, behavior, learning and memory: number of errors made during an 8-arm radial maze test on day 5 in females at 11 to 13 weeks of age [n]	1	0.528112	0.222709	0.293771	0.00725466	-0.1	0.21	0.16	0.57
BXD_17510	Errors_FD3-D5	Central nervous system, behavior, learning and memory: number of errors made during an 8-arm radial maze test on days 3 to 5 in females at 11 to 13 weeks of age [n]	1	0.0682376	0.0587868	0.254622	0.0383533	-0.29	0.33	0.17	0.45
BXD_17511	New entries_FD3	Central nervous system, behavior, learning and memory: number of new entries during the first 8-arm choices minus 5.3 in an 8-arm radial maze test on day 3 in females at 11 to 13 weeks of age [n]	0	0.347847	0.378863	0.44721	0.88193	0.15	-0.16	-0.11	0.03
BXD_17512	New entries_FD4	Central nervous system, behavior, learning and memory: number of new entries during the first 8-arm choices minus 5.3 in an 8-arm radial maze test on day 4 in females at 11 to 13 weeks of age [n]	1	0.112043	0.0049	0.708922	0.178691	0.26	-0.47	0.06	-0.31
BXD_17513	New entries_FD5	Central nervous system, behavior, learning and memory: number of new entries during the first 8-arm choices minus 5.3 in an 8-arm radial maze test on day 5 in females at 11 to 13 weeks of age [n]	1	0.804141	0.00813548	0.0892753	0.247207	-0.04	-0.45	-0.25	-0.26
BXD_17514	New entries_FD3-D5	Central nervous system, behavior, learning and memory: number of new entries during the first 8-arm choices minus 5.3 in an 8-arm radial maze test on days 3 to 5 in females at 11 to 13 weeks of age [n]	1	0.207767	0.00429054	0.177329	0.21244	0.2	-0.48	-0.2	-0.28
BXD_17515	Arm-visit_FD3	Central nervous system, behavior, learning and memory: arm visit time during an 8-arm radial maze test on day 3 in females at 11 to 13 weeks of age [sec]	1	0.628912	0.0520965	0.465933	0.0341698	0.08	-0.34	-0.11	-0.46
BXD_17516	Arm-visit_FD4	Central nervous system, behavior, learning and memory: arm visit time during an 8-arm radial maze test on day 4 in females at 11 to 13 weeks of age [sec]	1	0.367152	0.0403431	0.213538	0.160837	0.15	-0.35	-0.18	-0.32
BXD_17517	Arm-visit_FD5	Central nervous system, behavior, learning and memory: arm visit time during an 8-arm radial maze test on day 5 in females at 11 to 13 weeks of age [sec]	1	0.956258	0.0459649	0.226875	0.059076	0.01	-0.34	-0.18	-0.42
BXD_17518	Arm visit_FD3-D5	Central nervous system, behavior, learning and memory: arm visit time during an 8-arm radial maze test on days 3 to 5 in females at 11 to 13 weeks of age [sec]	1	0.557713	0.032858	0.270437	0.052434	0.1	-0.37	-0.16	-0.43
BXD_17533	N/A	Central Nervous System, behavior, open field activity: grooming frequency from 0 to 20 min for males at 11 weeks of age [n]	0	0.186846	0.11621	0.653499	0.691827	-0.21	0.27	0.07	0.09
BXD_17534	N/A	Central Nervous System, behavior, open field activity: grooming duration observed from 0 to 20 min for males at 11 weeks of age [sec]	0	0.730683	0.305451	0.371771	0.291903	0.06	-0.18	-0.13	-0.24
BXD_17535	N/A	Central Nervous System, behavior, open field activity: grooming bout (grooming duration divided by grooming frequency) observed from 0 to 20 min for males at 11 weeks of age [sec]	1	0.142872	0.0226311	0.134042	0.134262	0.23	-0.39	-0.22	-0.34
BXD_17543	N/A	Central Nervous System, behavior, open field activity: grooming frequency from 0 to 20 min for females at 11 weeks of age [n]	0	0.410913	0.0944804	0.564187	0.373442	-0.13	-0.29	-0.09	0.2
BXD_17544	N/A	Central Nervous System, behavior: grooming duration in an open field from 0 to 20 min for females at 11 weeks of age [sec]	0	0.387772	0.148629	0.0669316	0.214002	0.14	-0.25	-0.27	0.28
BXD_17545	N/A	Central Nervous System, behavior, open field activity: grooming bout (grooming duration divided by grooming frequency) observed from 0 to 20 min for females at 11 weeks of age [sec]	2	0.0820779	0.0351439	0.035785	0.688664	0.28	-0.36	-0.31	0.09
BXD_18069	Fear Acquisition	Central nervous system, behavior, learning and memory: Fear conditioning acquisition, freezing response time following the final CS-US pairing during training in adult males (USC) and adult males and females (NIH) [%].	0	0.169925	0.673549	0.0893616	0.45099	-0.21	-0.07	-0.23	-0.17
BXD_18070	Fear Expression	Central nervous system, behavior, learning and memory: Fear conditioning expression, average freezing response time during the first three (USC) or one (NIH) CS presentation(s) in adult males (USC) and adult males and females (NIH) [%].	0	0.965339	0.633419	0.109997	0.914676	-0.01	0.08	-0.21	0.02
BXD_18100	BrainW_F_PostEtOH	Central nervous system, morphology: Brain weight of females after 11 weeks of alcohol consumption (20% v/v), using the drinking in the dark (DID) method (4 hr access on day 4 of DID) [g]	0	0.0726168	0.961827	0.894487	NA	0.46	0.02	-0.04	-1
BXD_18395	CFM_15mon	Central nervous system, behavior, aging: Fear conditioning, freezing in response to context 24 h after training in males and females at about 15 months-of-age on normal chow diet (all Nash Annex cases) [percent]	0	0.897572	0.888347	0.486664	0.112896	0.03	-0.04	-0.17	-0.98
BXD_18459	N_Calls_P7	Central nervous system, behavior, development, communication: Infant vocalization, Roy 20	0	0.438761	0.949319	0.532676	0.263885	-0.13	0.01	-0.1	-0.54
BXD_18460	N_Calls_P8	Central nervous system, behavior, development, communication: Infant vocalization, Roy 21	0	0.348878	0.345927	0.224711	0.789672	-0.16	0.21	-0.2	0.14
BXD_18461	N_Calls_P9	Central nervous system, behavior, development, communication: Infant vocalization, Roy 22	0	0.913626	0.594746	0.144026	0.47103	-0.02	0.12	-0.24	0.37
BXD_18521	Brain_Wt_Corr_M	Central nervous system, morphology: Brain weight of males, repeat measurement prior to dissection, statistically adjusted for variation in age, body weight, and dissection error [mg]	0	0.205089	0.827791	0.724809	0.992053	-0.95	-0.17	-0.28	0.01
BXD_18522	Brain_Wt_F	Central nervous system, morphology: Brain weight in females, statistically adjusted for variation in age, body weight, and dissection error [mg]	0	0.42508	0.348751	0.506794	0.346527	-0.11	-0.14	0.08	-0.18
BXD_18523	Brain_Wt_M	Central nervous system, morphology: Brain weight in males, statistically adjusted for variation in age, body weight, and dissection error [mg]	0	0.510949	0.354731	0.885702	0.196298	-0.09	-0.14	0.02	-0.25
BXD_18524	Brain_Wt_MF	Central nervous system, morphology: Brain weight average of both males and females, statistically adjusted for variation in age, body weight, and dissection error [mg]	0	0.284817	0.332786	0.576916	0.258762	-0.14	-0.14	0.07	-0.22
BXD_18794	Activity_Anxiety_Eigen	Central nervous system, behavior: Activity and anxiety eigentrait computed from 40 behavioral traits with sample size of 56 strains or greater (Traits 11392, 11397, 11398, 11399, 11410, 11649, 11654, 11714, 11906, 11911, 11912, 11913, 12341, 12344, 12352, 12353, 12354, 12360, 12362, 12363, 12364, 12410, 12411, 12413, 12419, 12420, 12421, 12423, 12460, 12461, 12469, 12470, 12471, 12472, 12474, 124…	0	0.885036	0.584234	0.111397	0.0748568	-0.03	-0.11	-0.25	-0.51
BXD_19110	CFM_NTg_6M	Central nervous system, behavior: Conditioned fear memory (CFM), freezing in response to 10 min contextual fear memory test in wildtype non-transgenic B6-BXD F1 males and females at 6 months-of-age on normal chow diet (all Nash Annex cases) [percent]	0	0.749789	0.827384	0.177865	0.538002	0.08	0.06	-0.31	0.26
BXD_19116	CFM_NTg_14M	Central nervous system, behavior: Conditioned fear memory (CFM), freezing in response to 10 min contextual fear memory test in wildtype non-transgenic B6-BXD F1 males and females at 14 months-of-age on normal chow diet (all Nash Annex cases) [percent]	0	0.772211	0.51869	0.435333	0.422602	-0.07	0.21	-0.18	-0.41
BXD_19303	DSI_Partner_Sniffing	Central nervous system, behavior, social interaction: Affiliative sniffing of an unfamiliar juvenile male partner during a 6-min direct social interaction session in adult males (non-winsorized values) [%].	0	0.69005	0.128073	0.835294	0.624136	0.07	-0.29	0.03	0.14
BXD_19304	USV_Count	Central nervous system, behavior, social interaction: Ultrasonic vocalizations emitted during a 6-min direct social interaction session with an unfamiliar juvenile male partner in adult males (non-winsorized values) [number].	0	0.925556	0.710966	0.726252	0.339039	0.02	-0.07	0.05	0.27
BXD_19305	DSI_Activity	Central nervous system, behavior, locomotor activity: Distance traveled during a 10-min habituation to a novel testing chamber prior to social interaction testing in adult males (non-winsorized values) [meters].	0	0.591891	0.841339	0.526086	0.563792	0.1	0.04	0.1	0.17
BXD_19306	3C_SA_ChambPref	Central nervous system, behavior, social interaction: Social approach preference assayed using 3-chamber paradigm, time spent in chamber containing an unfamiliar mouse minus time spent in chamber without a mouse (empty cup) (non-winsorized values) [difference score].	0	0.422797	0.890147	0.173222	0.0863022	-0.14	0.03	0.2	0.46
BXD_19307	3C_SA_SniffPref	Central nervous system, behavior, social interaction: Social approach preference assayed using 3-chamber paradigm, time spent sniffing a wire cup containing a stimulus mouse minus time spent sniffing an empty wire cup (non-winsorized values) [difference score].	1	0.403852	0.30575	0.0199715	0.364331	-0.15	0.2	0.34	0.25
BXD_19308	3C_SN_ChambPref	Central nervous system, behavior, social interaction: Social novelty preference assayed using 3-chamber paradigm, time spent in chamber containing a novel stimulus mouse minus time spent in chamber containing a familiar stimulus mouse (non-winsorized values) [difference score].	0	0.491677	0.893607	0.94927	0.359591	-0.12	-0.03	-0.01	0.25
BXD_19309	3C_SN_SniffPref	Central nervous system, behavior, social interaction: Social novelty preference assayed using 3-chamber paradigm, time spent sniffing a wire cup containing a novel stimulus mouse minus time spent sniffing a wire cup containing a familiar stimulus mouse (non-winsorized values) [difference score].	0	0.327374	0.444433	0.123473	0.608714	-0.17	-0.15	0.23	0.14
BXD_19310	3C_Hab_CenterTime	Central nervous system, behavior, locomotor activity, anxiety: Time spent in the center chamber during the 20-min habituation session in the 3-chamber social interaction task in adult males (non-winsorized values) [%].	0	0.573819	0.158451	0.243059	0.219851	0.1	-0.27	-0.18	-0.34
BXD_19311	3C_Hab_CenterLatency	Central nervous system, behavior, locomotor activity, anxiety: Latency to leave the center chamber during the 20-min habituation session in the 3-chamber social interaction task in adult males (non-winsorized values) [sec]	0	0.997672	0.113584	0.0762646	0.34641	0	-0.3	-0.26	-0.26
BXD_19312	3C_Hab_Entries	Central nervous system, behavior, locomotor activity: Side-chamber entries during the 20-min habituation session in the 3-chamber social interaction task in adult males (non-winsorized values) [number].	0	0.595991	0.333664	0.472612	0.511889	0.09	0.19	0.11	0.18
BXD_19313	3C_SA_Entries	Central nervous system, behavior, locomotor activity: Side-chamber entries during the 10-min social approach session in the 3-chamber social interaction task in adult males (non-winsorized values) [number].	0	0.671037	0.657435	0.780079	0.437465	0.08	0.09	0.04	0.22
BXD_19314	3C_SN_Entries	Central nervous system, behavior, locomotor activity: Side-chamber entries during the 10-min social novelty session in the 3-chamber social interaction task in adult males (non-winsorized values) [number].	0	0.915488	0.531447	0.605208	0.143062	0.02	0.12	0.08	0.4
BXD_19441	N_Calls_P7-9	Central nervous system, behavior, development, communication: Infant vocalization, Roy 20	0	0.330233	0.61933	0.214698	0.627824	-0.16	0.11	-0.2	0.25
BXD_20357	Fox_Negative_Geotaxis	Central nervous system, behavior: Sensorimotor reflex performance of negative geotaxis (_) between days 1-15 in males and females [sec]	0	0.48357	0.891117	0.806257	0.517999	0.25	0.05	0.08	-0.3
BXD_20358	Fox_Cliff_Aversion	Central nervous system, behavior: Sensorimotor reflex performance of cliff aversion (_) between days 1-15 in males and females (BXD32 winsorized from 7.305 to 5.464 and C57BL/6J winsorized from 8.529 to 5.465 by JRS) [sec]	0	0.442692	0.588529	0.710574	0.47468	0.27	0.18	-0.11	0.33
BXD_20359	Fox_surface_righting	Central nervous system, behavior: Sensorimotor reflex performance of surface righting (_) between days 1-15 in males and females [sec]	0	0.290947	0.287033	0.60407	0.631576	-0.37	-0.35	0.16	-0.22
BXD_20360	Fox_Forelimb_Grasp	Central nervous system, behavior: Sensorimotor reflex performance of forelimb grasp (_) between days 1-15 in males and females [sec]	0	0.774608	0.291753	0.218409	0.291444	-0.1	-0.35	-0.37	-0.47
BXD_24721	N/A	Central nervous system, behavior, motor learning: motor performance improvements was calculated on rotarod at constant acceleration (4 to 40 rpm) over 2 minutes where day 3 was subtracted from the performance on day 1 (mean of day 3- mean of day 1) at the postnatal ages (P)90-P120	0	0.33554	0.6016	0.441558	0.961479	-0.34	-0.18	0.23	-0.02
BXD_24722	N/A	Central nervous system, behavior, motor learning: The difference in time [sec] on rotarod at constant acceleration (4 to 40 rpm) over 2 minutes between day 3 and day 1 performance at the postnatal ages (P)90-P120	0	0.459471	0.712449	0.303487	0.517427	-0.26	0.13	0.31	0.3
BXD_24723	N/A	Central nervous system, behaviour, Fore- & Hind limb placement accuracy: The performance of accurate limb placement on horizontal ladder walking task containing irregular walking pattern at the postnatal ages (P)90-P120 (BXD 40 winsorized from 0.051 to 0.046 & BXD 69 winsorized from 0.051 to 0.046 by JRS)	0	0.803011	0.508196	0.285302	0.0617229	0.09	0.22	0.32	0.73
BXD_24724	N/A	Central nervous system, behaviour, Fore- & Hind limb placement: The rate of missteps on horizontal ladder walking task containing irregular walking pattern at the postnatal ages (P)90-P120	0	0.935545	0.930328	0.875202	0.760977	-0.03	0.03	-0.05	-0.14
BXD_24725	N/A	Central nervous system, behaviour, fore- & hind limb placement: The rate of correction in limb placement on horizontal ladder walking task containing irregular walking pattern at the postnatal ages (P)90-P120 (BXD32 winsorized from -0.030 to -0.016 by JRS)	2	0.567883	0.0723393	0.0383335	0.0162949	-0.21	-0.56	-0.58	-0.85
BXD_24726	N/A	Central nervous system, behavior, skilled motor learning: Percentage of success in which the food pellet is obtained on the first advance of the forelimb towards the food over 10 days of performance on skilled motor reaching task at the postnatal ages (P)90-P120	0	0.67283	0.756602	0.529922	0.992877	0.15	-0.11	-0.19	0
BXD_24727	N/A	Central nervous System, behavior, skilled motor learning: Percentage of Non first advance of the forelimb towards the food over 10 days of performance on skilled motor reaching task at the postnatal ages (P)90-P120	0	0.713526	0.338546	0.476961	0.83378	-0.13	-0.32	-0.22	-0.1
BXD_24728	N/A	Central nervous system, behavior, skilled motor learning: Difference between the average performance on the first 2 days and the last 2 days, divided by the number of inter-trial intervals.	0	0.533785	0.814173	0.357762	0.108347	0.22	-0.08	-0.28	-0.66
BXD_24729	N/A	Central nervous system, behavior, motor learning: motor performance improvements was calculated on complex wheel where day 3 was subtracted from the performance on day 1 (mean of day 3- mean of day 1) at the postnatal ages (P)90-P120	0	0.911221	0.877419	0.491566	0.83244	0.04	-0.05	0.21	-0.1
BXD_24730	N/A	Central nervous System, Behavior, Motor learning: The difference between intratrial day 1 performance of time [sec] on complex wheel task containing irregular walking pattern at the postnatal ages (P)90-P120	0	0.364818	0.839907	0.101902	0.852307	-0.32	0.07	0.47	0.09
BXD_24745	Hab_F_D1	Central nervous system, behavior: Activity in a novel environment, arm visit time during an 8-arm radial maze test on day 1 in females at 11 to 13 weeks of age [sec]	2	0.703242	0.0672387	0.0423616	0.00391028	0.06	-0.32	-0.3	-0.61
BXD_24746	Hab_F_D2	Central nervous system, behavior: Activity in a novel environment, arm visit time during an 8-arm radial maze test on day 2 in females at 11 to 13 weeks of age [sec]	2	0.327552	0.0507114	0.0372545	0.0408931	0.16	-0.34	-0.31	-0.46
BXD_24747	Hab_F_D1-2	Central nervous system, behavior: Habituation to a novel environment, arm visit time during an 8-arm radial maze test, measured as the difference between days 1 and 2 in females at 11 to 13 weeks of age [sec]	1	0.339579	0.698437	0.677411	0.00536014	-0.16	-0.07	-0.06	-0.6
BXD_24748	Hab_FM_D1	Central nervous system, behavior: Activity in a novel environment, arm visit time during an 8-arm radial maze test on day 1 in females and males at 11 to 13 weeks of age [sec]	1	0.606562	0.315444	0.152644	0.0111636	0.09	-0.18	-0.21	-0.55
BXD_24749	Hab_FM_D2	Central nervous system, behavior: Activity in a novel environment, arm visit time during an 8-arm radial maze test on day 2 in females and males at 11 to 13 weeks of age [sec]	1	0.284951	0.26744	0.0889351	0.0225666	0.18	-0.2	-0.25	-0.51
BXD_24750	Hab_FM_D1-2	Central nervous system, behavior: Habituation to a novel environment, arm visit time during an 8-arm radial maze test, measured as the difference between days 1 and 2 in females and males at 11 to 13 weeks of age [sec]	1	0.431002	0.273613	0.105428	0.0132055	0.13	-0.2	-0.24	-0.54
BXD_24751	Hab_M_D1	Central nervous system, behavior: Activity in a novel environment, arm visit time during an 8-arm radial maze test on day 1 in males at 11 to 13 weeks of age [sec]	0	0.591866	0.802302	0.455832	0.0773974	0.09	-0.04	-0.11	-0.39
BXD_24752	Hab_M_D2	Central nervous system, behavior: Activity in a novel environment, arm visit time during an 8-arm radial maze test on day 2 in males at 11 to 13 weeks of age [sec]	1	0.351115	0.925401	0.333901	0.0248983	0.15	-0.02	-0.14	-0.49
BXD_24753	Hab_M_D1-2	Central nervous system, behavior: Habituation to a novel environment, arm visit time during an 8-arm radial maze test, measured as the difference between days 1 and 2 in males at 11 to 13 weeks of age [sec]	0	0.95304	0.792152	0.785137	0.701356	0.01	-0.05	-0.04	-0.09
