# Supplementary material for: Systems Genetics Reveals the Gene Regulatory Mechanisms of Arrb2 in the Development of Autism Spectrum Disorders
Source: Genes (Basel). 2025 May 20;16(5):605. doi: 10.3390/genes16050605 (PMC12111057; doi:10.3390/genes16050605)
Supplement: Supplementary file 1 [file genes-16-00605-s001.zip › Supplementary Files/Supplementary_File_S2_Arrb2 correlated genes across different brain regions.xlsx]

## Sheet: Arrb2_Corr_Genes
GN280: INIA Amygdala Affy MoGene 1.0 ST (Nov10) RMA	GN56 Dataset: SJUT Cerebellum mRNA M430 (Mar05) RMA	GN110 Dataset: Hippocampus Consortium M430v2 (Jun06) RMA	GN135: VCU BXD PFC Sal M430 2.0 (Dec06) RMA
Arrb2	Arrb2	Arrb2	Arrb2
Prr13	Psmb6	Pfn1	Rutbc1
Adamts3	C17orf85	Chd3os	Pfn1
Pcdh8	Ef4a1	Dlg4	Zzef1
Ano3	Sat2	Kif1c	Psmb6
Slc25a5	Crk	Sat2	Chd3os
Gabra4	Fbxo39	Kdm6b	Gas7
Slmap	2310061C15Rik	Ywhae	Nlrp1a
Cadm2	Itfg2	Psmb6	Spns2
Atp2b1	Pfn1	Arhgef15	1700054N08Rik
Kiaa0317	Ipo7	Cyb5d2	Abr
Ypel4	Slc32a1	2400006N03Rik	Patz1
BC068157	Mgl1	4933427D14Rik	Rtn4rl1
Gprin1	Zzef1	Pafah1b1	Tmem88
Ap3b2	Prkca	C17orf85	Ssrp1
Plppr2	Ap2m1	Zzef1	Xpo6
Cdk10	Mbd1	Fgf11	Pwp2h
Bri3bp	Pgk1	Fbxo39	Derl2
Tgfb1i1	Ppp1r16a	Asb8	Egr3
Ttc28	Pafah1b1	Rohn	Zfp289
Arhgap20	Dlg4	Txnl5	Rpl26
Grm5	Mpdu1	Gabarapl2	Bcl2l13
Ppp3ca	Myh9	Nudt16l1	Dgcr2
Pdpk1	Ski	Pitpna	1810073N04Rik
Ivns1abp	Ric8a	Rnf167	Rgs5
Mast1	Stap2	Plcb1	4933427D14Rik
Nr2f2	Asf1a	B230343A10Rik	Rnf41
Flot1	Abhd16a	Npn3	B230311I21
Slc22a23	1110001N06Rik	Mpi1	Bcl2l2
Dalrd3	Mrpl9	Nsg1	Tnk2
Tmem200c	Chst15	Atp6v0b	Rasa3
Efhd2	2610003J06Rik	Crk	Ppp1r21
Gprin3	Ncln	Got1	Slc2a3
Gpr155	Cachd1	Sept6	C230093N12Rik
Syt13	Gprasp1	Dhrs4	Efna3
Kcnh1	2810439F02Rik	Ef4a1	Bahd1
Cacna2d3	Nudcd3	Ube2g1	Myo18a
Zswim6	Slc39a9	Trpm2	Sart3
Dhx32	Tmed10p	Ccdc85b	Cers4
Frmpd3	Abhd17	Vsnl1	Tfpt
Trim8	Rbx1	Nlrp1a	Slc39a7
Fam155a	Copg2	9030607L17Rik	Glt8d1
Sept8	Alkbh3	Ndufs7	Fem1a
Kiaa1462	Cyyr1	Mis12	Adamtsl2
Thy1	Grpel2	Slain1	Ptbp1
Znfx1	Kdm6b	Sdr39u1	Hap1
Rbms1	Spnb2	Rab24	Gbf1
Tubb2a	Lef1	Mea1	Smpd4
Cd200	Nlrp1a	Pex11b	Matk
Prmt2	Thrap5	1600013P15Rik	Trappc5
Samd14	Ldh1	Gle1l	Fam107a
Strn	Kcmf1	Eif4e2	Ntrk3
Rgs7bp	Atp2a3	Tnfsf13	2810402K13Rik
Rfng	Wdr33	Oaz1	Bop1
Neto1	Bccip	Cul5	Gria1
Dscaml1	Aldoa	Syt5	Slc36a1
Apbb1	Btd	Decr2	Mef2d
Dgkb	Hagh	2810453I06Rik	Rbbp6
Npdc1	Ube2g1	Rbm4b	Sec16a
Syp	Rufy2	Tmem25	Tnip1
Mctp1	Rnf220	Zfp36l1	Pa2g4
Diap2	Med31	FLJ45455	Med28
Hpcal1	Arhgef12	Usp32	Sav1
Spock3	Ensa	Derl2	Mybbp1a
Ppp1r7	Fbxo7	Tmem43	Pitpna
Nr2f1	Ndel1	LOC330189	Stx6
Lasp1	Rps6kb1	Lrrc3b	Mkrn1
Ube2l3	Gap43	Blmh	Chst15
Rragd	Pfkp	Mrpl50	Apbb1
Rps6ka3	Lman1	Pddc1	Snapc4
Adgra1	Alcam	Camk1g	Rnf214
Blcap	4933427D06	Ndufaf3	Icam5
Cd24a	Sars2	Fbxo7	Olfm1
Gap43	Zxdc	Dus3l	1810041L15Rik
B9d1	Rabl5	D15Ertd405e	Nfya
Sez6l	Brd4	Ctnnd1	BC058674
Ccpg1	Fam108a	Bcat1	Nploc4
Kcnq5	Zfp41	Crtc2	E130309D02Rik
Drd1	Kcnab3	Snd1	Smap2
Kcnd3	E130310N06	4432409B16Rik	Dus3l
Pde1b	Kcnq4	Kat5	Cyb5r3
Tom1l2	Ptn	Crsp2	Dexi
Ppp1r9a	Sdc3	Mirg	Ppp2r5b
Gpr158	Khsrp	Lztfl1	Hist3h2a
Ptpru	Slc10a3	MGC102419	Slc38a3
Elavl4	Ranbp10	0710001B24Rik	Prkag2
Atp6v0c	Narf	Gna-rs1	Urgcp
Ppp1r16b	Kif1c	Rnpc3	Pmm2
Cpne6	Ppp2r1a	Csrp2bp	Ewsr1
Chkb	Chtf8	Rad51d	Smad1
Ubl3	Cxx1c	Mrps23	4732437J24Rik
Gdap1l1	Fryl	Rnf41	Exoc5
Gng3	Arv1	Edem2	Kiaa1522
Ric8b	Ndn	Alox12e	Trpv2
Sgk3	Slc20a2	Rabggta	Mapk11
Cnrip1	Ctnnb1	Dmrta2	Pafah1b3
Sdc3	Vamp3	Dnajc1	Ehd3
Itga5	Ube2s	C730049O14Rik	Hdac4
Syt6	Lrrc4b	Igfbp4	Sap30l
Cdk18	Uchl5	Hnrpf	Nolc1
Ppp1r2	Rai17	Mrps16	Wdr13
Usp28	Tmem93	Atxn2	Pfkl
Ngef	Gpi1	Dcaf12	Skd3
Tmem108	D330038O06	Pldn	Thop1
Kcnab1	Clcn3	Fam181b	Zdhhc14
Basp1	Kctd16	BC037112	Dtx4
C13orf36	Nup153	Vamp1	Gsg1l
Slc2a13	Cald1	Mkrn1	Cdyl2
Map6d1	Raly	Tmem47	Agpat6
Atn1	Pmm2	Rbbp7	Ube3b
Actn2	Rnasek	Mrps11	Cxxc5
Sh3rf1	Dtx2	Slc35a2	Plec1
Nfib	Cys1	Thoc3	Dvl1
Atf6	Nos1	Ramp2	Dtnb
Fam53c	Fbxl16	Ssr4	Mrpl55
Mbd2	Tsr1	Stau1	Chd4
Ptpn7	Becn1	Ptprb	Cpne6
Kctd1	Zdhhc7	Apex2	Ptprf
Tnfaip8l3	Dhx33	Brms1	A630042L21Rik
Dlgap1	Fam115a	Kcnab3	Bcl2l1
Smg5	Slc35a4	Plscr3	Zfp672
Atp2b2	Smc61	Nfx1	Syt5
Pde10a	Kif5b	Slc1a6	Rgs14
Mme	Syne1	Slc35b4	Sh2bpsm1
Fam173a	Lpcat4	Narf	Rps6kc1
Tmtc1	Fkbp3	Stk19	Bcan
Sez6l2	Idh3a	Gpsn2	Tbc1d20
E130309F12Rik	Dnajc18	0610009J22Rik	Fiz1
Tmem145	Rps2	Sash1	Rhbdf1
Tppp	March7	St6galnac4	St6galnac4
Rgnef	Camk2a	B930037P14Rik	Ssbp3
Rprm	Flot2	Sh3glb1	Pacsin1
Wdr17	2700083B06Rik	9630050M13Rik	Tmem41b
Orai3	Eif4e3	Ncam2	Derl1
Kdm3a	Map3k12	Ibrdc3	Eif4enif1
Ahctf1	Hspa8	Oprl1	Fam18a
Srrm4	AI646383	Epdr1	Wdtc1
Hsbp1	Rgs2	Lime1	Zfp346
1810041L15Rik	Rarres2	Man1a	Chpf2
Gpr137	Ybx2	Nutf2	Aldh2
Itpr1	LOC56304	Asam	B230339H12Rik
Shisa4	Mterf	Iffo1	Camsap1
Tbc1d4	Arhgef15	Efr3a	1110029E03Rik
Capn5	Mgea6	Adck5	Dhx30
Eif1	Rttn	Rhot2	Lmna
Nckap1	Aldh3b1	Eral1	Zfpm1
Sphk2	Abcc1	Tomm22	Dhx33
Trappc9	Oaz1	AK029311	Tbc1d15
Pvrl1	Atxn2l	AI413582	Cgref1
Itga9	Ahsa1	Cltc	Map1s
Pml	Anp32a	Crsp8	Chst1
Tmem200b	Dncl2a	Akap8	Pafah1b1
Cacnb4	4930473B18Rik	Zfp871	Evc2
Meis2	Glt8d1	Kcnip1	Ccm2
Akap9	Spin1	Ddx19b	Ier5l
Kiaa1211l	BC012278	Ptprn	ORF19
Klhl13	Ep400	Lamtor4	2610510H01Rik
Gsta4	Zfp27	2610027L16Rik	Zfp598
2410018L13Rik	Cpne3	Cacng3	Trpc2
Srgap1	Tmed10	Dazap1	Gprin1
Alcam	Kiaa1107	Srxn1	Ypel5
Plcb1	Atp6v1e1	Klhl2	Cacna1h
Camk2n2	Immt	Map2k4	Mrps15
Rangap1	Neurl	Jarid1a	C19orf29
Cdk19	Impad1	Coro6	Gpr162
Tbc1d8	Zfp692	Cdh20	Apba1
Krt10	St6galnac4	Vps26b	Rabl3
Fam40b	Lgi2	C6orf170	Abca3
Slit1	Atp6v1b2	Zfp289	Brpf1
Otud4	Slc43a2	Msi2	Eif3s9
Mif	Fam160b1	Prdm16	Marcks
Tac1	D030068L24Rik	Clpp	Scyl1
Hpca	H2afy3	Asic2	Zfr
Kcnj16	AU020094	1700021K19Rik	9330151L19Rik
Gm347	Fpr-rs2	Ndrg3	Bcr
Gcnt2	Snph	Pigk	Dbnl
Thsd7a	Mllt10	Cald1	Mbtps1
Cobra1	Brsk2	Rab3b	Nfyb
Pgs1	Sppl3	Fbxo6b	Tp53i11
Cc2d1a	Rnpc2	Slc43a2	Slc9a3r2
Stk32a	Rab3d	Atpaf2	Ppp1r12c
Fam102b	0610009L18Rik	Kcng4	Proser1
Ankrd13a	Pten	Uck2	Nfx1
Rgp1	Trim35	Dzip1	Cables2
Pdk2	D15Bwg0759e	Araf	Pcdhga1
Ptov1	Rai12	Atp6v1g2	Gse1
Meis1	Ndor1	Atp9b	Cpsf7
Cckbr	Cln2	D2Bwg1423e	Slc6a8
Clip2	Mll4	Ssr3	Trim28
Zfyve28	Ctsc	P2rx4	Gna12
Lyst	Rpl29	Fam108b1	Ttc7b
Faah	Ankrd23	Exosc10	LOC114601
Kctd13	Nfs1	Preb	Hey1
Rasa3	AW987390	Ccnd2	Slc6a17
Slc24a4	Calb1	Cox15	Gdap1l1
Ift122	Srp14	Aip	Pik3r2
Cadm1	Mrpl15	Prkaca	Gng7
Prkcb	Fars2	BC004853	Kpnb1
Scamp1	9930024M15Rik	Pfkp	Prrt3
Ppp1cc	2810441K11Rik	Pex5	Spcs2
Sec14l1	Jarid2	C9orf16	Rutbc3
2610018G03Rik	Gsk3b	Doc2g	Htf9c
Ywhag	Map3k1	Becn1	Gm83
Fam183b	Ttc33	C17orf96	Gng2
Kcnj2	B4galt3	Supt4h1	Rmnd5b
Rgs9	B930041F14Rik	Eno2	Arsa
Unc119	Wscd1	Polg	Gpr61
C330046G03Rik	Ero1l	Med31	Glud1
Epb41	Stam	Exoc4	Fads1
Tmem90b	4921506J03Rik	Kctd1	Clcn6
Atp5c1	Hip1	Ubn1	Coro1c
Gm10421	Pcdh21	Optn	Zc3h7b
Tmod1	AI506888	Rce1	Dpysl4
Fads3	Trappc3	Auts2	Lypla2
Gpr139	Tcp10a	Ttc4	Trnp1
Ccm2	Zfp275	Derl1	Fbxw2
Kiaa0802	5730407K14Rik	Epb4.1l3	Jmjd2b
Ppp1ca	Cxxc5	Fkbp9	H2afx
Mbtps1	Strn3	Trim2	Nkiras1
Fam149a	Pex5	Ppm1b	C20orf27
Dtx1	C12orf68	Rusc1	Tmem142b
Ptprk	Psg21	Ssh3	Slc12a9
Dner	Slc5a6	Vim	Rhou
Rap2a	Chd3os	Atp6v0a1	Reps1
Mtss1l	Naca	9630041G16Rik	Rabep1
Tuba1b	Dlgap1	Dad1	Adck4
AK129341	Rgmb	Ubash3b	D830019K17Rik
Grm4	BC035044	Mif	A930011F22Rik
Ulk1	Bnip3l	Phkg2	Cdk9
Stxbp6	Mrpl37	Sumo2	Mib2
Sfxn3	Fbxo44	Aplp2	Odz4
Yipf2	Dnclc1	Acot7	Cdc42se1
Smpd3	L3mbtl2	Tecr	2900010D03Rik
Kcnq3	Triobp	Mccc2	Ints1
Pdp1	Jade1	Dbnl	Lrp6
Mamld1	D10Ucla1	Gabarapl1	Nab2
Ndrg4	Map2k4	Mtpn	Pip5k2c
Caln1	Ufsp2	Pdpk1	Atad3a
Abcc12	2610510J17Rik	Plxna3	Rbm22
Elmod1	Fam21b	Cpeb3	Ubr7
Pafah1b3	Pum1	Armcx3	Thrsp
Kcna1	Pitpnc1	Tmem134a	Ak3l1
Eml1	Zcchc3	Trub2	Rcc2
Fgf3	Tmem41b	C20orf27	Evl
Tnks1bp1	Rpl23a	Ppm1g	Ccdc3
Aifm3	Dad1	Ankzf1	Irak1
Pde8b	Pomt2	Rab3a	Lingo1
Dach1	St3gal4	Zfp282	Mbip
St8sia3	5430434G16Rik	Bcl7b	Skp1a
Neurod1	Bace1	Ttll1	Mrpl44
Nfix	BB528213	Pura	Ppil2
Dlx1as	Rtn3	Etv4	Mafg
Ppp2r2a	Fam171a2	Erc2	Bat8
Prdm8	Ankrd15	Rsf1	Mrpl54
Ifngr2	Yipf5	Acbd3	Bmp1
Pmepa1	5031434M05Rik	Pnkd	Ddb1
Galnt13	Gabpa	Olfm2	Dbn1
Sorcs1	Elf2	Grid1	Slc25a44
Parm1	Rnf165	Pfkm	Lgi2
Tesc	Crtc1	3110005G23Rik	Plppr2
Adcy5	Commd1	Pmpca	Rtn4rl2
Tmem184c	Cic	Wdr1	Grasp
Kcnk2	Msx1	Stx8	Psmd3
Sobp	Cndp2	Synj2	BC010801
Sh2d5	Eno3	Pb1	Ablim2
Gm10083	Chst8	Toe1	Igfbp4
Spred3	Ccni	Nlgn1	Med25
Kcnk3	Timp2	Hbld2	Rasl10a
Igdcc4	4931432L23	Tax1bp3	Plxnb2
Olfr1393	Tmem118	Mkrn2	Cnih3
Glcci1	Adipor2	C12orf44	C6orf136
Syt17	Kpna1	Haghl	Ptk2b
Zswim5	Ube2ql1	Stx16	Wipi2
Ckap4	Tmsb10	Fin14	Camkv
Tomm70a	Map2k1ip1	Slc44a2	Snx12
Spns2	Gpc6	Capns1	Mapk8ip2
Fat3	Nedd4l	Zfp161	Disp2
Mbnl1	Lyn	Gfra4	Rtn2
Phactr1	Agpat3	Mad1l1	Galnt18
Mapkapk2	Slc38a6	Surf2	Dyrk2
Dtx4	Btbd4	Ssna1	Pikfyve
Zfp57	Srrm1	A830053O21Rik	Pabpc4
Pak3	Camkk2	Dnaja3	4933433P14Rik
Gpr162	4933427D14Rik	6720457D02Rik	Med1
Fam40a	BC017158	Pnpt1	Map3k4
Rab8b	Homer3	Tbl1x	Tcfe3
Coch	Txnl4	Canx	Cntrob
Rtn4rl2	Prrt1	4933439C10Rik	Capn2
Foxp4	Cd209c	Pdha1	Fcho1
Nnat	6030408C04Rik	Acp6	Srsf2
Stk35	Sf3b4	Limk2	Axin1
Sema3e	C630024K23Rik	Gtf3c2	Zkscan17
Plxnc1	9130416N05Rik	Zcwcc1	Tbrg4
Fxyd7	5730453G22Rik	Lsm2	Bcl7b
Mdga1	Clint1	Nrp1	Tbc1d10b
Scaf1	Maea	Cugbp2	Mapk8ip3
Asic2	A730030A06	Gnaq	Cebpb
Ppp3r1	2410022M11Rik	5031434M05Rik	Usp10
E530001K10Rik	Peak1	Tor1b	Fam160a2
Pdk1	Phf20l1	Spns2	Gdi1
Sema7a	Dgcr6	Cox8a	BC039093
Wdr66	Ccdc72	Csnk2b	Mkrn2
Lingo3	Mat2b	Rab7	Adora1
Bag5	Gpr176	BC002059	Nfe2l1
Tcea2	Cd47	2410008B13Rik	Tnpo2
Pcp4	C7orf42	Ykt6	Nmt1
Rgs4	Rab27b	Ccni	Golph3
Rtn4r	Fdps	Gipc1	Ranbp10
Gabrd	Hsbp1	Ckmt1	Snapc2
Cdk14	4930414L22Rik	Hexdc	Mgat3
Vwa3a	Elovl1	Clcn3	Rpl31
F730043M19Rik	Rpo1-1	Cdh13	Dock3
Shisa6	Rpp21	Cxx1c	St8sia5
Npas3	2610209N15Rik	Tssc4	Eif3s8
Smyd2	Pfdn1	Smcr7l	Gcn5l2
Scamp5	2700050F09Rik	Megf9	Akt1
Nrn1	Nudt21	Arf2	Zfp653
Chd5	Zdhhc9	Hdac10	Psme3
Ccdc52	Tex15	Neil1	AA673488
Magi3	AW045895	Prmt1	Gas8
Sdccag3	Rasa2	Fbxo9	Sdbcag84
Camk4	Zfp207	Dnajc3	Apex1
Znf512	Iap	Nudt4	Pdgfa
Csdc2	Cdc42ep5	Cdc42bpa	Rsnl2
Tmem8b	Psma5	Ciapin1	Tmem259
Stmn2	Mapkapk2	Vps39	Dtx3
Hnrnpf	D9Ertd292e	Zfhx1b	Fam131a
Cyp2s1	Slc37a3	Srd5a2l	Smg6
Fezf2	Gpsm3	N6amt1	Dsip1
Pea15a	Ell2	Fgf9	Dynlt1
Myh10	NM_021466	Sephs2	C10orf26
Gpr88	F8a	Ccdc9	Tgfb1i1
Syt4	Polb	Fgf13	4930402H24Rik
Mtap6	Prpf3	Emc1	Lhfp
Arhgef9	1700034G24Rik	Eif3s6	D030015G18Rik
Tubb5	Atox1	Ret	C030044B11Rik
Ptpn3	Fmnl2	Thoc2	Ankrd13c
Usp46	Tex27	Pde1b	Ptk9
Pbx1	Fkrp	Syp	Cdh22
Obscn	5730461K03Rik	Rabep1	Ubce7ip1
Igsf11	Kbtbd5	2210015I05Rik	Ergic3
Inf2	Anapc13	Pgbpll	Ptpdc1
Cib2	3110057O12Rik	4632417N05Rik	Phf1
Cyld	Nog	Rangrf	Mgat4b
Amph	AU041783	2410075B13Rik	Zfp740
Stx1a	Nxn	Fam155a	Add1
Stk3	Hadhsc	Usp11	Spock1
Myo1b	Arfrp1	Gabbr1	Mrpl9
Cmbl	Cux1	Mllt10	Gtpbp1
Zfpm2	Bxdc1	Dusp15	Ap3s2
Pptc7	BC068171	Sbds	Bicd2
Mrps25	Tubb2b	2310073E15Rik	Thrap4
Nedd4l	Rtn4ip1	Th	Sprn
Tsr2	Tspan11	Tcea2	Wdr45b
Chst15	Ext2	Idh3g	Spg4
Adra2a	Rabl3	Pmm1	Syngr3
Rxrg	Acat1	Chchd2	Baiap2
Parva	Fbxw4	Ube2i	Smad7
Mast2	Stat3	Smpd2	Polr3k
Bhlhe22	Cav1	A230042K10Rik	Whsc1
Dgkh	Mrps11	DXBwg1396e	Shh
Plxna3	BC033915	Gpr137b	Ubqln1
Kcnk10	Gng3	Epha7	Cops4
Gng2	Dlg5	Zfp535	Csnk1d
Gal3st3	Srebf1	Alcam	Mapkapk5
Htr3a	2210404G23Rik	Rprml	Rai17
1110021L09Rik	Cox10	FLJ30656	Cacnb1
Tmem90a	Tll	Arid2	Atxn2
C7orf43	Zfp112	Asb13	Nr1h2
Rarb	Ctbp2	Tac2	Lrrc75a
Fgf16	Syn2	Eif2b2	Gpsm1
Slc17a7	2400009B08Rik	Gripap1	Gatad2a
Gm672	Htf9c	Bptf	Ptpn5
Rxfp3	Npdc1	Sf3b2	Zfp763
Plcxd1	Trip6	Neu1	Rohn
Sgcz	2010002H18Rik	Upk3a	Smurf1
Mnt	Tbkbp1	Tmem118	Prkcg
Tmem106b	4930442L21Rik	Commd5	Dnajc14
Klf6	Hnrpc	Copg	Crmp1
Accn4	Tspan7	Ppp1cb	6720485C15Rik
Rimbp3	Ank	Bpnt1	Slc25a10
Hint3	Mecp2	Smarcd2	Stard10
Zfp423	1810023F06Rik	C17orf68	Zc3h18
Ube2ql1	Rptor	Lin7b	Eif2b5
Eef1e1	Ucp3	Huwe1	Gnl2
Dgki	Stx6	Flot1	B4galt6
C9orf125	Cd151	D8Ertd587e	Msl1
Rogdi	Tramd1	Prox1	Gpc1
Pde4dip	Ptcd2	Scrn1	Cd151
Bcl9	Itpr1	1110030J09Rik	D2Bwg1423e
Spint2	Rph3a	Fcho2	Wrnip1
Cacna2d4	Gtf3c1	Cxxc1	Hrh3
Asb11	Zc3h11a	Rap2b	Ankrd40
Acvrl1	Rnf26	Safb2	Nup133
Olfm1	Susd4	Zfp526	Epb4.1l4b
Vopp1	Pdxdc1	Mapre3	Clstn3
Rc3h1	Dnajb1	Tnpo2	Gtf2ird1
Myadm	Zfp289	Usp21	Slc35b4
B3gnt2	Cd34	Stx6	Zfp574
Fancb	Gsap	Ethe1	Fbl
Tmem49	LOC627626	Nol5a	Rab18
Dennd4a	Cntn2	Rps6	Wnt7b
Arrdc1	Ceacam2	Mbd2	Ddx19a
Wiz	2810468K05Rik	Sppl3	Svop
Foxp2	Trim28	Bpgm	Actn4
Zdhhc23	Vdac1	Atrx	Tpst2
Slc25a18	Abcb9	Letmd1	Cox15
Klf12	Ppp2r5c	Fbxo32	Tacc1
Ept1	9030624O13Rik	Iqgap2	Ptdss2
B130024G19Rik	Myl6	Abr	Snrk
Klhl2	Pcif1	Hsbp1	AI604832
Slco5a1	4932418E24Rik	Iqce	Slc39a3
Epb4.1l4b	Ptbp2	Nrbf1	Foxk1
Tspan13	Luzp2	Cog1	Hdac5
Pdzd2	Slc2a8	Exosc8	4933426M11Rik
Hr	Gga1	Actl6b	Abcb9
Uchl1	Chrac1	Tmem180	B230208H17Rik
Sidt1	Kcnip1	Gabrb1	Nck2
Dnahc5	1600002K03Rik	Rab8a	Aplp1
Ttll7	Galm	Pold4	Pon2
Kiaa1147	C9orf119	Gtf2h3	4933409N07Rik
Tmem151b	Semcap2	Ndufv1	Clip3
Trpc4	Gnas	Atp5a1	Tmem5
Ttl	Jkamp	AW549269	Usp20
Mpp7	2700085E05Rik	Mrps2	Aarsl
Sh3rf2	Mlstd1	Zfp445	Lzts2
Gpr137c	Nicn1	Snrpn	Syn2
Grp	1110037N09Rik	Baalc	Kif1c
Psme1	Es2el	B3galt4	Ephb6
Skil	1700021P22Rik	Urgcp	Mapk1ip1
Siah3	2010001J22Rik	2900092E17Rik	Coa3
Mobkl2a	Senp2	Rabgap1l	Aldoc
Nptx1	1200011I18Rik	Reep3	Dnajc5
S100pbp	Cklf	Kctd13	Erf
Scn4b	Kelchl	Wdr4	Thrap5
Fam57b	Mthfd1	Sh3bgrl	Eif4ebp2
Asic1	Pepf	Qk	Myo10
Impa2	E130115I21Rik	Spnb2	Aldh1a1
Kcnj6	Zfp322a	Tjp1	Rnf167
Decr2	Sntb1	Abi2	D630040G17Rik
Cnpy3	Hnrpdl	Klkl26	Cox4nb
Kiaa0284	Anapc7	Rps9	Pld3
Usp3	D1Ertd396e	Rutbc1	Hsdl1
1700001L19Rik	Glcci1	Dcaf8	Tsen2
Tox	Gm996	Kctd14	Gnl3l
Sh3glb1	Yae1d1	Srprb	Zfp1
4930486G11Rik	Htt	Gja1	Tmem214
Zfp809	Timm17a	Pofut2	Sorcs3
B4galnt4	Foxp4	Ache	Zfp704
Lrrk2	Gatad2a	Zfp316	Adam11
Cacng4	Ube2l3	Fibp	Ptp4a2
Fam19a1	Slc5a1	Hsf1	Fads2
Pank1	BC053071	Bin1	1200003M09Rik
Rgmb	Cdk5r2	Socs5	Raf1
Klf9	C12orf11	Tsnax	Bteb1
Dlg5	Vps29	Phf12	Camk1
Arg2	Pccb	Tmem35	Atxn2l
Mppe1	Gbx1	Sec61a2	Col4a1
Gspt2	Dus3l	Zbtb20	4930471M23Rik
Tmprss9	Cul3	Nt5c2	BC018462
Nexn	5031425D22Rik	Psmf1	Neurl
Rem2	Pip5k2c	Ubp1	Mast3
Doc2a	Inppl1	Sdha	Ncdn
Ly6e	Lrrc16a	AW554392	Skiv2l2
Neto2	Derl2	2010004A03Rik	C18orf25
Bzw2	2610022K04Rik	Riok3	Eif3s7
Dgkz	Endod1	Kcnj16	X83328
Pik3c2b	Arhgap17	Slc6a8	Rrbp1
AI837181	C130021D12Rik	Ptprk	Grpel1
Pard3	Gnaq	Ccdc12	Slc43a2
Acvr1c	5730502D15Rik	Cebpz	Fliih
Dazl	Cacybp	Cstf1	Senp5
Itgav	Fbxl12	Maneal	D030013I16Rik
LOC100044416	Odz4	Zdhhc4	Ankrd34
Lphn2	Trps1	4932443D16Rik	Fam84a
Man2a2	Zfp428	Rgs11	Ddx24
Robo2	Vtn	Pak3	Nub1
Celf4	Dclk1	Elmod1	Dlgap1
Dpyd	1700110M21Rik	Gtf2f1	Lemd2
Brd9	Napb	Ak1	Gspt2
Ube2m	Bsmap	2010004M13Rik	Axl
C330005M16Rik	Angpt1	Ranbp5	Bat3
Add2	Fcgrt	Cdk5r1	Slit1
C4orf32	Tmed4	Snapc4	Tfip11
Nckap5	Ncam1	Kcnq5	C17orf39
Nrn1l	Ntn1	Dmtf1	Fip1l1
Prkg2	Fzd6	Rock1	Tle3
Lrrtm3	Adcy3	Leng8	Wtap
Nxph1	Mprip	Slc4a4	Pitpnm1
Tceb2	2610301F02Rik	9130427A09Rik	1810009O10Rik
Trim35	AK122525	Prpf19	Csdc2
Dpysl3	Riok3	Sncb	Scamp4
Obfc2a	Zwint	Timm8a1	Cacna1a
Lmo2	Cdk14	Parn	Zfp428
Slc25a22	Gns	Pnck	Pim2
Chchd10	Atp8a1	Acvr2	Vps18
Clmn	1700037F03Rik	Ppm1a	Myd116
Gpc4	Mrpl44	Ctxn1	Timm44
Ppp1r16a	Elp2	Slc24a2	Ibrdc3
Arih1	5730591J02Rik	Lpcat4	Vps37b
Mtss1	Rps27	Tgfa	Fam155a
Tnfrsf21	Zufsp	Ubqln4	Tada3l
Tmtc4	D430017M14Rik	Gyk	N6amt2
Trmt112	Ptpre	Ube3c	Ddn
Nrbp2	H2av	Creg2	Atcay
Rsph9	Vapa	Slc6a17	Gfra2
Zfp521	Tmem45b	1110034C04Rik	Nptx1
D16H22S680E	Rnf13	Arl2bp	Tor2a
Ccdc65	Ppig	Wdr45	Plcb1
Cdc25a	Sdf2	Rala	Abcg4
Tcf4	Dnmt3b	Glrx1	Armcx2
Cck	Trpc1	Extl1	Ppm1a
E130309D14Rik	Prkab2	Scotin	Amph
Plp2	Scrt1	Sdhd	Pygb
Dapk1	Nme1	Pcdh8	Rapgef1
Calm2	Prkcd	Hipk2	Add3
Yjefn3	Gria4	Tpi1	Gtf3c2
Wbp5	BC022145	5230400M03Rik	Cs
Adam23	Tmbim1	Trak1	Efcbp2
Zer1	Selo	Gtf2h4	Bace1
Thrb	Park7	Taf15	Mdp1
Hgs	2810410L24Rik	Clstn3	Mbp
Chl1	Hmg20a	2410012H02Rik	Klf6
Susd1	Prpsap1	Nagk	Rab5b
Clvs1	Cugbp2	Pwp1	Actr1b
Ppp1r1b	Epn1	Ucrc	Pycs
Gnas	Klhdc3	Sult4a1	Rpgrip1
Cacfd1	Fcmd	Hadha	Nos1ap
P4htm	Ptchd1	Timm50	Rasgrf1
Onecut2	Tpt1h	Zfyve28	C230009H10Rik
Sncb	2310076G13Rik	Elovl7	Tmem132a
Tcf7	Prei3	Wdyhv1	Ipo4
Calb2	2410022L05Rik	BC025076	Rab24
Prkcz	Osbpl9	Srpk2	Arx
Rasgef1b	Rbm4b	Pvalb	Sec24c
Shb	1700006H02Rik	Efnb2	Ythdf1
Agpat4	5133401N09Rik	Exosc5	Dag1
C18orf25	Cpsf7	Trim37	Ndufv1
Aplp2	Tnfrsf5	MGC28728	Fbxo27
1700020C11Rik	Cntfr	Atp6v1c1	Akr7a5
Fbrs	Map6d1	Usp1	Adrb1
Syngr3	Zdhhc24	Sepsecs	Agpat3
Rspo3	Arhgef10	D10Ertd516e	Pde8b
Ntsr1	Gm879	C17orf75	Nsd1
Kiss1r	Pcdhac2	Mpp3	Rps6ka4
Car10	Comt	Msl1	Sfrs9
Bcl11b	Nfyc	Gcap14	Zfyve27
Bves	Dlat	Mmab	Gna-rs1
Foxp1	Clk1	Cox4nb	Dynll2
Sipa1l2	Capn1	Psmc5	Nup62
Ptchd2	Kalrn	Snu13	Pcqap
Zmym2	Rpl24	Pkm2	Rnpepl1
Smoc1	Fbxo27	Ring1	Sept8
Slc24a2	Mrpl55	D130029J02Rik	Cacna1g
Slc16a6	Brap	Spry4	Mbd3
Arpp19	Ppm1a	Kiaa1310	Rab40c
Arhgap27	AU018141	Tspan17	Atg9a
Tubb4b	Foxk1	A230051N06Rik	2610304F09Rik
Grin2d	Tulp3	Skp2	Stmn3
Hdac9	Ckm	Zcsl2	Txndc5
Adcy8	Tanc2	Jag2	Tm7sf2
Adamtsl5	Chst5	Cnih3	1300018I17Rik
Tcfap2d	Stam2	Atp1a2	Tril
Zfp580	Grhpr	Grb7	Rac3
Cnst	Aup1	Sae1	C330016O10Rik
Rasd2	Ppp1r21	Sepw1	Pdcd7
Gng4	Jarid1b	Lrrc59	Sema4a
Grik2	Hcn2	Zbtb4	Zfp386
1700003E16Rik	1600012K10Rik	1810037C20Rik	Rnf185
Adora2a	Sbf1	Pcbp3	2310066E14Rik
Ak1	Cee	Narg1	Pcdh10
Arhgef2	Rsn	Eif4e	Nxn
Sv2c	4930518P08Rik	2810401C16Rik	Sept3
Kctd17	Arcn1	Phka2	Map2k2
Fat4	Syap1	Pja1	Cxcl12
Snord35b	Proser1	1810014L12Rik	Phf21a
Slco3a1	3632431M01Rik	Pcyox1	Clstn1
Myo9a	Kiaa0040	Rab36	Gabarapl1
Mapt	Yars	Zfp422-rs1	Zscan25
Mrm1	Ythdf2	Ube2n	8430427H17Rik
Grm3	Eif2s1	Serinc3	Tial1
Sh2d3c	Btbd12	2200002K05Rik	Ctbp1
Lgals1	Tcfe3	Pmm2	Tcp11
L3mbtl3	2210015D19Rik	Thpo	Zdhhc13
Grm2	Kmt2e	Ubqln2	Cenpb
Rasgrp2	Arhgap9	P2rx1	Reep5
Kndc1	Zfyve28	Arl10c	Ctdnep1
Sertad4	Man1c1	1200015N20Rik	Bai2
C11orf2	2310003H01Rik	Scamp5	Clk4
Lhx2	D2Bwg1423e	Thap1	Gltscr2
Smad1	C6orf89	Mtmr6	Plxna1
Sgpp2	Mlec	2600001B17Rik	Vcam1
Pcdh20	Ccnt2	Hmp19	Rnf157
Pdxp	Dlgap4	Ccar1	Ypel4
Uhrf1bp1l	Mlp	Rnpepl1	Elavl3
Atp6v0b	Cnnm1	Mettl1	C9orf72
Spr	A630075K04Rik	Rapgef4	E130016I23Rik
Syt2	Rnf167	Sumf2	Apc
Sar1b	Hax1	Nrg3	AI839735
Gdnf	1500034J01Rik	Pfc	Rusc1
Ppp2r2b	Lig3	Rnf125	Tex264
Cdc37	Apod	5730403B10Rik	Rhot2
Rpl27a	Asphd2	Homer2	Mccc1
Whamm	Bcl6	Lrrc5	Slc7a4
Serpina9	AW050198	Josd2	Tesc
Osbp2	Ppp3ca	Stam2	Srxn1
Apba1	Akap12	Ppp2r5e	Tysnd1
Penk	Apg4d	Agpat4	Fmnl1
Timp2	2900001O04Rik	Rnf19	Dkkl1
Pcp4l1	Wdr45b	Znf22	Grin1
Hpcal4	Ttll5	Dtna	Zfand6
Sst	Reep3	Efcbp2	Ccdc95
Chrm4	Alms1	Ap3b2	Supt16h
Angel2	3110005G23Rik	Plekha3	KIAA0513
St3gal1	Rbbp6	Ran	Dscaml1
Synj2bp	Nars2	C16orf42	Adcy9
Tox3	0610009F02Rik	Bicd2	Imp3
Htr1a	2610206C24Rik	Clstn2	Zfyve19
Dlx1	Fam173a	Zdhhc24	Poldip3
Ltn1	Psmb3	Fam116b	Slc39a6
Tmem66	5730405O12Rik	Cugbp1	Cacna1b
Kcnc4	Hist3h2ba	Ctsb	Hk1
Ddx11	Tnfrsf12a	Tbc1d22a	Mknk2
Shoc2	MGC7717	Acd	Lrrn2
Snx25	Cad	Dhx8	Mcm3ap
Rnf220	Klc1	Atox1	Trim46
Bloc1s3	Col18a1	Akap9	Marcksl1
Gad2	Impdh2	1110028N05Rik	Cpped1
Ikzf4	Coa3	Fam134a	Dnmt3a
Kdm4b	Pde6d	Rhobtb3	Syt7
Taf1a	4933407L21Rik	Dctd	Rela
C630004H02Rik	Strn4	C19orf66	Zfp358
Sssca1	Pqbp1	Rbm21	D130054N24Rik
Grik1	Elk1	Pum1	ENSMUSG00000072769
Gpr6	Spry2	Trim46	Kiaa1310
Irs1	Trmt112	Arf4	Fuca1
Kcnd2	Rnmtl1	Alg12	Ttc5
Gm5972	Snn	Plxdc2	C1qtnf4
Ralyl	Tmie	Hmgn1	Smpdl3a
Nptn	Tcta	Gm1568	1700012G19Rik
Kcnj3	Btf3l4	Mdh1	Tspan5
Mex3c	BC052328	Ctsf	Pea15
Snap47	C16orf42	Hccs	Bat1a
Dio3	A130094D17Rik	Paxip1	Fbxl11
Afmid	Atg5	0610041B22Rik	Eprs
Gtpbp2	Sms	Tm7sf3	Noa1
Tmem222	Cep78	Mydgf	Dtx1
Hsf1	Armc8	Trim35	Rhbdl4
Adcy6	Ambra1	Ssx2ip	Tmeff1
Atp2b4	Bptf	Nars	Ybx1
Plekha5	Akap2	Faf1	Casc3
Upb1	Dtx1	Pccb	D3Ertd300e
Cd4	Ctbp1	AI894139	Zfp523
Tspan17	Pdcd4	Rb1cc1	Cotl1
Sh3d20	1700021K02Rik	Syt7	Dnajb12
Synj2	Rock2	Dnajc14	Dazap1
Gm501	Nppc	4930521E07Rik	Arhgef7
Meaf6	Mrps12	Sh3bp5l	Zfp235
Pja1	Zfp148	Pef1	Eno2
Zbp1	Mpra	Stxbp2	Endog
Gsg1l	Tmem178b	C9orf50	Mcf2l
Slc39a6	Trnp1	Tpd52	Stard3
Prkar2b	Dffb	Ubxd1	Ppp1r11
Elfn2	Kdelr2	Cmss1	Palm
Pdzrn3	Nono	E430018J23Rik	Dctn1
Slc6a7	Hsp105	C730048E16Rik	3830408P06Rik
Ciz1	Syt2	C7orf42	Wdr1
Rtcd1	Rps13	Dclk1	C8orf83
Cpne5	3110032G18Rik	Wdr77	Dhrs1
Wars	Snap29	Rgs7bp	Lrrc59
BC017158	Rad54l	Flot2	Camkk1
Hs6st3	Lrp12	Iscu	Iqce
Chrd	9430047G12Rik	Sqstm1	Ppp1r10
Ctbp2	Hmgb2l1	Gsk3b	0610011L14Rik
Jhdm1d	Jub	Tial1	Sin3a
Slc38a7	1600029I14Rik	Apc	Rpn2
Sfrp2	Crem	Alg8	Dhcr7
Mapre3	Usf2	2010305C02Rik	Chst11
2410066E13Rik	Nxf1	Tspan7	Dmc1
Kif21a	Actn4	Tmem181	Kpna6
Amigo1	1200014J11Rik	Meg3	C1qbp
Osbpl8	2310079N02Rik	Ppib	Fads3
Ranbp2	7120426M23Rik	Csnk2a2	Vcp
Atp6v0e2	Hist3h2a	BC023202	Fam116b
Marcksl1	Ring1	Kcns3	Dlst
Mapk3	Ube3a	Dixdc1	Cbx5
Mettl20	Med28	Ccdc101	Kifc2
Chp	Pura	1810055D05Rik	0710001B24Rik
Htr6	Fam73b	D130067D09	Ccrn4l
Sin3b	Urgcp	Elavl1	Mgrn1
Fuz	Hmgn1	Tpt1h	Xpo5
Klhl22	Nrp1	Pigu	Nptxr
Ly6h	Ppp2r1b	Pcid2	Snd1
Slc38a10	Bmi1	Ube2d2	Txnrd2
Kcnc2	4632413C14Rik	Dnclic1	Trmt1
C8orf46	Plaa	Maf	Sh2bp1
Gnal	Aatf	Ppp1r2	Tmem209
Asl	5430432M24Rik	Edf1	Pitpnm2
Porcn	LOC643988	Iqsec2	Slc25a39
Ccdc136	Gatad1	Hmbox1	Wars
Cd47	Sfrs11	Zcd1	Rgs4
Pitpnm1	Mrpl54	Nfrkb	Bin1
Sod2	CXorf40b	Ube1x	1700129L13Rik
Tmem215	Gpr85	Aqp11	Men1
Galnt9	Txnrd3	Rpp21	Kptn
Lingo1	Errfi1	Rac1	Chd5
Anapc1	Atp6v1a1	Gad1	Golm1
Cadps2	Mcl1	Tarbp2	Nola2
Ap2s1	Trim2	Xpot	Tkt
Begain	Nek2	Rnf214	Vhlh
Syt14	Spata2	Fam101b	Lama5
Pik3ca	Hspa4l	Dck	C030040A22Rik
Mpped2	Trim68	Hcngp	Crip1
Pou3f1	Yap1	Prkci	Psd
Tshz2	Piezo1	Ph4	Drg2
Pde7b	Rcor3	Acbd5	Ppp1r37
Dbnl	Zfp182	Gria2	Acbd6
Fbxo32	Numb	Ttc1	Rhbdl7
Faim2	Enho	Flywch1	Rims3
B3galt2	Trim6	Slc48a1	Deptor
Plxna1	Sned1	Braf	Srrm3
Tbata	Slc41a3	Fbxo27	Ap2a2
Dmwd	Hspca	Grk6	Afap
Prkch	3000002G13Rik	Plekha7	Zfp297
Celf6	AA409624	Mrps27	Nsmf
Drd2	Zfp346	C5orf32	Eya3
Htr1b	Mccc2	Polr2f	Hdhd2
Tldc1	Hmox2	FLJ10439	Plcxd1
A830039N20Rik	Rab35	AU021725	Prkcsh
Lor	Casp3	Trfr2	Gas2l1
Dynlrb1	Psmd2	Cxx1a	Coasy
Sphkap	Mcfd2	Hkr3	Mpp2
Mxd1	Zeb1	Cdadc1	Ptchd1
Dock3	Zc4h2	BC049806	Capn5
Sgsm1	Syt7	Rhoe	Pbrm1
Grcc10	Ythdf1	Dmc1	Gm672
C1orf198	Bcs1l	Ctbp2	Tmepai
Gpr52	DXImx46e	Adrm1	Gle1l
Nkrf	Kctd3	Ndufb11	Ppp2r1a
Ppm1e	Ubie	Eef2	Chst10
Dgka	Foxm1	1500041N16Rik	Pde4dip
Sstr2	Krtcap2	Mef2b	Ep400
Atp2a2	1700051C09Rik	Sitpec	Golga2
Abcd2	Alkbh5	Mfsd5	Scap
Fam185a	Dcaf8	2010004O20Rik	Nr2f6
Mical2	Zfp291	Clec4f	Gramd1a
Coq3	Xpo5	Grm7	Col6a2
Rgl1	Nup98	Tbc1d8	Znf706
Slc29a4	Bbs4	Cecr6	2610020N02Rik
Etnk2	Wdtc1	2810449C10Rik	Acaa1a
Aagab	Tnrc18	Mxi1	Ndufs8
Slc4a4	7030402D04Rik	Ndufb6	Oatl1
Gtf3c1	Uchl3	AA409624	Dedd
Vstm2b	Cdk2ap1	Cyp4f15	BC005764
Cpsf1	Tom1l2	Plod2	AI481716
Gdpd5	Krtap16-7	Inpp1	Asb8
Rgs20	Ma2a8	Prkce	1110032F04Rik
Gripap1	Grid2	Yrdc	4930414L22Rik
Dpysl5	BC072620	Gltscr2	LOC433886
Gatsl2	Ergic3	2610035D17Rik	Sgk196
Fbxw17	Pctk1	B230334C09Rik	Snx26
Ror1	Ncald	Pim2	Cck
Lpin2	Tm2d3	Mtmr4	Actr1a
Sort1	2310015B20Rik	Elavl2	Sf3b2
Prnp	Nptn	Myl12a	Gdpd5
Nt5dc3	Nf1	Tmem158	2610317D23Rik
Dgkq	Mybbp1a	Ugp2	Ctdp1
Ltbp4	Arfgap1	Gpsm1	Kcnk2
Ergic3	Cox6b1	Errfi1	AU020772
Tbc1d9	Eral1	Trim30	2610110G12Rik
Actn1	Marveld3	Ankhd1	Fam101b
Sharpin	Ercc3	Zxdc	Lasp1
Pfkfb4	4930544L04Rik	Hira	Lrfn2
Wbp2	2610110G12Rik	Caly	Eif5a
Ak5	Trip12	1500010J02Rik	Tbk1
Ppp2ca	Prkwnk1	Acta2	Cib2
Kcnh4	Ifrg15	Mrpl11	2210015I05Rik
Ablim1	Pias3	Supt3h	Asah1
Ccdc74a	Ebf1	Fbxl12	Cherp
Ndnl2	B130049N18Rik	Ncs1	Pex6
Cdkl5	Elac2	Klhl8	Thoc5
Fam5b	Cyp2d6	Gprin3	Gcnt2
Osbpl3	Cchcr1	Arfrp1	Bcas3
Fam131a	1110049G11Rik	Krt31	Synpo
Baalc	Ube2i	Pfkl	Ube2b
Erbb2ip	Mageh1	Kif5b	Rbfox2
Ptpn5	2700075B01Rik	Thrap4	Atp1a3
Atxn7l1	Wdr41	Maged1	Thra
Tmem178	Pole4	Ubr4	D10Wsu102e
Alg2	Stx5a	9330159F19Rik	Ppfia3
Wnt2	Sap30l	Kif2a	A830039B04Rik
Sfmbt1	Usmg5	Stmn2	Fbxo31
Acap2	Pomp	Gtrgeo22	Spred3
Iqcj	Zfp560	Rps13	Tesk1
Nol4	AI843918	Ncor1	Nr3c1
Gm6540	Dpm1	Timm44	Saps1
Tlk1	Tmem19	1110025F24Rik	BC021381
Shank1	Calm1	Rptor	Dlgap4
Ppp4r4	Fmr2	Prkcg	Sema4d
Stox2	Plxnd1	Ahcyl2	Neo1
Kiaa0232	9130006A14Rik	Fmnl1	Axin2
ENSMUSG00000068790	Lactb2	Tusc2	Susd2
Nrnx2	BC026682	Ankmy2	Hnrnpa1
H13	Hspb8	Zfp9	Khsrp
Scarna17	Lbp	Mcl1	Za20d3
Gnb5	Camk2n2	Snap25	Kiaa0913
Slc35d3	Ptpn14	1110015E22Rik	Wsb2
Lzts2	0610009B10Rik	Tmcc1	Pck2
Fam81a	Spns2	Kptn	0610012D04Rik
Sgta	Adam11	Scn8a	Cbll1
Hecw2	Rncr3	Apg12	Fhl2
Prkar1b	Adam15	Ciao1	Coro7
Bcl2l1	Myt1	Tmem141	Snx19
Nov	Ubn2	Mms19l	Serf2
Fzr1	6430598A04Rik	A030012M09Rik	Prep
Vip	Eef2k	Pafah1b2	Hsd17b4
Lrrc16b	Thap1	Snap91	Scamp5
Smarcc2	Cdh20	Pms2	Eif2s3x
Tubb2b	Acp1	Pet112l	Strap
Scube3	2610008J04Rik	Obfc2b	Map2k7
Hspa8_snRNA	Klrk1	Dgcr8	Lrpap1
Gstt1	Gas1	Flrt2	Me3
Shank2	E430036I04Rik	March7	Bet1
Gm14122	Acat2	Yap1	Ddx28
Ankrd34a	Mcm5	Stoml1	E030003N15Rik
KIAA0513	Atxn7l3	Psmb7	Frrs1l
Lmtk2	2900054P12Rik	Endogl1	Gnb1
Lrrc14	Ccdc97	Rab35	Fbxo41
Cic	Ppp4r4	Tlk1	Rps25
Pcmtd1	Mcm3	Kmt2e	Sirpa
Lrtm2	Hbp1	Kat7	Fgf13
Syt9	Palm	5830446M03Rik	P4hb
Rgs17	Cacnb4	9430015G10Rik	Nos1
Nrp2	2810453I06Rik	Cadm1	Cog1
Ypel3	Tifp39	Rbm14	Dnmt1
Cyb561	Als2cl	Marcks	Nav1
Lrrc8b	Xab1	Lrrtm3	Acvr1
Slc1a6	Rnf40	Nme3	BC038881
Crispld1	Homer1	Map1lc3a	Auh
Ptcd1	Clec14a	Lphn3	Cpt1c
Slc17a6	2300009A05Rik	Ilf2	Ppargc1a
Tle4	Trim27	Deaf1	Cacng4
B230314M03Rik	Luc7l2	H47	Numa1
Kcnmb2	Ngfrap1	Ppme1	Ltbp4
Fst	Sema4d	Tloc1	Ss18
Cacna1i	Hspb1	BC023488	Cog4
Trp53i11	1110032A03Rik	Aco2	4933424M23Rik
Derl1	Cab39l	Apc2	Mrpl48
9330120H11Rik	Sox12	Stmn3	Ddhd2
Arhgap10	Vegfa	D630038D15Rik	2610203C20Rik
Farp1	Mat2a	9530056K15Rik	Atp13a2
Pnck	Nr2c1	Tle4	Usp46
Gls2	Magi2	Nkrf	Ris1
Cdk17	Nup210	Bmpr2	Qdpr
Elfn1	Ak2	Kif6	Opa3
D11Wsu47e	Rhpn1	Tmem19	C530028O21Rik
Slc30a3	4930422G04Rik	C030033M12Rik	B930050E02Rik
Bmp3	Grcc10	Olfm1	Nudt11
Aff2	Erp29	Gfm2	2400003N08Rik
Psma1	Ext1	Mrps18b	Mrfap1
Dyrk2	Dusp26	Emc10	Fkbp9
Rad23b	Ndufs7	Prkg1	Pip5k1b
C9orf50	Gtl3	Zfp740	Mir16
Adam11	Tmem180	C10orf125	Rimbp2
Arfgef1	Nfib	Ncald	Dhx32
Ywhah	Centa1	C16orf53	Foxk2
Lnx1	A930017K11Rik	5430416N02Rik	Fbxo9
Spata2L	2610034B18Rik	Cpxm1	Ubap2l
Inpp5a	Pcbp2	Ndfip1	Zfp318
Akap2	Camkk1	Rutbc3	BE956823
2310036O22Rik	Hexim1	Ap4s1	6330512M04Rik
Dyrk3	Gm2a	Snrp70	Atp6v1g2
Dcaf15	Ndfip2	BC013529	Scrt1
Osbpl10	5430416O09Rik	Rbms3	Gna11
Rhbdd2	4631416L12Rik	Akap1	Spnb4
Nsun4	Ash2l	Zfp580	Rnf126
Pcbp3	Brp16	2810038K19Rik	Pps
Cdh22	Rab6ip2	Anks3	Riok3
2310057J16Rik	Rbm8a	Polr3c	Laptm4b
Zfp827	Alg9	Mett11d1	Crebl1
Map4k3	Ccdc66	Pnrc2	Pes1
Aldh1a1	Ankmy2	Nhsl1	1700001L19Rik
Cdc42ep3	Fam19a1	Epc2	Arhgap1
Tgfa	1700020O03Rik	C030003H22Rik	Pgk1
Zfp358	Mmadhc	Zfpl1	Shd
Nhsl1	Prrt3	Htf9c	Jund
Trhr2	Pklr	Kif21b	Nol5a
Adra2b	Clock	Cnnm3	Ncoa6
Eif2c4	Pcdh12	Ars2	C12orf43
Abat	Zfp105	Bmyc	Slc1a3
Timm17b	Abhd5	Tpr	Fam149a
Htr1d	4432409M07Rik	Usp7	Map3k7ip1
Sec23a	Vps28	Tmed2	Lnx1
Chst11	4632406N01Rik	Sf3b5	Fkrp
Fam26e	Sar1a	Itgb1bp2	Pctk3
Mmp24	2610042O14Rik	Ide	Aqr
Lrba	Rab5c	2610209N15Rik	Plxnd1
Zmiz1	Tcp1	Rnf40	Gns
Bcr	Nrep	Cadm2	1110032O19Rik
Smek2	4833441J24Rik	Selk	Stoml1
Vgll3	Trmt1	Bcan	D11Bwg0280e
Rasl11a	Sfrs5	Incenp	Cbcip2
Slc16a3	Txndc15	6430527G18Rik	Kcnt1
Aldh3b2	Dusp8	Bcl11b	Zdhhc8
Cox6c	2810001A02Rik	Elk3	Sppl2b
Atp6v1f	Galnt7	Akap8l	Cx3cl1
Pten	Ass1	Arpc4
Pnmal1	5830467E07Rik	Ihpk1
Ring1	Rbbp2	Ash1l
Ift46	1500004F05Rik	Aprt
Lrp3	Nr2c2	Nrxn1
Vgf	Zfp580	Apoc1
6820408C15Rik	Acaa1a	Ilkap
Akap5	4732437J24Rik	Pcyt1a
Trpc1	1700042D18Rik	Cmtm5
Psg16	2310047H23Rik	Hdac11
Rbfox1	Kitl	Slc25a22
Slc7a3	D15Ertd785e	Cdk5
Camk2d	H1f0	M6pr
Pex5l	Msl1	9230111I22Rik
Gatad1	Sbk1	Pak1ip1
Pld5	C19orf70	Peak1
Cacnb2	Mdm2	Oprs1
Manbal	Tmem157	Rnaset2
Gnai2	Mcc	Ifngr2
Atp13a2	Smndc1	Abhd16a
Cblb	Zfp948	Vps18
Necap1	Csk	Ppp1r12c
Heatr7a	Sc4mol	Hirip5
Dusp23	4930474N05	Sox10
Atpbd4	Fam116b	4930578M01Rik
Spast	Cdc5l	Acac
Tfpt	Ptbp1	Tomm40l
Crhbp	Tmem66	Irf2bp2
Tpm3	Rnf20	Larp4b
Stambpl1	Sh2bp1	Zfp277
Zdhhc22	Hdac2	Itgb4bp
Rpgr	A930008G19Rik	Luc7l2
Pigs	Nek4	Sec63
Galnt3	3830431G21Rik	Ppp2r5d
Nfkbil2	Pdhb	D230021J17Rik
Mapkap1	Ezh1	Csdc2
Tpm1	Atp5h	Ctdsp2
Gphn	Tmod3	Cuedc1
Baz1a	Farp2	Enho
Zbtb8a	Zfp295	Dyrk1a
Atp6v1a	Nfrkb	Sdccag1
Trpc3	6430628N08Rik	A630065K24Rik
Hrh2	Tagln2	Onecut2
Mchr1	Shd	Ankrd13d
Disp2	Peg3	Fah
Vrk1	Prlpa	H3f3a
Ptchd1	Mgrn1	2610524B01Rik
Rusc2	Rapgef5	Slc4a7
Brd3	Perp	Cnn3
Cpne7	0610042E07Rik	Rabac1
Cnih3	2010012O16Rik	Cog4
Rhof	Tuba1	Schip1
Vps26b	Scn8a	Rbed1
Alg1	Epn2	Cox7b
Parp8	Pgf	Lig3
Aoc2	Ddx19a	Atp5g2
Chd4	Rasgrf1	2410118P20Rik
Ethe1	Tufm	Rfx3
Tub	Auts2	Cdh2
Ankrd13d	Mvd	Evl
Wdr6	Pigq	Ggh
Abcg4	Celsr2	Scp2
Copz1	Adipor1	Rkhd1
Ranbp10	Atrn	Tcba1
Etv1	Zfp617	Lman1
Lrfn2	Impa2	2810441K11Rik
Tm9sf3	4930511E03Rik	Mgrn1
Slitrk1	Sim1	Slc9a3r2
Rassf5	Unc5a	Jazf1
Gm10001	9030409C19Rik	Pard6g
Cyth2	Atxn2	A430033K04
Sun2	Fkbp1a	Arl4c
Ttc7	Tmcc2	Ckn1
Zmat2	Ncl	Mrpl44
Ube2o	Fndc5	AB041803
Pigg	Opa3	Commd4
Cabp7	Gtf2i	6430516N12Rik
Rps6ka5	Rnf157	Ptplad1
Dctn2	Repin1	Dgcr2
Polr3gl	Wsb1	Ubl7
Pappa2	BC039093	Spop
Pou3f4	Bpgm	2310069P03Rik
Lsm11	9230112D13Rik	Zfp428
Psmd14	Cspg3	Dzip3
Ccdc3	D630023F18Rik	Ufd1l
Pcsk5	Atp11c	Zdhhc21
2610110G12Rik	2610203E10Rik	Atp5g1
Bmyc	Cuedc1	Numb
Rgs2	Prr6	Gbas
Jazf1	Lgals8	Rimk1b
AI846148	Slc1a3	Pigyl
Ddo	Cds1	Smg6
Ank3	Snx26	Atp6v0d1
Atg16l1	Parp2	Dlg1
Arhgap44	B930095G15Rik	Gga3
6330403A02Rik	Dynll2	Ccdc127
Ccnd2	Foxk2	Itgb8
Ube2s	Dnpep	Ryr3
Fhl1	Unc13c	Ambra1
Mir193	4933413N12Rik	Rangap1
Adamts2	Add1	Ankrd27
Lrfn1	Col11a2	Pacsin3
Bscl2	Gabra2	Chp
Celf1	Rgs3	Pcdh7
Hapln4	Kcnk12	Lrrtm1
Ap2a1	Sesn1	Dlgap2
Usp10	St3gal2	Son
Coq4	Arid1a	Smc5l1
Schip1	Zfp444	Rps10
Pomt1	Kif21a	Cops7b
Nt5e	4632407F12Rik	AK037945
Neurod2	D630035I23Rik	4930563E22Rik
Mpv17l	2210404D11Rik	Kcnk1
Myl6b	St6galnac6	Stat2
Fnip1	Nme2	Mulk
Glrx	Zbtb34	Mtap6
Bin1	Whsc1	Egfl7
Tctn1	Clec2	Atxn7l2
0610011F06Rik	Rnf130	Nte
Gimap8	Slc29a1	D10Ertd718e
Ghitm	2410080H04Rik	Gabra2
Chd7	A430107J06Rik	Drpla
Igf1	Fabp7	Ap3s2
Kcna6	Cycs	Endod1
Parp16	2310015A05Rik	Gng4
Mrap2	Nkx2-9	Syt11
St6galnac5	Sin3b	Dpp3
Zfp503	Prdx1	Tcf4
Ssh1	Atp5e	Taok1
Ptgds	Mras	Crsp6
Rab3a	C030014I23Rik	Zfp28
Tmem255a	Zfp238	Smtnl2
Adra2c	2310079G19Rik	2310044G17Rik
Gtf2h5	Tmub2	Atp8a1
Pcdh19	1200008N06Rik	Rpa2
Cotl1	AA420070	Ammecr1l
5730601F06Rik	D16H22S680E	Apcdd1
Lsamp	Lama5	Utp6
Sla	1190003J15Rik	Sumo1
Irs2	Tyr	Luzp1
Zfp608	Gpr39	Prkar1b
Dnajb4	Slain1	Neurod6
Gsdma3	Arpc1b	ORF19
Fgd4	1700016F23Rik	Cul1
Sstr1	Mup2	Cetn2
Ube2e2	Zmat2	Kcnip2
Gpr116	P4ha1	S100a1
Rev1	Cyp2j11-ps	Car4
Spred2	Lsm7	Gucy1b3
Nfatc2	Snx16	Hnrnph1
Tbr1	AI840980	Plxna2
Ephb1	Pcf11	Hdac6
Edc3	Kcnh1	Acin1
Pid1	Pold3	Snapc3
Slk	Cdc42ep3	Ccnd1
Rimk1b	Rnf10	Gpr108
Car4	Hiat1	Tubb4
Ap3m2	Gpiap1	BC003940
Nat6	B230112I24Rik	Ywhag
Arhgap1	D330023I21Rik	Igf1
Rasgrp1	Rnf146	Nolc1
R3hdm2	Nsmce1	Cnpy3
Enah	Zfp36	Apeg1
Boc	Cpd	Uri1
A130022J15Rik	E530011L22Rik	Cpne3
Me2	Herc1	Enth
2010107G23Rik	P4ha2	Zfp629
Wdr52	Csnk1d	Api5
Dos	Smyd3	BC034068
Nog	1700023E05Rik	Kif13a
Sun1	Oazin	Usp47
Hmgcs2	Rpn1	Eefsec
Fbrsl1	Map1s	Depdc5
Gstm1	Ccdc117	Cnot1
Tbc1d1	Arsb	Dtx3
Pnpla6	Ccdc12	Ndufab1
Resp18	Foxp1	Shmt1
Ptpn23	Sdccag8	Tbca
St5	Stard4	Mrpl4
Agpat9	C530028O21Rik	Prps1
Nrip3	Atp6v0b	Usp45
Palm2	Ammecr1l	Stx18
Mllt11	Rnf185	Bicc1
Ipo4	Baz2a	Uxd6
Sprn	Eif1	Mr1
Vac14	Cpsf1	Wdr13
Sacs	Lr8	Pdpr
Mboat7	Znf385c	Aptx
Asb2	Dsc2	4933433P14Rik
C1ql3	Secisbp2	B3gnt6
Rnf126	Mkln1	Nfkbib
Camk2b	Pcdhb5	Slc25a26
Ybx1	C230071I02Rik	Eif2c4
Fam213b	Ube1dc1	Luc7l3
Suv39h1	Eif5	Svap1
Gm7560	Mlx	Mod1
Sri	Unc5c	Nucks1
Glipr1	Gtpbp1	Csnk1a1
Tmem39b	Ctnnd1	Smpd4
Tmed10	Pcnp	Cnksr2
Eefsec	Phxr5	Gdpd1
Hap1	1700084P21Rik	Malt1
F10	AV071179	Cldn19
Pnma3	Zscan25	Slc25a27
Hivep3	Arpp21	Exoc6
4931428F04Rik	Map3k4	Fndc4
Zfp385b	Nkain1	Zfp291
Reps1	BC029214	2810441C07Rik
Psrc1	Nfkbia	Myo9a
Gm10524	Rassf6	Suz12
Rxfp1	Mtap1b	Apbb1
Ntrk1	Dag1	Slc25a30
Asphd2	Kmt2a	Ddx41
Gabbr2	Csnrp2	Zfp261
Ak4	BC053460	Secisbp2l
Jarid2	Nosip	Slc27a1
D17H6S56E-3	Cask	Tet1
Stip1	D12Ertd125e	Mettl21a
Ndfip2	Zmym5	Rac3
Neurod6	Mrs2l	LOC432823
Atxn2	Sfrs4	C3orf39
Snord33	Trak1	Kdm6a
Unc5a	Tcf3	Dgkq
Ephb4	Srm	Dok5
1810020O05Rik	Foxp2	Sarnp
Cmtm4	Farslb	Slco3a1
Rae1	Cisd2	4933440H19Rik
Lphn1	MGC28931	1110003E01Rik
Sema5a	Map1a	Ppp6r3
Ehhadh	BC026778	Entpd5
Gga1	Tmem158	Sf3b3
Tagln3	Pde4b	Peg3
Tmem8	Zdhhc14	Hapln3
Xpot	Rpl35	Pex11a
Tfcp2	Klhl7	Ikbkb
Iqsec3	Fnbp3	Cend1
Lonp2	Trem1	C7orf43
Zfp825	Kctd8	C12orf49
Paqr6	Cog8	C12orf43
Sult4a1	Snrnp48	2610012O22Rik
Rab10	Pdzk8	Inhbb
Olfr1344	Clcn2	D10Ertd438e
9230110C19Rik	Bcl2l11	Ranbp9
Slc22a3	3110010F15Rik	Polr3d
Pde1a	BC051227	Ank2
Ubl5	D030053O22Rik	Got2
Coasy	2810422J05Rik	Cst6
Optn	Appl1	Dnchc1
Zfp664	Asb8	Map2k5
Kremen1	4930403J07Rik	Tbrg4
Pacsin1	2810009O15Rik	Xrn2
Cacna1g	LOC434147	App
Prpf40b	Npm3	BC054090
Ict1	Safb2	Nub1
Ssbp3	Cpeb3	Kctd17
Gucy1a3	Tpp2	Me3
Rps6ka2	Rbbp4	Stk23
Vrk3	Sarm1	Gclc
Mest	Gtf3c2	Timp4
Cux2	1700027M01Rik	Map3k7
1700016K19Rik	Lrrc35	A930016P21Rik
Aida	Prkacb	C11orf49
Hcfc1r1	Rab11fip4	Oatl1
M5C1000I18Rik	Ttf1	Immt
Tmem188	Scn1a	Kansl1l
Lix1l	Aqp4	BC021611
LOC677548	Mtap2	Cep170
Cmip	C130021I20	Agpat3
Entpd3	Ipmk	Rbm25
Brinp3	Akr1b3	Epb4.1l1
C530008M17Rik	1810020C19Rik	Krt77
Efr3a	Nola3	Fbxw5
Tspan14	Ctnna2	Gpr88
Angpt1	Macf1	BC029214
Wdfy3	Ppp1r7	St3gal4
Paxip1	BC027663	Rrp1
Npr3	Bod1l	Vbp1
Hhip	Gas7	Ubap2l
2410022L05Rik	Stau2	BQ129438
Pgam5	4932443D16Rik	Tnfsf12
Atpaf1	Ptk2b	Oua1
Peli2	Fyn	Uxs1
Lrp8	Hpcal1	Tprkb
C11orf87	Dbi	9130227C08Rik
Efr3b	BC013529	Ablim2
Dcakd	Rfx1	Psd4
Raver1	2310006M14Rik	8430411H09Rik
Kif3c	4930535F04Rik	Mrps10
Adcyap1	Epha3	Cox14
Tbl1x	4632409L22Rik	Flt1
Wdfy2	Smurf2	Sf3b1
Arl4d	Vprbp	Nsun5
Unc13b	Sall4	Arrdc1
Mlf2	Akt3	Kctd3
Trim27	Clcnka	Mrpl36
Tsc22d1	Shank2	Stxbp1
Maz	2010002J11Rik	Pdcd4
Dzip1	Ube2o	Gpr175
Acd	Mesdc1	Cyb5r3
Arhgef11	Vangl2	Gfap
Opa1	Zf	Gng3
Shq1	1700029I01Rik	Psmd9
Dlx6	9830001H06Rik	Xab2
Dnajc13	Atp1b2	Pgm2l1
Dlg1	Pax6	Ubl4
Mtx2	Clca3	Pold3
Fgf10	Ddo	Pcoln3
Zeb2	Mb	B930090D16Rik
Fam122a	Dgkb	Ptdss2
St8sia2	Id3	Slc1a1
Wipf3	Myo1b	C030019F02Rik
Mthfsd	Clec2l	AI853305
Ppm1l	Dlgap3	Ptpn2
Fblim1	Ddx55	Cryzl1
Kcnip2	Acate2	Peli1
Mib2	Cip29	5730466C23Rik
Cdkl4	Slc6a17	Homer1
Tmem47	Biklk	Pdlim7
Usp20	Zfp509	Ppif
Hck	6330403L08Rik	Gulp1
Abhd16a	Camkmt	Ifrd2
Ubxn2b	Eftud2	G3bp2
Arhgap39	Enpp5	A530065E19Rik
Dag1	4632411J06Rik	C330006A16Rik
Spcs3	Apg12	Tcf25
Ildr2	Apopt1	G630041M05Rik
Sept9	Kcna6	Cpne5
Tpd52l1	Fkbpl	Spred2
Slc4a8	Trio	Dffa
Sap30l	Pdgfa	Gpd2
Wnk4	Sfrs12	Etv5
Tctn2	Zfp276	Cttnbp2
Rac3	Cds2	2410022L05Rik
Pard6b	Cops6	2700083B06Rik
Ptprf	Pigh	Sf3a1
Kctd4	Surf2	Pvrl3
Mpdz	Icsbp1	Fut9
Tspan6	C79035	Tmem30a
Ubap2	Ggtla1	Fxc1
Ckb	Sfxn1	Evi5
Btbd11	Clu	Dnajc13
Pbx3	1110019L22Rik	Tnpo1
Ncald	Aytl2	Mtf1
Fam189a1	Pax7	Aldh18a1
Acot7	Bre	Eif4ebp3
Atp6v1c1	1110018M03Rik	Fam54b
Spnb1	Ccnl2	Baat1
Gucy1a2	Praf2	Rab2b
CK137956	Gtf2h1	4831417L10
Pfkl	Dbx1	Imp4
Tanc1	Kcng4	4930578F03Rik
6530402D11Rik	Lnk	Tnfaip1
Dmkn	Elavl4	Skiip
Rbm14	Kcnk3	Cand1
Mkl2	Rabgap1	Npas2
Sqstm1	Sos1	Svop
Zcchc3	Rims3	Nck2
Ccdc41	Ctps2	Tnfrsf21
Inpp5j	Smc1l1	Uckl1
Apoa1bp	Glybp	Rprd1b
Msi1	A930005H10Rik	Skd3
Kiaa1239	Rbm14	Wdr5
Cdkn2aipnl	Adam10	Sec24b
Magee1	D10Wsu102e	LOC432582
Matn2	4933404M09Rik	Mccc1
Laptm4b	Atp5k	Rtn3
Prokr2	Camkv	2900075N08Rik
Styx	Ssb	Med9
Snx32	4921513E08Rik	Ahi1
Dlx2	Taf9	Dctn5
Ywhaz	6030413G23Rik	FLJ21610
Eri3	Tigd2	Rbm10
Clrn1	Ddb2	Zc3h13
Mprip	Tle1	Mrpl19
D630023F18Rik	Tuft1	Shisa9
Zfml	Sephs2	Crat
Grin1	Pop1	Sec61a1
Hydin	Irf2bp1	Abhd12
2900011O08Rik	Acas2	Rfc2
Cnot6l	Zranb1	Ssa2
Nt5c1a	Wdr35	Tom1
Atf7	Btf3	P3h4
Slc38a2	Marcks	Fgf12
Efs	Ccr2	Gnas
Jun	4930432H15Rik	Gng5
Tpm2	Ociad1	Arap2
Epor	5930436O19Rik	Ppig
Zfpl1	D930038J03Rik	Pgs1
Wdr83	Qscn6l1	Dusp18
Dcc	Snrp70	Slc41a3
Pepd	BC005764	Poldip2
Ubtf	Frg1	Eif5
Entpd1	Ssr1	Acrbp
Gjb2	C78541	Dnmt1
Plcl2	Moap1	B930059L03Rik
Uros	9430014N10Rik	Gnl2
Slc35f3	Snca	Ankrd11
Tmem132a	Tnpo3	Kpna1
Mpp2	Gabpb1	B930006L02Rik
Sema3f	4930455J16Rik	Ypel4
Klhl24	Plbd1	Bri3bp
Prrc1	Cnot6	Rev3l
Prrg3	Caskin1	Zfr2
4930539E08Rik	Add3	Rabl5
Homer1	1700012G19Rik	1810010N17Rik
Fbxw9	Hnrnph1	Gsr
Mfsd4	Nudt1	6230409E13Rik
Rbm10	Ap3b2	Med1
Scyl3	Cog1	Map2k7
Lrrc57	Nf2	Scpep1
Tcp11l1	Dennd4b	Nudt3
Luzp1	Phospho1	Dnajc11
Dvl1	Dtna	MGC20806
Mta3	Depdc5	Srp68
Atp13a4	Tmod1	Mau2
Ascl1	6330569M22Rik	Tmcc3
Elac1	Ccdc45	Myo9b
Capsl	Bhlhe22	Tle2
Noc4l	9930028G15Rik	Atp6v1d
Nr4a2	Tmem87b	Slc6a6
Syn2	2610319K07Rik	Map3k5
Ehbp1	Zfp358	Cox10
Mapk4	Slc35c1	Ankrd12
Ebf4	Tmem234	Nol4
Id4	Rapgef1	Rad1
Grin3a	Paip2b	Plaa
Flii	Usp53	Cbx7
Podxl2	Asb7	Akt1s1
B930095G15Rik	C79657	2810407K09Rik
Dennd4c	Kazn	Mcph1
Fam49b	BB521597	Snca
Steap2	Gramd1b	Coasy
2310028H24Rik	Pttg1ip	1110020P15Rik
Ipcef1	Prpf4b	0610007P14Rik
Dusp15	Txn2	2210019E14Rik
Arhgap35	Slc25a5	Pitpnc1
Mecp2	Slco2a1	Actr1a
E230025N22Rik	Nrg3	Stk24
Pom121	Gypa	Gpd1l
Ccdc71l	Scrn2	Trmt1
Ell2	Tmem43	Tgoln1
Csrnp3	Acbd4	Tln1
Lrrc10b	Osbpl3	Zfp804a
Akt3	Spag9	Card9
Il21r	9430010O03Rik	LOC643988
Dscam	Gripap1	3110001I20Rik
Mas1	Ntrk2	Slc35a4
Tst	Fbll	Rbfox1
Cacng8	Vti1a	Clvs1
Homez	Wfikkn2	Stip1
Snord32a	4921519G19Rik	Ext1
Dock10	Npm1	Ogt
Kdm2b	Elof1	Rbm6
Pcyt1b	Synj2bp	Mrpl10
Dnajc30	Txk	Tnfaip2
Pcbp4	Qars	Dcc
Trpv2	Ehbp1	Ints7
Pdzrn4	Rabgef1	Tbc1d5
Casr	AK086006	Dhrs1
Cops8	Depdc2	Gaa
Gpc3	2400003N08Rik	Lysmd3
Tfdp2	AI790326	Eif2s2
Spon1	Gpr162	Grcc10
Sfxn1	Rnf12	Irf3
Scarb1	Socs7	Zfyve27
Numbl	Lrrn2	Tfpt
Morn4	Ankib1	Tm2d1
Vldlr	C230009H10Rik	2310007F21Rik
Galntl2	Cog4	Pggt1b
Wnt4	Rbmx2	Rgs7
Dkkl1	Grcc9	Zf
Chgb	Gcat	C230040D14
Dact3	Hspe1	Hcn3
Csnk2b	Zfp410	Rpl27
Galntl1	4930427A07Rik	Pnoc
Creg2	Ppih	Nubp1
Glrx2	5031425E22Rik	D11Ertd730e
Glt8d1	Smtnl2	Usp24
Stard10	Tnfaip1	Ppm1e
Pcsk1n	Ppp3cb	Bid
Plcd1	Hibch	Epha4
Myo7b	Fam155a	Tomm6
Gng7	Prune	Csad
Fam184a	Ccdc95	Prpf18
Dcn	Fbxo6b	Amelx
Rasal1	Rutbc1	Stambp
Atp13a3	4930563E18Rik	Ap3m1
Eif4ebp2	Mtf2	Dmxl2
Hspbp1	Arl8	Crlf3
Cc2d2a	Map3k11	Tollip
Glyr1	Zfp131	Wdr83os
Abr	Fbp2	C1orf103
Tram1	Agc1	Pecam1
Fabp5l2	Afg3l2	Kcnip4
A330049M08Rik	Hrb2	Jmjd1c
Hmbox1	1810006K21Rik	Arrb1
Phf5a	Apg7l	Cdc34
Ankfn1	Ddx1	Ube2h
Hspa2	Ivns1abp	Heyl
Ezh2	Wdr68	Dnmt3a
Fam150b	Clk4	Cln3
Atic	Spr	Acp2
Kcnj9	Inpp5a	Coro1b
Galntl6	Hnrpul2	C7orf55
Stxbp5l	Gt(ROSA)26Sor	1810055G02Rik
Gab2	Zfp612	Zfp295
Mapk11	Shank3	Mcm7
Pias3	1700001L19Rik	Rab23
Gm7108	Smad7	Nol11
Rapgefl1	4930513L20Rik	Uck1
Zyx	Blvra	Cog8
Nrg3	AK151523	Ryr1
Ccnd1	4931428A05Rik	Trim11
Gli3	LTR_Galnt2	Icoslg
Adrbk1	5830417C01Rik	2810001A02Rik
Ccdc108	Ppargc1b	Bach2
Aqr	Pdcd6ip	Psmd4
Slc44a5	Nrxn3	Lmbrd2
Wnt7b	Clip3	Fgd4
G530012D18Rik	Ubr2	Usp49
Kctd8	St8sia3	Es2el
S1pr3	2810410D24Rik	Gopc
Mre11a	BC060615	Chtop
Tbc1d15	Dvl2	Ms4a4c
Ptpn14	Phyhip	Fance
Ppfia3	Prelid1	Chst10
Xkrx	Gclc	Ntng1
Snx7	E2f5	Cyp2d6
Rufy1	Hnrpa2b1	Cyp1b1
8430427H17Rik	Cstb	Rnf14
Bckdhb	Pde7b	4933406A14Rik
Pik3c2a	Pgm2	Gosr1
Gm5488	Golga4	Spock2
Top1mt	Nrcam	Sfrs1
Phactr2	AI834762	Tulp4
Arl10	Fdx1l	Mark1
Tmem132e	Vps41	Phf14
Prr12	Klra12	Orc2l
Cbln2	Kiaa1549	Mamdc1
Crtac1	Zfand5	AU019823
Morf4l2	Mrg1	Fau
Zic2	Terf2ip	Srrp130
Cecr2	Ctdnep1	Dnajb14
Tppp3	Glg1	Fam63b
Vdac1	Vps11	C430010C01
Igfbp3	2810437L13Rik	Fbxo42
Atp5b	Esyt2	E2f4
Rbm45	9330175B01Rik	Ccdc47
Jag2	Fbxw5	Tbl2
Chst8	Prdm16	Traf7
Lancl2	G3bp	Nol6
Nme5	Slc1a5	A630084N20Rik
Tmem214	Pbx3	Dnahc9
Dhrs1	ORF19	Eps15
Kcnk12	Armc1	Slc26a6
Rftn1	BC008111	Setdb1
Arpc3	Cln8	Atad3a
Mdga2	Tomm6	Smc2l1
Gpr83	Tcte1l	Slu7
Copa	Lrrc1	Rps7
Sh3d19	Tmem33	Tgfbrap1
Ntng2	Specc1	Naa60
Mpped1	Tsnaxip1	Tnpo3
Esr1	4930537H20Rik	BC021790
Letmd1	Cyp1b1	AB023957
Hcn4	Lgals1	Eno1
Ttc9	Ulk2	Pdk2
D8Ertd82e	Adcy1	Ranbp6
Ipo5	Psma4	Zfp68
Rmdn5a	BC032203	Prune2
Pkd1l3	March3	Rgs4
Capn12	Wasl	Tbpl1
Lrch4	Gng4	Arfip2
Prmt7	Purg	Tgfb1i4
Rpl37a	Fbxo41	A330102I10Rik
Oxr1	Pep4	Rab2a
Kifc2	Neurod2	Numa1
Mapk8ip2	Fermt2	Trps1
Smcr7	Sipa1l1	Grik2
D10Ertd610e	Fn1	Ighmbp2
Serpinb8	1700020G03Rik	Mef2a
Nr3c1	AV273951	Fkbp4
Sntb2	Ywhaq	Usp22
Arpc5	3732407C23Rik	Trim27
Foxo3	Snx27	Slc11a2
Nt5c	1700088E04Rik	Sema5a
Kcnn3	Slc25a1	Fyn
Rsph4a	D330027H18Rik	Sytl1
Rhbdl3	Ucrc	Yes1
Gdpd2	Cldn22	Ggnbp2
Itgb1bp1	Eif3s6	Kcnmb4
Polg	Ndufs4	Wdfy3
Grhl1	Adsl	1700017B05Rik
Fbxo25	Parvg	Eeig1
Acad8	Pea15	Fam120a
Erlin1	Rbfox1	Hectd1
Mapk15	Caly	Tmem134
Arl5a	Anapc1	C1ql1
2700094K13Rik	Fst	Rab39b
C1orf189	Epas1	Lppr4
Gpr68	Dlgap5	Sepx1
Itga1	Polm	Ank1
Trpc5	Csnk1a1	Senp2
Dock6	Phtf1	Strbp
Synm	C76907	Ube4b
Gstm4	C1orf174	Rnpc2
Pigq	Mrps25	Ston1
Zfp68	Sec22l1	Napg
Ccdc88c	U2surp	Col4a3bp
Ysk4	2810455K09Rik	Txndc13
Fgfr1op	Zfp36l2	Yipf2
Ccdc160	Tada2l	Palm
Shisa5	Hcn1	Dmn
Trim3	Dnajb4	Aup1
Nmnat3	Ppp2r5e	Fbxl20
Pa2g4	Chit1	Banf1
Pxk	C3ar1	Sntb2
Psmf1	Zfr2	Chrd
Dcbld2	BC017133	Mapk8
Thap7	Mydgf	Brd3
Dpp10	C630035N08Rik	Rasgrp2
Hus1	Tusc4	Tmed9
Lats2	Zap70	Rps8
Pigl	Phf14	Syncrip
Zdhhc1	Appbp2	D630004N19Rik
Dip2a	Aebp1	Shprh
Chic2	Recql4	C630043F03Rik
Dusp18	Paqr6	Usp19
Cd164	Uqcc1	Txn2
Proser3	2210411K11Rik	Rsn
Cyp46a1	Arid2	2600005N12Rik
Akr1b10	Dtymk	1700066M21Rik
Gpr126	C1qbp	Cstf2
Pabpc4	Spred2	Sdbcag84
7420416P09Rik	Tm4sf13	Psen1
Tox2	C230057M02Rik	Itm2b
Gipc2	Dtx3l	Sltm
Cntnap1	Idb4	Gak
Dnahc3	Nudt4	Mitf
4932411E22Rik	6720411P22Rik	Bnip3l
Hapln1	Tspan14	Unc13d
Prkra	Tmem29	Pde7a
Tmem167b	4732416N19Rik	Wdr24
Actg1	Ttl	Cklfsf6
Farsb	Zbtb39	Cbx5
Gpr173	Bscl2	Slc32a1
Fam84b	Masp1	Eif4g3
2610034B18Rik	1110012D08Rik	Cpeb2
Slc8a1	Zfp157	Naca
Slc16a14	Nid1	Glg1
Herpud2	1110033K02Rik	Mrpl34
Supt5	Pigu	Blm
Sema4a	Rnf19	Slc1a2
Crybg3	St6galnac5	Apbb3
BC021614	Zfp398	L1cam
Prmt6	Taz	Ndufb9
Pex11a	G6pc3	Slc2a8
Prf1	Tmcc1	Fbxw2
Smpd4	2900057K09Rik	Trappc5
Lypd1	Rpap1	Sipa1l1
Nmbr	3300001M20Rik	Smyd5
Nudt9	Vps13d	Stt3b
Rsph3a	Lamtor5	5830426K05Rik
Neu2	Zrsr1	Nbea
Bean	Nacc1	Sh3d19
Pitpnm3	Paqr5	B230373P09Rik
Rbm42	Nckap1	Metap2
Rbm17	Btbd7	Sart3
Fam69a	Iars	Pmf1
Wasf3	Gpr137	Mtus2
B3gat2	Cegf1	Stau2
Dcp2	4933401F05Rik	Slc26a2
Prrt1	Fance	Bax
Sez6	Tbc1d7	Adamts16
Slc9a9	Plod2	Srp19
Ntn3	Gnpat	Arf5
Cenpt	4921532D01Rik	Brf1
Rfc5	Ifnar2	Shc2
Hspa12a	Rab3b	Nedd8
Scyl1	Cldn12	A830094I09Rik
Pck2	Rraga	Syn1
Fcna	Pank4	Pcyt2
Paqr7	Sdccag33	Aph1b
Cyp4x1	D030056L22	Myl6
Kcnj4	Psme3	Dkk3
4933403G14Rik	Rnf139	Drg1
Psmd3	Dpagt1	Syt13
BC005764	4833432P19Rik	Pick1
Lxn	Sardh	Hint1
Kcna4	6430517E21Rik	Rhobtb2
Dhcr24	Prkrip1	Rpl17
Tmem200a	1700023O11Rik	Cltb
Rnf31	Phactr1	Phr1
Wdr1	Frs2	Cln6
Eef1d	Igsf4b	Smc6l1
Mthfr	4833427F10Rik	Mchr1
Cpeb1	Camsap1	2700038N03Rik
Dok4	B3gnt1	Greb1
Dennd2a	Agt	BE996194
C10orf32	Ccdc88a	Myh7
Osbpl2	Sin3a	Dtx4
Pygo1	Tcfap2a	Rps12
Qrich2	Ttll11	4632427E13Rik
C1qtnf4	Gab3	Rbpms2
Camkk2	Lpp2	C12orf41
1700007K13Rik	Fip1l1	Large
Epha5	Grsf1	Psmb4
Lmo7	Hoxa3	C1orf212
Igsf8	4732495G21Rik	Tlk2
Tet1	4921513D23Rik	Nsun4
Gabra3	Uqcrq	Dtx1
Nmt2	B230354K17Rik	Arf6
Has1	Txndc14	Oxct1
Armc2	Arl6ip5	Zfp148
Gnai1	Rhbdl2	Sypl
1500010J02Rik	Cst3	Bxdc1
Mtmr9	Gnb1l	Asb1
Mex3d	Rufy3	Slc27a4
Cpne2	Ctcf	Riok1
Arl2bp	Emilin3	Ndufa7
Ppp5c	Dmwd	A230072C01Rik
Moxd1	Gtpbp10	Cdh8
Telo2	Fgf12	C21orf91
Creb3	Neil1	2310079N02Rik
Rara	Slco1a5	Mmp16
Chmp1b	Trove2	Gorasp2
Pde1c	Pcp2	Samd10
Odz2	Tbl1xr1	Mpp6
Slc17a8	Shmt1	Camkk1
Ric8a	Sdhaf2	Atp1b3
Ptprs	Kcnq1	Myh9
Ppp2r5a	Gbf1	Ptpn1
Cdhr4	Cdyl2	Rcbtb1
Eng	Eps15	Rab11a
Dclk3	Malat1	Tmem178b
Ube2l6	2410011O22Rik	Srebf2
Dzip1l	Smc1l2	Rncr3
Rgs8	Sepw1	Cdk19
Ndufb3	Ttbk1	Pip5k1c
Nppc	Sssca1	Slc25a11
Adcy2	Adam19	Picalm
Slc16a2	Siah1a	Id4
Fxyd6	Mknk1	Lyst
Mark4	4933440J22Rik	Slc23a2
Agap3	Tet2	Tspyl1
Wscd2	AK140658	Ccr9
Camk1	Ddx39	Bbs2
Stx7	5830475F03Rik	Slitrk4
Hivep1	Prss2	Chrnd
Rnasek	Trabd	Whsc1l1
Mtdh	Rap2b	Vstm2l
Pwwp2b	A530001H01	Zfp647
Dlg2	Syt1	Ankrd10
Spint1	4432409B16Rik	Exosc7
Rab33a	Ptplb	Chchd5
Reep5	Nedd8	Eprs
Hipk4	Tcf25	Ccdc88a
Rerg	Eefsec	Igsf8
Cox7b	Prosapip1	Mib2
Tbc1d22b	Kif3a	Bre
Dgkg	Fbxl6	Gpt1
Rrp1	Gpr37l1	Alg5
Frzb	Gabra1	Polr1b
March1	Ap3s2	2610027C15Rik
Rrp9	Arhgef11	D3Ertd789e
Snord35a	Sec22l3	Itsn2
Ttll12	Idi1	Nup133
Bnip3	Otx2	Ces7
Spata18	Nadk	Rhbdl4
Ngb	Grm4	Phf21a
Nucks1	Azi2	Kcnj3
Tln2	Npal2	Eps8
C8orf55	Slc25a27	Plekhb1
Pycrl	A730020M07Rik	Rbm27
Furin	AW048865	Gca
Cdc42bpb	4921526K24Rik	Car11
Homer2	Ednrb	Npy
Taf1d	6230417E10Rik	Hig2
Iscu	Kras	Man2c1
Ly9	Slc5a3	Mast4
Fbxo36	Aldh16a1	Ttc15
Serpina1b	Parp1	BC038167
Nfia	Zbp1	Rad21
D4Bwg0951e	Ppm1g	Tmem34
Tmem44	Kcnip2	P4ha1
Chst2	Gpr146	E4f1
Sh2b2	B230369L08Rik	Ccdc93
Gm8598	Hif3a	Akap10
Chtf18	D4Ertd429e	Kcnt1
Fryl	1810015M01Rik	Spg7
Slc44a1	Fbxo17	Dgat2
Mbnl2	Eif2b2	3230401I01Rik
Stmn1	8030493P09Rik	Herc2
4430402I18Rik	Peli1	Ercc4
Lrrc24	AA986715	B930096M23Rik
Apba2	Phyhipl	Tbn
Got2	Chfr	Tnip2
Anapc2	Lalba	Mysm1
Dact1	Ssrp1	Rest
2610203C20Rik	1810060J02Rik	Zdhhc17
Aph1c	Dgkg	Peli2
Zcchc11	Tm6sf1	Ppp1r14c
Kcmf1	Kiaa0913	Coq10a
Ssx2ip	E130306M17Rik	Arl2
Zfp619	Hig1	Rpl7
Pitpnc1	E130207I19Rik	Slc30a1
Ap2m1	Hars	D13Wsu123e
Cbfb	Psme4	Fndc1
Rusc1	Bcl2l13	Mtdh
Bcar1	Spred1	Hddc2
Bend6	Rprd1a	Fam160b1
Pnmt	Zfp574	Rab11b
Tufm	Gart	DXImx40e
Cacnb3	Irak1	Rps20
Ikzf2	Hsd3b7	5830417C01Rik
Zbbx	Pdia4	Kiaa2022
Aak1	4933401N24Rik	Mapk11
Rnf182	BI737428	C20orf11
Trappc3	Kcnq3	Dock4
Amigo2	Msl2	4930572I07Rik
4932418E24Rik	B4galt1	Cbln2
Zxda	Zfp537	Ruvbl2
Josd1	Afmid	Nfib
Wnt5a	Acp2	Sacs
Armc10	BB377085	Dm15
Hdac11	1700007F19Rik	Ddx10
Sox9	Cd200r1	Ubc
Zfp395	Romo1	Litaf
A530013C23Rik	Dnaja1	Odf2
Pcbd1	Mtmr13	Nsmce4a
D830030K20Rik		2310079F23Rik
Gpr63		Arfrp2
Vamp3		2010200O16Rik
Nebl		Nola3
Unc5c		Slx4ip
Lrrc47		Clta
Dnmt3a		1110003F05Rik
Bace1		Eif4ebp2
2310003H01Rik		Sbno1
Slco1a4		Mare
Hmcn1		Dusp10
Ppp1cb		Ldhd
Rab11fip5		A930033H14Rik
Mesdc1		Rnaseh2c
Hsd17b12		Il17r
Ppfibp1		Fbxo45
Hyou1		Kiaa1370
Trpm3		Susd2
Kcng1		Ndrg1
Olfr1392		Zadh1
Mospd4		Lrrtm4
4732418C07Rik		Igf1r
Chrna4		Ecop
Itm2a		4930431D04Rik
Ahcyl1		Slc35b1
Tecr		Cdca4
Ubtd2		Pbx1
Prpsap1		C11orf54
Zfp592		Btbd7
Plch2		Zfp251
Mcm3ap		Ndufc2
Gm5256		C230076A16Rik
Spag9		Fgfr1op2
Psmd7		Insm1
U2af1l4		Rell2
Dmbx1		Rpl22
Map3k13		Ccbl1
Serac1		Ndufs5
Nicn1		Gna13
Frmd4a		Sgcg
Itga3		Wdr48
Itga4		Dedd
Gm12824		Ndufa11
Lpl		Mkl2
Zbtb7c		Smarcc1
Syt12		Arsk
Spata2		Clmn
Gm1631		Bicd1
A430005L14Rik		Vsp26b
Ankdd1a		C030040A22Rik
Jag1		Phf7
Piezo1		Tmem107
Dtymk		Ing3
Lactb		Rrs1
Smurf2		Fnbp3
C12orf29		Actr5
Rnft1		Abcc5
Pip5k1b		1700021A07Rik
Lrrc8a		Chd4
Gm13969		Tcf12
Kiaa1324		Bbx
Dact2		Ttll3
Itpkb		Ngx6
Wnk2		Ing4
Rnps1		Grid2
Hectd3		1700039D13Rik
Oat		Gdi3
Zfp112		Fthfd
Gpr161		Npm1
Nprl2		Phca
Cish		Bet1
Hnrnpul1		Prr3
Thbs1		4833441J24Rik
Fbxo11		Gpr85
Tacc1		Trip12
Dbpht2		Rpl13
Nlgn1		Ptpn23
Hsf4		6330417G03Rik
Ephb3		C9orf119
Rab3b		Arid5a
Tmem59l		Fgf1
Oprd1		Lemd3
Zfp831		C3orf37
Prss12		Myo7a
Prkcg		Raph1
Fkbp1b		Bbs4
Slc9a4		Ncl
Plekhj1		Nt5c3l
Ebf1		Dbt
Fam149b		Pwwp2a
Foxj3		Snrpa
Ppp1r35		2610040L17Rik
4921533I20Rik		Pkib
1700040I03Rik		Tmem8
Chn1		Ndst1
Trafd1		Csrp1
Nutf2		Lsp1
Nsfl1c		D230050J18Rik
Pcsk7		Abca1
Xylt1		CXorf56
Osbpl9		Nab2
Sap30		Tceal5
Etl4		Smad5
Cops7a		5430413I02Rik
Rgs5		Gnpda2
C130026L21Rik		Pdap1
Srsf13b		Vps33b
Spryd3		Myo18a
Tbc1d25		Ddit4l
Fam171a1		Ppox
Syngr1		Cbs
Plcxd3		Cacng4
Fastk		Ggtl3
E130306D19Rik		Echs1
Wbscr17		Rbm18
Mcee		Tmem255a
Trappc6b		Tigd5
Prelp		Wscd1
Pglyrp2		Acly
Zfp524		Casp8ap2
Anxa7		Mmd2
C12orf68		Sap18
Glra4		Ak2
Patz1		Rad52b
9430053O09Rik		Fkbp3
Lrp12		Stx7
Dnahc9		Brd2
Clip4		Slc29a1
Rsph10b2		Txnl1
Abcf3		Rbm5
Zfp511		Smarcc2
C5orf22		Zfp668
Mef2a		C1orf21
F630110N24Rik		Fbs1
Zfp36l1		Map3k12
Cyb5b		Mpp2
Ubtd1		Ptprz1
Fbxl16		Herpud2
Usp13		Slc25a5
Dgat2		Ncoa6ip
Slc25a15		Mbtd1
Smarca2		Slc25a46
Gm9104		Gprin1
Tmem158		Polr3gl
Kcnj11		Senp6
Ccdc120		Aatf
Ccdc77		Nnp1
Enpp5		Chchd3
Maged1		Foxg1
B230217C12Rik		Fbxw9
Rnf25		Hsf4
Sf3a2		Mrps7
Deptor		KIAA0513
Krtcap2		Pdcd6ip
Eid2		Osbpl1a
Lzts1		Paics
Rapgef6		1700064K09Rik
Zfpm1		Ube2w
Kctd6		Fabp3
1190002N15Rik		Abcc8
Gpr149		Mtap7d2
Lrrc3		Ogfod2
Pphln1		Gpr56
Gtf2h1		AY036118
Higd2a		E130307A14Rik
LOC100047081		Ripor2
Cass4		Ino80d
Arhgap21		BB491630
Cdipt		Calm1
Kiaa1024l		Stambpl1
Tspan18		C14orf2
Epha2		Tde1
Magi1		Ppp1r11
Slc25a39		6430537I21Rik
C1orf43		Hook1
Ssr2		Txnrd2
9330158H04Rik		Csnk1d
C130021I20Rik		Ddx56
Rcc1		Pltp
Ddx5		Tomm20
Acvr1		Tro
Prkd1		Mamld1
6330416G13Rik		Mdp1
Tmem25		Acad9
Ubfd1		6030405N23Rik
Prr16		Rtn4
Med25		Vps37c
Tmem18		Rhot1
Lphn3		Ddhd1
Tmsb10		D2Ertd217e
Atp6v0a2		Tubb2b
Pprc1		Anp32a
Hook2		Centa1
Pomp		Capn10
Hmgn2		Bcl10
Copg		Sqrdl
Slc45a3		Bin3
Tmem28		Snx9
Mcm5		Slc35e3
Stac2		Mgea5
Drg2		Pafah1b3
Pex6		Kcna1
Map2k4		Clk4
Ncdn		Nrxn3
Irgq		Gbf1
Scamp4		9330161C17Rik
Hlf		Rorb
Os9		2310003H01Rik
Slc30a4		Cdkl2
Nap1l4		Nfia
Mdh2		Colec12
Nudt14		Ero1l
2900026A02Rik		Clip4
Shank3		Opcml
Mterfd2		Nfil3
Zdhhc6		Itpr1
Irf8		Mib1
Kiaa1109		Lyk5
Gm10386		C78282
Egr1		Rgmb
Gm12164		Exoc7
Fam78a		Nfatc4
C18orf1		Bcl2a1a
E130311K13Rik		Atf2
Gml		Hdgfrp3
Tbc1d16		Pom121
Actr1a		Matr3
Egln3		Plekhj1
Erbb2		Dhrs7b
Ift81		Zcchc7
9330182L06Rik		Clec2l
Pde5a		Camk2d
Otub1		Dnajc5
Snapc1		Dlk2
Cfap410		Nle1
Cstf3		2810468N07Rik
Islr2		C1ql3
Gm7413		Malat1
Frem2		Cherp
Gpd2		Sh3bp5
Ccdc88a		Zcrb1
Ptpro		Tmem62
4933439C10Rik		Tmed7
Cldnd1		Mocs2
Col4a6		Ap2m1
Cnnm3		Arid1b
Npy2r		Wls
Ccdc148		Ube2r2
Gabarap		AI256711
Prpf19		Itih2
Acy3		Pcgf6
Ctsz		Tcrb-V13
Nefm		Ldoc1l
Klhl15		Furin
Npas2		D430038H04Rik
Crmp1		C6orf136
Pak1		Phip
Cul3		Slc12a9
Eno1		1810054D07Rik
Olfr71		Csnk1g3
Snap91		C130065N10Rik
Prima1		MrgA4
Adcy3		Gbl
[truncated: 4,635 more rows]
