# Supplementary material for: Systems Genetics Reveals the Gene Regulatory Mechanisms of Arrb2 in the Development of Autism Spectrum Disorders
Source: Genes (Basel). 2025 May 20;16(5):605. doi: 10.3390/genes16050605 (PMC12111057; doi:10.3390/genes16050605)
Supplement: Supplementary file 1 [file genes-16-00605-s001.zip › Supplementary Files/Supplementary_File_S3_Significantly enriched KEGG pathways and MPOs.xlsx]

## Sheet: GN280_Amygdala_KEGG
geneSet	description	link	size	overlap	expect	enrichmentRatio	pValue	FDR	overlapId	userId
mmu04727	GABAergic synapse	http://www.kegg.jp/kegg-bin/show_pathway?mmu04727+104110+104111+110886+11512+11514+11515+14394+14396+14397+14400+14401+14402+14403+14404+14407+14415+14417+14660+14677+14678+14681+14693+14695+14697+14701+14702+14704+14706+14707+14708+15114+16522+18195+18749+18751+18752+20779+210044+216456+22348+224129+242425+268566+268860+56486+57249+64337+67760+93739	87	49	24.6509	1.98776	3.62828e-08	2.32936e-06	104110;104111;110886;11512;11514;11515;14394;14396;14397;14400;14401;14402;14403;14404;14407;14415;14417;14660;14677;14678;14681;14693;14695;14697;14701;14702;14704;14706;14707;14708;15114;16522;18195;18749;18751;18752;20779;210044;216456;22348;224129;242425;268566;268860;56486;57249;64337;67760;93739	Gabra4;Gng3;Prkcb;Adcy5;Gabrd;Gng2;Kcnj6;Adcy8;Gng4;Gad2;Adcy6;Gnb5;Gls2;Abat;Gnai2;Gphn;Hap1;Gabbr2;Slc38a2;Gng7;Gabra3;Gnai1;Adcy2;Prkcg;Gabarap;Adcy3;Gabrb1;Gad1;Prkacb;Nsf;Src;Gabra1;Adcy4;Adcy9;Gng12;Gnb2;Gabrg3;Gabarapl2;Gabrq;Gnb3;Gls;Gng13;Gabrb2;Slc32a1;Gnao1;Gabrb3;Gabra5;Gng5;Gabre
mmu05032	Morphine addiction	http://www.kegg.jp/kegg-bin/show_pathway?mmu05032+104110+104111+110886+11512+11514+11515+11539+13488+14394+14396+14397+14400+14401+14402+14403+14404+14407+14677+14678+14681+14683+14693+14695+14697+14701+14702+14704+14706+14707+14708+16519+16522+16524+18573+18574+18575+18578+18749+18751+18752+207728+210044+216869+218461+22348+224129+23984+242425+29863+57249+64337	91	51	25.7843	1.97795	2.39302e-08	2.2362e-06	104110;104111;110886;11512;11514;11515;11539;13488;14394;14396;14397;14400;14401;14402;14403;14404;14407;14677;14678;14681;14683;14693;14695;14697;14701;14702;14704;14706;14707;14708;16519;16522;16524;18573;18574;18575;18578;18749;18751;18752;207728;210044;216869;218461;22348;224129;23984;242425;29863;57249;64337	Arrb2;Gabra4;Drd1;Pde1b;Gng3;Pde10a;Prkcb;Pde8b;Adcy5;Gabrd;Gng2;Kcnj6;Gnas;Adcy8;Gng4;Kcnj3;Adcy6;Pde7b;Gnb5;Gnai2;Gabbr2;Pde1a;Gng7;Kcnj9;Gabra3;Gnai1;Pde1c;Adcy2;Prkcg;Adcy3;Pde4b;Gabrb1;Prkacb;Gabra1;Adcy4;Adcy9;Pde2a;Gng12;Gnb2;Gabrg3;Adora1;Gabrq;Gnb3;Gng13;Gabrb2;Slc32a1;Gnao1;Gabrb3;Gabra5;Gng5;Gabre
mmu04724	Glutamatergic synapse	http://www.kegg.jp/kegg-bin/show_pathway?mmu04724+104110+104111+108068+108069+108071+11512+11514+11515+140919+14660+14677+14678+14681+14682+14683+14693+14695+14697+14701+14702+14704+14706+14707+14708+14805+14806+14809+14810+14813+14814+14823+16438+16440+16519+18749+18751+18752+18783+18795+18806+19055+19057+19058+20511+20513+210044+210274+216227+216456+22063+224129+224997+242443+243961+26417+26556…	113	63	32.0178	1.96765	7.22922e-10	1.16029e-07	104110;104111;108068;108069;108071;11512;11514;11515;140919;14660;14677;14678;14681;14682;14683;14693;14695;14697;14701;14702;14704;14706;14707;14708;14805;14806;14809;14810;14813;14814;14823;16438;16440;16519;18749;18751;18752;18783;18795;18806;19055;19057;19058;20511;20513;210044;210274;216227;216456;22063;224129;224997;242443;243961;26417;26556;26557;26558;268934;58234;64337;67760;72961	Grm5;Ppp3ca;Gng3;Dlgap1;Itpr1;Plcb1;Prkcb;Grm4;Adcy5;Ppp3r1;Gng2;Slc17a7;Gnas;Grin2d;Adcy8;Gng4;Grik2;Grm3;Grm2;Grik1;Kcnj3;Adcy6;Mapk3;Shank1;Gnb5;Shank2;Slc1a6;Slc17a6;Gls2;Trpc1;Gnai2;Grin1;Slc38a2;Homer1;Grin3a;Gng7;Gnai1;Slc17a8;Adcy2;Homer2;Prkcg;Shank3;Adcy3;Ppp3cc;Grik5;Grm8;Prkacb;Adcy4;Adcy9;Gnaq;Gng12;Gnb2;Grin2c;Homer3;Gnb3;Gls;Gng13;Pld2;Gnao1;Slc1a2;Gng5;Itpr3;Pla2g4a
mmu00532	Glycosaminoglycan biosynthesis	http://www.kegg.jp/kegg-bin/show_pathway?mmu00532+100910+212898+218271+233781+234356+53374+58250+59031+74241+77590+78752	20	11	5.66687	1.94111	0.0108785	0.0453508	100910;212898;218271;233781;234356;53374;58250;59031;74241;77590;78752	Chst15;Chst11;Xylt1;Chst3;Dse;Csgalnact2;Chst12;Chpf;Chpf2;Csgalnact1;B4galt7
mmu04360	Axon guidance	http://www.kegg.jp/kegg-bin/show_pathway?mmu04360+107448+108058+110157+11350+117600+117606+11848+12323+12540+12568+12632+13176+13641+13643+13800+13836+13837+13838+13839+13840+13841+13842+13844+13845+13846+14677+14678+16728+16885+170758+171171+18019+18176+18186+18208+18209+18479+18481+18706+18762+18844+18845+18846+19055+19057+19058+19247+19876+20349+20350+20351+20352+20355+20356+20357+20360+20361+…	175	96	49.5851	1.93606	9.33698e-14	2.99717e-11	107448;108058;110157;11350;117600;117606;11848;12323;12540;12568;12632;13176;13641;13643;13800;13836;13837;13838;13839;13840;13841;13842;13844;13845;13846;14677;14678;16728;16885;170758;171171;18019;18176;18186;18208;18209;18479;18481;18706;18762;18844;18845;18846;19055;19057;19058;19247;19876;20349;20350;20351;20352;20355;20356;20357;20360;20361;20423;20562;20779;210801;214230;218397;218877;2206…	Ppp3ca;Ngef;Srgap1;Slit1;Pak3;Sema3e;Plxnc1;Ppp3r1;Pdk1;Sema7a;Plxna3;Trpc4;Pard3;Robo2;Prkcz;Mapk3;Pik3ca;Plxna1;Dpysl5;Ablim1;Trpc1;Camk2d;Gnai2;Trpc3;Ssh1;Nfatc2;Ephb1;Enah;Boc;Camk2b;Unc5a;Ephb4;Sema5a;Rac3;Pard6b;Dcc;Sema3f;Wnt4;Ntng2;Trpc5;Sema4a;Ntn3;Epha5;Gnai1;Wnt5a;Unc5c;Ephb3;Epha2;Pak1;Epha8;Ntng1;Sema5b;Ppp3cc;Epha4;Ephb2;Sema4g;Unc5d;Raf1;Limk1;Plxna2;Abl1;Ptpn11;Sema6c;Src;Rhoa;Abl…
mmu00534	Glycosaminoglycan biosynthesis	http://www.kegg.jp/kegg-bin/show_pathway?mmu00534+14042+15531+195646+218271+233781+319415+50785+50786+50787+54616+58193+64580+83398	24	13	6.80025	1.9117	0.00678637	0.0320357	14042;15531;195646;218271;233781;319415;50785;50786;50787;54616;58193;64580;83398	Hs6st3;Xylt1;Ndst3;Ndst1;Ndst4;Hs3st5;Hs6st1;Extl2;Hs3st2;Ext1;Hs6st2;B4galt7;Extl3
mmu04713	Circadian entrainment	http://www.kegg.jp/kegg-bin/show_pathway?mmu04713+104110+104111+108058+11512+11514+11515+11517+12291+12314+12323+14677+14678+14681+14682+14683+14693+14695+14697+14701+14702+14704+14706+14707+14708+14810+14813+14814+16438+16440+16519+16522+16524+18125+18749+18751+18752+18795+19091+19092+20190+20192+210044+224129+234889+239556+244701+26417+58226+64337+73086+75600	97	51	27.4843	1.8556	3.74061e-07	1.20074e-05	104110;104111;108058;11512;11514;11515;11517;12291;12314;12323;14677;14678;14681;14682;14683;14693;14695;14697;14701;14702;14704;14706;14707;14708;14810;14813;14814;16438;16440;16519;16522;16524;18125;18749;18751;18752;18795;19091;19092;20190;20192;210044;224129;234889;239556;244701;26417;58226;64337;73086;75600	Gng3;Itpr1;Plcb1;Prkcb;Adcy5;Gng2;Kcnj6;Prkg2;Calm2;Gnas;Grin2d;Adcy8;Gng4;Kcnj3;Adcy6;Mapk3;Gnb5;Cacna1i;Camk2d;Gnai2;Rps6ka5;Camk2b;Cacna1g;Gucy1a2;Grin1;Gng7;Kcnj9;Gnai1;Adcy2;Prkcg;Adcy3;Prkg1;Nos1;Ryr1;Adcyap1r1;Cacna1h;Prkacb;Calml4;Ryr3;Adcy4;Adcy9;Mtnr1b;Gnaq;Gng12;Gnb2;Grin2c;Gnb3;Gng13;Gnao1;Gng5;Itpr3
mmu04971	Gastric acid secretion	http://www.kegg.jp/kegg-bin/show_pathway?mmu04971+104110+104111+107589+108058+110895+11461+11512+11514+11515+11931+11932+11945+12314+12323+12426+12671+14677+14678+14682+14683+15466+16438+16440+16516+16517+16518+16526+18749+18751+18752+18795+20604+20606+210044+213435+224129+72258+75600	74	38	20.9674	1.81233	2.30026e-05	0.000434344	104110;104111;107589;108058;110895;11461;11512;11514;11515;11931;11932;11945;12314;12323;12426;12671;14677;14678;14682;14683;15466;16438;16440;16516;16517;16518;16526;18749;18751;18752;18795;20604;20606;210044;213435;224129;72258;75600	Itpr1;Plcb1;Kcnj16;Cckbr;Prkcb;Kcnj2;Adcy5;Kcnk2;Kcnk10;Calm2;Gnas;Adcy8;Sst;Adcy6;Sstr2;Camk2d;Gnai2;Hrh2;Camk2b;Gnai1;Adcy2;Prkcg;Slc9a4;Adcy3;Actb;Prkacb;Calml4;Chrm3;Adcy4;Atp1b1;Adcy9;Gnaq;Kcnj15;Atp1b2;Mylk;Atp4b;Itpr3;Mylk3
mmu05030	Cocaine addiction	http://www.kegg.jp/kegg-bin/show_pathway?mmu05030+108068+108069+109731+11909+11911+12064+12568+12913+13488+13489+14677+14678+14683+14810+14813+14814+16476+18610+18749+19049+19739+21823+224129+242443	48	24	13.6005	1.76464	0.00118551	0.00928169	108068;108069;109731;11909;11911;12064;12568;12913;13488;13489;14677;14678;14683;14810;14813;14814;16476;18610;18749;19049;19739;21823;224129;242443	Drd1;Rgs9;Adcy5;Ppp1r1b;Gnas;Grin2d;Grm3;Grm2;Drd2;Gnai2;Grin1;Jun;Grin3a;Gnai1;Creb3;Th;Prkacb;Cdk5;Pdyn;Atf2;Bdnf;Maob;Atf4;Grin2c
mmu05033	Nicotine addiction	http://www.kegg.jp/kegg-bin/show_pathway?mmu05033+110886+11438+140919+14394+14396+14397+14400+14401+14402+14403+14404+14407+14810+14813+14814+216227+22348+242443+57249+72961	40	20	11.3337	1.76464	0.00298667	0.0171627	110886;11438;140919;14394;14396;14397;14400;14401;14402;14403;14404;14407;14810;14813;14814;216227;22348;242443;57249;72961	Gabra4;Gabrd;Slc17a7;Grin2d;Slc17a6;Grin1;Grin3a;Gabra3;Slc17a8;Chrna4;Gabrb1;Gabra1;Gabrg3;Grin2c;Gabrq;Gabrb2;Slc32a1;Gabrb3;Gabra5;Gabre
mmu04923	Regulation of lipolysis in adipocytes	http://www.kegg.jp/kegg-bin/show_pathway?mmu04923+103968+104110+104111+11512+11514+11515+11539+11556+11652+14677+14678+14683+16337+16367+16370+18166+18706+18749+19091+19092+210044+224129+225845+23797+384783+66853+67469	55	27	15.5839	1.73256	0.000859548	0.00707474	103968;104110;104111;11512;11514;11515;11539;11556;11652;14677;14678;14683;16337;16367;16370;18166;18706;18749;19091;19092;210044;224129;225845;23797;384783;66853;67469	Adcy5;Prkg2;Gnas;Adcy8;Irs1;Adcy6;Pik3ca;Gnai2;Irs2;Akt3;Gnai1;Adcy2;Adcy3;Prkg1;Akt2;Adrb3;Insr;Pla2g16;Prkacb;Adcy4;Adcy9;Npy1r;Plin1;Adora1;Pnpla2;Irs4;Abhd5
mmu04540	Gap junction	http://www.kegg.jp/kegg-bin/show_pathway?mmu04540+104110+104111+108071+110157+11512+11514+11515+12534+13488+13489+13645+14677+14678+14682+14683+14784+15558+15560+16438+16440+18176+18590+18749+18751+18752+18795+19091+19092+20779+210044+22142+22143+22151+22152+22154+224129+227613+234889+23939+26417+53857+73710	86	42	24.3676	1.7236	4.156e-05	0.000635274	104110;104111;108071;110157;11512;11514;11515;12534;13488;13489;13645;14677;14678;14682;14683;14784;15558;15560;16438;16440;18176;18590;18749;18751;18752;18795;19091;19092;20779;210044;22142;22143;22151;22152;22154;224129;227613;234889;23939;26417;53857;73710	Grm5;Tubb2a;Drd1;Itpr1;Plcb1;Prkcb;Tuba1b;Adcy5;Tubb5;Prkg2;Gnas;Tubb4b;Adcy8;Adcy6;Mapk3;Drd2;Tubb2b;Gnai2;Gucy1a2;Gnai1;Adcy2;Prkcg;Adcy3;Prkg1;Htr2a;Raf1;Pdgfa;Tuba8;Htr2c;Prkacb;Src;Tuba1a;Mapk7;Adcy4;Adcy9;Gnaq;Tubb3;Cdk1;Nras;Grb2;Egf;Itpr3
mmu04721	Synaptic vesicle cycle	http://www.kegg.jp/kegg-bin/show_pathway?mmu04721+114143+116837+11771+11772+11773+11964+11975+11984+12890+140919+18195+19339+208898+20907+20910+216227+21871+22249+22318+22348+232910+27060+382018+66144+66237+66335+67300+68775+72961+76252	62	30	17.5673	1.70772	0.000616544	0.00564842	114143;116837;11771;11772;11773;11964;11975;11984;12890;140919;18195;19339;208898;20907;20910;216227;21871;22249;22318;22348;232910;27060;382018;66144;66237;66335;67300;68775;72961;76252	Atp6v0c;Stx1a;Slc17a7;Atp6v0b;Atp6v0e2;Ap2s1;Slc17a6;Atp6v1f;Atp6v1a;Ap2a1;Rab3a;Unc13b;Atp6v1c1;Slc17a8;Ap2m1;Atp6v0a2;Stxbp1;Nsf;Rims1;Cplx2;Vamp2;Cltc;Ap2a2;Unc13a;Atp6v1g2;Atp6v1c2;Slc32a1;Tcirg1;Atp6v0a1;Unc13c
mmu04921	Oxytocin signaling pathway	http://www.kegg.jp/kegg-bin/show_pathway?mmu04921+104110+104111+107589+108058+108099+110157+11461+11465+11512+11514+11515+11848+12294+12295+12296+12297+12298+12314+12323+12326+12443+13712+14677+14678+14681+14682+14683+16438+16440+16476+16515+16518+16519+16520+16522+16524+17904+18019+18127+18176+18749+18751+18752+18783+18795+19045+19046+19047+19055+19057+19058+19082+19735+20190+20192+207565+20779+…	153	74	43.3516	1.70697	9.41468e-08	5.03685e-06	104110;104111;107589;108058;108099;110157;11461;11465;11512;11514;11515;11848;12294;12295;12296;12297;12298;12314;12323;12326;12443;13712;14677;14678;14681;14682;14683;16438;16440;16476;16515;16518;16519;16520;16522;16524;17904;18019;18127;18176;18749;18751;18752;18783;18795;19045;19046;19047;19055;19057;19058;19082;19735;20190;20192;207565;20779;210044;213435;216459;224129;230103;232807;234889;2…	Ppp3ca;Cacna2d3;Itpr1;Cacnb4;Plcb1;Prkcb;Ppp1cc;Kcnj2;Ppp1ca;Adcy5;Ppp3r1;Camk4;Cacna2d4;Kcnj6;Cacng4;Calm2;Gnas;Adcy8;Kcnj3;Adcy6;Mapk3;Camk2d;Cacnb2;Gnai2;Rgs2;Myl6b;Nfatc2;Camk2b;Gucy1a2;Jun;Cacng8;Kcnj9;Ccnd1;Actg1;Kcnj4;Camkk2;Gnai1;Adcy2;Camk1;Cacnb3;Ppp1cb;Prkcg;Adcy3;Myl6;Kcnj12;Ppp3cc;Actb;Prkag2;Ryr1;Elk1;Raf1;Cacnb1;Prkacb;Calml4;Src;Rhoa;Cacna2d2;Npr2;Ryr3;Cacng7;Mapk7;Adcy4;Adcy9;Gna…
mmu05414	Dilated cardiomyopathy (DCM)	http://www.kegg.jp/kegg-bin/show_pathway?mmu05414+104099+104110+104111+109700+11461+11465+11512+11514+11515+11938+12294+12295+12296+12297+12298+13138+13726+140781+14683+16000+16400+16401+16402+16410+16905+17868+18749+192897+20541+210044+21808+21809+22003+22004+224129+241226+319480+319734+54377+56808+59069+81904+81905	89	43	25.2176	1.70516	4.68739e-05	0.000683933	104099;104110;104111;109700;11461;11465;11512;11514;11515;11938;12294;12295;12296;12297;12298;13138;13726;140781;14683;16000;16400;16401;16402;16410;16905;17868;18749;192897;20541;210044;21808;21809;22003;22004;224129;241226;319480;319734;54377;56808;59069;81904;81905	Cacna2d3;Itga5;Itga9;Cacnb4;Adcy5;Cacna2d4;Cacng4;Itgav;Gnas;Adcy8;Adcy6;Atp2a2;Cacnb2;Tpm3;Tpm1;Igf1;Dag1;Tpm2;Cacng8;Itga1;Actg1;Slc8a1;Adcy2;Cacnb3;Itga3;Itga4;Adcy3;Actb;Itga8;Cacnb1;Prkacb;Lmna;Tgfb2;Cacna2d2;Cacng7;Mybpc3;Adcy4;Adcy9;Itgb4;Myh7;Tgfb3;Emd;Itga11
mmu04022	cGMP-PKG signaling pathway	http://www.kegg.jp/kegg-bin/show_pathway?mmu04022+104110+104111+105675+107589+110157+110893+11512+11514+11515+11539+11542+11548+11550+11551+11552+11553+11556+11608+11652+11740+11848+11909+11911+11931+11932+11937+11938+11941+12062+12314+12913+140781+14463+14674+14677+14678+14682+14886+16337+16367+16370+16438+16440+16523+16533+17258+17261+18019+18127+18158+18386+18795+19045+19046+19047+19055+19057+…	168	81	47.6017	1.70162	2.78654e-08	2.2362e-06	104110;104111;105675;107589;110157;110893;11512;11514;11515;11539;11542;11548;11550;11551;11552;11553;11556;11608;11652;11740;11848;11909;11911;11931;11932;11937;11938;11941;12062;12314;12913;140781;14463;14674;14677;14678;14682;14886;16337;16367;16370;16438;16440;16523;16533;17258;17261;18019;18127;18158;18386;18795;19045;19046;19047;19055;19057;19058;19091;19092;19735;20541;207728;210044;213435…	Slc25a5;Atp2b1;Ppp3ca;Atp2b2;Itpr1;Plcb1;Ppp1cc;Ppp1ca;Adcy5;Ppp3r1;Adra2a;Prkg2;Calm2;Adcy8;Irs1;Adcy6;Atp2b4;Mapk3;Atp2a2;Kcnmb2;Adra2b;Gnai2;Rgs2;Adra2c;Irs2;Nfatc2;Gucy1a2;Akt3;Vdac1;Slc8a1;Gnai1;Creb3;Adcy2;Ppp1cb;Oprd1;Mef2a;Pde5a;Adcy3;Prkg1;Akt2;Ppp3cc;Adrb3;Raf1;Atp2a1;Insr;Adra1b;Slc8a3;Calml4;Rhoa;Npr2;Adra1d;Adcy4;Adora3;Atp1b1;Agtr1b;Atf2;Nppb;Adcy9;Gata4;Gnaq;Nos3;Gna13;Kcnj8;Myh7;P…
mmu04966	Collecting duct acid secretion	http://www.kegg.jp/kegg-bin/show_pathway?mmu04966+11945+11964+11975+11984+20533+21871+27060+56365+66144+66237+66335+68775+76252	27	13	7.65028	1.69928	0.0225356	0.0777843	11945;11964;11975;11984;20533;21871;27060;56365;66144;66237;66335;68775;76252	Atp6v0c;Atp6v0e2;Atp6v1f;Atp6v1a;Atp6v1c1;Atp6v0a2;Slc4a1;Clcnkb;Atp6v1g2;Atp6v1c2;Tcirg1;Atp6v0a1;Atp4b
mmu04728	Dopaminergic synapse	http://www.kegg.jp/kegg-bin/show_pathway?mmu04728+108058+109731+11652+11865+11909+11911+12314+12323+12913+13488+13489+13490+13491+14677+14678+14680+14681+14682+14683+14693+14695+14697+14701+14702+14704+14706+14707+14708+16438+16440+16519+16522+16524+18749+18751+18752+18795+19045+19046+19047+19049+19052+19053+19055+19057+19094+20265+216869+21770+21823+224129+226849+23797+26414+26931+51792+52432+56…	134	64	37.968	1.68563	1.20444e-06	3.51476e-05	108058;109731;11652;11865;11909;11911;12314;12323;12913;13488;13489;13490;13491;14677;14678;14680;14681;14682;14683;14693;14695;14697;14701;14702;14704;14706;14707;14708;16438;16440;16519;16522;16524;18749;18751;18752;18795;19045;19046;19047;19049;19052;19053;19055;19057;19094;20265;216869;21770;21823;224129;226849;23797;26414;26931;51792;52432;56637;606496;64337;68566;71978;72930;75600	Arrb2;Ppp3ca;Drd1;Gng3;Itpr1;Plcb1;Prkcb;Ppp1cc;Ppp1ca;Ppp2r2a;Adcy5;Gng2;Kcnj6;Calm2;Ppp1r1b;Gnas;Gng4;Ppp2r2b;Kcnj3;Gnal;Drd2;Ppp2ca;Gnb5;Camk2d;Gnai2;Camk2b;Akt3;Gng7;Kcnj9;Mapk11;Gnai1;Creb3;Ppp2r5a;Ppp1cb;Prkcg;Scn1a;Akt2;Caly;Ppp3cc;Th;Ppp2r1a;Ppp2r5d;Prkacb;Calml4;Drd3;Mapk10;Drd4;Atf2;Maob;Gnaq;Gsk3b;Gng12;Gnb2;Atf4;Arntl;Ppp2cb;Gsk3a;Gnb3;Gng13;Ppp2r5c;Gnao1;Ppp2r2d;Gng5;Itpr3
mmu04340	Hedgehog signaling pathway	http://www.kegg.jp/kegg-bin/show_pathway?mmu04340+117606+12443+12444+14632+14634+15245+16568+16576+18749+19207+20423+214897+216869+24069+240888+26554+319757+56637+66313+75788+93687	44	21	12.4671	1.68443	0.00480623	0.0244889	117606;12443;12444;14632;14634;15245;16568;16576;18749;19207;20423;214897;216869;24069;240888;26554;319757;56637;66313;75788;93687	Arrb2;Ccnd2;Boc;Hhip;Ccnd1;Gli3;Smurf2;Gpr161;Cul3;Prkacb;Kif3a;Csnk1a1;Kif7;Smurf1;Sufu;Gsk3b;Shh;Ptch2;Csnk1g1;Smo;Gli1
mmu04928	Parathyroid hormone synthesis, secretion and action	http://www.kegg.jp/kegg-bin/show_pathway?mmu04928+104110+104111+110157+11512+11514+11515+11848+11909+11911+12374+12393+12913+13653+14182+14674+14677+14678+14682+14683+16438+16440+16478+16591+16801+16974+17258+17261+17387+17389+17391+17938+18227+18578+18749+18751+18752+18795+18806+20181+20182+20183+20505+210044+213498+216869+21943+224129+240047+26417+74499+75547	107	51	30.3178	1.68218	1.53954e-05	0.00030887	104110;104111;110157;11512;11514;11515;11848;11909;11911;12374;12393;12913;13653;14182;14674;14677;14678;14682;14683;16438;16440;16478;16591;16801;16974;17258;17261;17387;17389;17391;17938;18227;18578;18749;18751;18752;18795;18806;20181;20182;20183;20505;210044;213498;216869;21943;224129;240047;26417;74499;75547	Arrb2;Itpr1;Plcb1;Prkcb;Adcy5;Rxrg;Gnas;Adcy8;Adcy6;Mapk3;Mmp24;Gnai2;Arhgef11;Nr4a2;Casr;Gnai1;Creb3;Adcy2;Prkcg;Mef2a;Egr1;Adcy3;Pde4b;Raf1;Prkacb;Lrp6;Rhoa;Rxra;Mmp25;Adcy4;Akap13;Atf2;Adcy9;Slc34a1;Arhgef1;Rxrb;Fgfr1;Gnaq;Gna13;Tnfsf11;Atf4;Naca;Mef2d;Mmp14;Runx2;Mmp16;Pld2;Sost;Kl;Itpr3;Jund
mmu05412	Arrhythmogenic right ventricular cardiomyopathy (ARVC)	http://www.kegg.jp/kegg-bin/show_pathway?mmu05412+104099+109620+109700+11461+11465+11472+11938+12294+12295+12296+12297+12298+12385+12558+13138+13726+16400+16401+16402+16410+16842+16905+192897+20541+21414+21416+241226+319480+319734+54377+56808+67451+81904+81905	72	34	20.4007	1.66661	0.00048594	0.00487458	104099;109620;109700;11461;11465;11472;11938;12294;12295;12296;12297;12298;12385;12558;13138;13726;16400;16401;16402;16410;16842;16905;192897;20541;21414;21416;241226;319480;319734;54377;56808;67451;81904;81905	Cacna2d3;Itga5;Actn2;Itga9;Cacnb4;Cacna2d4;Cacng4;Itgav;Tcf7;Atp2a2;Cacnb2;Dag1;Cacng8;Itga1;Actg1;Slc8a1;Cacnb3;Itga3;Itga4;Actb;Lef1;Itga8;Cdh2;Cacnb1;Lmna;Cacna2d2;Tcf7l2;Cacng7;Pkp2;Itgb4;Ctnna1;Emd;Itga11;Dsp
mmu04371	Apelin signaling pathway	http://www.kegg.jp/kegg-bin/show_pathway?mmu04371+103968+104110+104111+107589+108099+110157+110893+11512+11514+11515+11608+11652+12314+12326+12443+13653+14674+14677+14678+14682+14693+14695+14697+14701+14702+14704+14706+14707+14708+15184+16438+16440+16449+17126+17258+17261+17896+18125+18126+18127+18176+18181+18749+18787+18795+19082+20104+20190+20192+20541+208727+210044+213435+224129+23797+26417+30…	138	65	39.1014	1.66234	1.8359e-06	4.81487e-05	103968;104110;104111;107589;108099;110157;110893;11512;11514;11515;11608;11652;12314;12326;12443;13653;14674;14677;14678;14682;14693;14695;14697;14701;14702;14704;14706;14707;14708;15184;16438;16440;16449;17126;17258;17261;17896;18125;18126;18127;18176;18181;18749;18787;18795;19082;20104;20190;20192;20541;208727;210044;213435;224129;23797;26417;30878;56208;56486;56632;64337;66922;75600;75669;93739	Gng3;Itpr1;Sphk2;Plcb1;Adcy5;Camk4;Gng2;Calm2;Adcy8;Gng4;Adcy6;Mapk3;Gnb5;Gnai2;Akt3;Gng7;Ccnd1;Slc8a1;Gnai1;Adcy2;Jag1;Mef2a;Egr1;Gabarap;Adcy3;Akt2;Nos1;Prkag2;Ryr1;Apln;Hdac5;Raf1;Slc8a3;Prkacb;Calml4;Rras2;Ryr3;Becn1;Smad2;Adcy4;Agtr1b;Adcy9;Pik3r4;Gnaq;Nos3;Prkag1;Gna13;Myl4;Plin1;Gng12;Gnb2;Nras;Mef2d;Gabarapl2;Rps6;Gnb3;Nrf1;Serpine1;Gng13;Nos2;Hdac4;Mylk;Gng5;Itpr3;Mylk3
mmu05217	Basal cell carcinoma	http://www.kegg.jp/kegg-bin/show_pathway?mmu05217+12005+13542+13544+14362+14368+14370+14632+14634+15245+16576+16842+19207+20423+21414+21416+22409+22410+22412+22413+22414+22416+22417+22418+22419+22422+24069+319757+56637+93897	63	29	17.8507	1.62459	0.00202064	0.013513	12005;13542;13544;14362;14368;14370;14632;14634;15245;16576;16842;19207;20423;21414;21416;22409;22410;22412;22413;22414;22416;22417;22418;22419;22422;24069;319757;56637;93897	Tcf7;Wnt2;Hhip;Dvl1;Wnt4;Gli3;Wnt7b;Wnt5a;Wnt2b;Lef1;Kif7;Tcf7l2;Fzd6;Wnt5b;Wnt10b;Sufu;Gsk3b;Wnt10a;Shh;Axin1;Fzd8;Ptch2;Fzd10;Dvl3;Wnt9b;Smo;Wnt3a;Gli1;Fzd1
mmu04916	Melanogenesis	http://www.kegg.jp/kegg-bin/show_pathway?mmu04916+104110+104111+108058+110157+11512+11514+11515+12314+12323+12913+13542+13544+13614+14362+14368+14370+14677+14678+14681+14682+14683+16842+18176+18749+18751+18752+18795+18976+210044+21414+21416+22409+22410+22412+224129+22413+22414+22416+22417+22418+22419+22422+26417+56637+75600+93897	100	46	28.3344	1.62347	0.00011755	0.00139753	104110;104111;108058;110157;11512;11514;11515;12314;12323;12913;13542;13544;13614;14362;14368;14370;14677;14678;14681;14682;14683;16842;18176;18749;18751;18752;18795;18976;210044;21414;21416;22409;22410;22412;224129;22413;22414;22416;22417;22418;22419;22422;26417;56637;75600;93897	Plcb1;Prkcb;Adcy5;Calm2;Gnas;Tcf7;Adcy8;Adcy6;Mapk3;Wnt2;Camk2d;Gnai2;Camk2b;Dvl1;Wnt4;Wnt7b;Gnai1;Creb3;Adcy2;Wnt5a;Prkcg;Adcy3;Wnt2b;Lef1;Raf1;Prkacb;Calml4;Tcf7l2;Pomc;Fzd6;Adcy4;Wnt5b;Wnt10b;Adcy9;Gnaq;Gsk3b;Wnt10a;Fzd8;Nras;Edn1;Fzd10;Dvl3;Wnt9b;Gnao1;Wnt3a;Fzd1
mmu04666	Fc gamma R-mediated phagocytosis	http://www.kegg.jp/kegg-bin/show_pathway?mmu04666+110157+11652+11845+11867+12540+12632+12929+14129+14389+15162+16331+16332+16797+16885+17118+17357+18479+18706+18717+18719+18751+18752+18783+18806+19264+211914+218038+22324+22325+234779+23797+245880+26417+30948+53357+56378+56632+57257+67771+68089	87	40	24.6509	1.62266	0.00032427	0.00335776	110157;11652;11845;11867;12540;12632;12929;14129;14389;15162;16331;16332;16797;16885;17118;17357;18479;18706;18717;18719;18751;18752;18783;18806;19264;211914;218038;22324;22325;234779;23797;245880;26417;30948;53357;56378;56632;57257;67771;68089	Sphk2;Prkcb;Amph;Marcksl1;Mapk3;Pik3ca;Bin1;Hck;Akt3;Gab2;Arpc3;Arpc5;Wasf3;Pip5k1b;Prkcg;Pak1;Akt2;Pip5k1c;Raf1;Limk1;Arpc4;Marcks;Asap2;Ptprc;Cdc42;Vav3;Vav2;Arpc1b;Cfl2;Pla2g6;Fcgr1;Arf6;Crkl;Vav1;Inpp5d;Plcg2;Pld2;Inppl1;Pla2g4a;Lat
mmu05216	Thyroid cancer	http://www.kegg.jp/kegg-bin/show_pathway?mmu05216+108989+12443+16842+17869+18176+18211+18510+19713+20181+20182+20183+21414+21416+21787+26417+59069+76551	37	17	10.4837	1.62156	0.0166942	0.0615957	108989;12443;16842;17869;18176;18211;18510;19713;20181;20182;20183;21414;21416;21787;26417;59069;76551	Rxrg;Tcf7;Mapk3;Tpm3;Ntrk1;Ccnd1;Lef1;Rxra;Ret;Tcf7l2;Tpr;Ccdc6;Rxrb;Tfg;Nras;Myc;Pax8
mmu04520	Adherens junction	http://www.kegg.jp/kegg-bin/show_pathway?mmu04520+108100+109711+11461+11465+11848+12385+12540+13001+13866+14182+15170+16337+16842+170758+17126+18099+19263+19268+19271+19274+20411+20583+20779+21414+21416+22330+22612+227377+245880+26417+380928+93742+99167	72	33	20.4007	1.61759	0.00112221	0.00900572	108100;109711;11461;11465;11848;12385;12540;13001;13866;14182;15170;16337;16842;170758;17126;18099;19263;19268;19271;19274;20411;20583;20779;21414;21416;22330;22612;227377;245880;26417;380928;93742;99167	Pard3;Tcf7;Mapk3;Actn1;Rac3;Ptprf;Csnk2b;Actg1;Wasf3;Lmo7;Ssx2ip;Erbb2;Baiap2;Actb;Lef1;Insr;Ptpn6;Ptprb;Src;Rhoa;Tcf7l2;Cdc42;Smad2;Vcl;Fgfr1;Snai2;Sorbs1;Ptprm;Ctnna1;Yes1;Ptprj;Nlk;Farp2
mmu04020	Calcium signaling pathway	http://www.kegg.jp/kegg-bin/show_pathway?mmu04020+104110+104111+105675+107589+108058+108071+110893+11514+11515+11540+11548+11550+11556+11608+11740+11937+11938+11941+12062+12291+12314+12323+12326+12426+12671+13488+13866+13867+14062+14680+14682+14683+14810+14813+14814+14829+15465+15466+15558+15560+15562+15563+15565+15566+16438+16440+170732+18125+18126+18127+18216+18573+18574+18575+18749+18751+18752…	184	84	52.1352	1.61119	3.23617e-07	1.17358e-05	104110;104111;105675;107589;108058;108071;110893;11514;11515;11540;11548;11550;11556;11608;11740;11937;11938;11941;12062;12291;12314;12323;12326;12426;12671;13488;13866;13867;14062;14680;14682;14683;14810;14813;14814;14829;15465;15466;15558;15560;15562;15563;15565;15566;16438;16440;170732;18125;18126;18127;18216;18573;18574;18575;18749;18751;18752;18795;18799;19055;19057;19058;20190;20192;20541;2…	Slc25a5;Atp2b1;Grm5;Ppp3ca;Drd1;Pde1b;Atp2b2;Orai3;Itpr1;Sphk2;Plcb1;Cckbr;Prkcb;Ppp3r1;Camk4;Calm2;Gnas;Ntsr1;Grin2d;Adcy8;Adora2a;Atp2b4;Htr6;Gnal;Atp2a2;Cacna1i;Trhr2;Camk2d;Hrh2;Camk2b;Pde1a;Cacna1g;Grin1;Plcd1;Vdac1;Slc8a1;Pde1c;Adcy2;Itpkb;Prkcg;Erbb2;Adcy3;Htr5a;Ppp3cc;Nos1;Ryr1;Adrb3;Grpr;Htr2a;Htr7;Cacna1h;Atp2a1;Adra1b;Slc8a3;Htr2c;Prkacb;Calml4;Chrm3;Ryr3;Plcd3;Adra1d;Htr4;Stim1;Adcy4;…
mmu03050	Proteasome	http://www.kegg.jp/kegg-bin/show_pathway?mmu03050+103554+15978+17463+19167+19170+19171+19172+19173+19179+19181+19184+19185+19186+22123+228769+26440+26442+57296+59029+66537+69077	46	21	13.0338	1.61119	0.0090195	0.0396611	103554;15978;17463;19167;19170;19171;19172;19173;19179;19181;19184;19185;19186;22123;228769;26440;26442;57296;59029;66537;69077	Psme1;Psma1;Psmd14;Psmf1;Psmd3;Psmd7;Pomp;Psmb5;Psmd4;Psmb10;Psmd8;Psma5;Psmc5;Psma3;Ifng;Psmb4;Psmc2;Psmd11;Psme4;Psmb1;Psmc1
mmu05031	Amphetamine addiction	http://www.kegg.jp/kegg-bin/show_pathway?mmu05031+108058+109731+11838+11909+11911+12314+12323+12326+12913+13488+14683+14810+14813+14814+16476+18610+18749+18751+18752+19045+19046+19047+19049+19055+19057+19058+20907+21823+224129+242443+75600	68	31	19.2674	1.60894	0.00174385	0.0119101	108058;109731;11838;11909;11911;12314;12323;12326;12913;13488;14683;14810;14813;14814;16476;18610;18749;18751;18752;19045;19046;19047;19049;19055;19057;19058;20907;21823;224129;242443;75600	Ppp3ca;Drd1;Prkcb;Ppp1cc;Ppp1ca;Adcy5;Ppp3r1;Camk4;Stx1a;Calm2;Ppp1r1b;Gnas;Grin2d;Camk2d;Camk2b;Grin1;Jun;Grin3a;Creb3;Ppp1cb;Prkcg;Ppp3cc;Th;Prkacb;Calml4;Pdyn;Arc;Atf2;Maob;Atf4;Grin2c
mmu04725	Cholinergic synapse	http://www.kegg.jp/kegg-bin/show_pathway?mmu04725+104110+104111+108015+108058+110862+11438+11512+11514+11515+11652+11911+12323+12326+12647+12671+12672+12913+14677+14678+14681+14682+14693+14695+14697+14701+14702+14704+14706+14707+14708+16438+16440+16452+16515+16518+16519+16520+16522+18176+18706+18749+18751+18752+18795+210044+224129+226922+23797+26417+63993+64337	112	51	31.7345	1.60708	7.11177e-05	0.000913151	104110;104111;108015;108058;110862;11438;11512;11514;11515;11652;11911;12323;12326;12647;12671;12672;12913;14677;14678;14681;14682;14693;14695;14697;14701;14702;14704;14706;14707;14708;16438;16440;16452;16515;16518;16519;16520;16522;18176;18706;18749;18751;18752;18795;210044;224129;226922;23797;26417;63993;64337	Kcnq5;Gng3;Itpr1;Plcb1;Prkcb;Kcnj2;Kcnq3;Adcy5;Camk4;Gng2;Kcnj6;Adcy8;Gng4;Chrm4;Kcnj3;Adcy6;Mapk3;Pik3ca;Gnb5;Camk2d;Gnai2;Camk2b;Akt3;Gng7;Kcnj4;Gnai1;Creb3;Adcy2;Chrna4;Prkcg;Adcy3;Kcnj12;Akt2;Prkacb;Jak2;Chrm3;Adcy4;Adcy9;Gnaq;Slc5a7;Gng12;Gnb2;Atf4;Nras;Chat;Gnb3;Gng13;Gnao1;Gng5;Itpr3;Chrnb4
mmu04925	Aldosterone synthesis and secretion	http://www.kegg.jp/kegg-bin/show_pathway?mmu04925+104110+104111+108058+11512+11514+11515+11608+11909+11911+11931+11932+11941+12291+12314+12323+12326+12913+14682+14683+15370+16438+16440+16527+16835+18227+18749+18751+18752+18760+18795+18976+207728+20778+210044+223604+224129+239556+269060+320707+381290+52163+58226+67972+75292+75600	100	45	28.3344	1.58818	0.000259162	0.00286866	104110;104111;108058;11512;11514;11515;11608;11909;11911;11931;11932;11941;12291;12314;12323;12326;12913;14682;14683;15370;16438;16440;16527;16835;18227;18749;18751;18752;18760;18795;18976;207728;20778;210044;223604;224129;239556;269060;320707;381290;52163;58226;67972;75292;75600	Atp2b1;Atp2b2;Itpr1;Plcb1;Prkcb;Adcy5;Kcnk3;Camk4;Calm2;Gnas;Adcy8;Adcy6;Atp2b4;Cacna1i;Camk2d;Camk2b;Cacna1g;Nr4a2;Scarb1;Creb3;Adcy2;Camk1;Prkcg;Prkd1;Adcy3;Cacna1h;Kcnk9;Prkacb;Calml4;Pomc;Ldlr;Adcy4;Atp1b1;Agtr1b;Atf2;Adcy9;Gnaq;Prkd3;Pde2a;Atf4;Nr4a1;Atp2b3;Dagla;Atp1b2;Itpr3
mmu04261	Adrenergic signaling in cardiomyocytes	http://www.kegg.jp/kegg-bin/show_pathway?mmu04261+104110+104111+108058+11512+11514+11515+11548+11550+11608+11652+11909+11911+11931+11932+11938+11941+12294+12295+12296+12297+12298+12314+12323+12913+12916+140781+14677+14678+14682+14683+17896+18749+18795+19045+19046+19047+19052+19053+19094+20541+210044+21770+22003+22004+223864+224129+226849+23797+26417+26931+319734+320707+381290+399548+51792+52432+5…	147	66	41.6515	1.58458	1.15955e-05	0.000248143	104110;104111;108058;11512;11514;11515;11548;11550;11608;11652;11909;11911;11931;11932;11938;11941;12294;12295;12296;12297;12298;12314;12323;12913;12916;140781;14677;14678;14682;14683;17896;18749;18795;19045;19046;19047;19052;19053;19094;20541;210044;21770;22003;22004;223864;224129;226849;23797;26417;26931;319734;320707;381290;399548;51792;52432;54377;56808;59069;67972;71978;72930;73086;75600;819…	Atp2b1;Cacna2d3;Atp2b2;Cacnb4;Plcb1;Ppp1cc;Ppp1ca;Ppp2r2a;Adcy5;Cacna2d4;Scn4b;Cacng4;Calm2;Gnas;Adcy8;Ppp2r2b;Adcy6;Atp2b4;Mapk3;Atp2a2;Ppp2ca;Camk2d;Cacnb2;Gnai2;Tpm3;Tpm1;Rps6ka5;Camk2b;Tpm2;Akt3;Cacng8;Mapk11;Slc8a1;Gnai1;Creb3;Ppp2r5a;Adcy2;Cacnb3;Ppp1cb;Adcy3;Akt2;Cacnb1;Ppp2r1a;Ppp2r5d;Adra1b;Prkacb;Calml4;Cacna2d2;Adra1d;Cacng7;Adcy4;Atp1b1;Agtr1b;Atf2;Adcy9;Gnaq;Rapgef3;Myh7;Myl4;Atf4;Pp…
mmu04330	Notch signaling pathway	http://www.kegg.jp/kegg-bin/show_pathway?mmu04330+11491+13017+13388+13542+13544+14357+15205+16449+16450+18129+18223+19165+19208+19719+20602+207521+270118+433586+66340+66935+68318+80904	49	22	13.8838	1.58458	0.00962348	0.0417451	11491;13017;13388;13542;13544;14357;15205;16449;16450;18129;18223;19165;19208;19719;20602;207521;270118;433586;66340;66935;68318;80904	Rfng;Dtx1;Dtx4;Ctbp2;Dvl1;Numbl;Jag2;Aph1c;Jag1;Dtx3;Psen2;Notch2;Dll1;Hes1;Adam17;Maml2;Ptcra;Cir1;Maml3;Ncor2;Dvl3;Psenen
mmu04970	Salivary secretion	http://www.kegg.jp/kegg-bin/show_pathway?mmu04970+104110+104111+11512+11514+11515+11548+11550+11556+11931+11932+11941+12314+12671+14682+14683+16438+16440+18125+18749+18751+18752+18795+19091+19092+20192+210044+22318+224129+234889+320707+381290+67972+71395+74180+75600	78	35	22.1008	1.58365	0.00128496	0.00937435	104110;104111;11512;11514;11515;11548;11550;11556;11931;11932;11941;12314;12671;14682;14683;16438;16440;18125;18749;18751;18752;18795;19091;19092;20192;210044;22318;224129;234889;320707;381290;67972;71395;74180;75600	Atp2b1;Atp2b2;Itpr1;Plcb1;Prkcb;Adcy5;Prkg2;Calm2;Gnas;Adcy8;Adcy6;Atp2b4;Gucy1a2;Adcy2;Prkcg;Adcy3;Prkg1;Nos1;Adrb3;5430419D17Rik;Adra1b;Prkacb;Calml4;Chrm3;Ryr3;Adra1d;Vamp2;Adcy4;Atp1b1;Adcy9;Gnaq;Muc5b;Atp2b3;Atp1b2;Itpr3
mmu04720	Long-term potentiation	http://www.kegg.jp/kegg-bin/show_pathway?mmu04720+108058+108071+110157+110651+11514+11911+12314+12323+12326+14682+14810+14813+14814+16438+16440+18176+18749+18751+18752+18795+19045+19046+19047+19055+19057+19058+20112+223864+26417+75600	67	30	18.984	1.58028	0.00288629	0.0171627	108058;108071;110157;110651;11514;11911;12314;12323;12326;14682;14810;14813;14814;16438;16440;18176;18749;18751;18752;18795;19045;19046;19047;19055;19057;19058;20112;223864;26417;75600	Grm5;Ppp3ca;Rps6ka3;Itpr1;Plcb1;Prkcb;Ppp1cc;Ppp1ca;Ppp3r1;Camk4;Calm2;Grin2d;Adcy8;Mapk3;Camk2d;Camk2b;Rps6ka2;Grin1;Ppp1cb;Prkcg;Ppp3cc;Raf1;Prkacb;Calml4;Gnaq;Rapgef3;Atf4;Nras;Grin2c;Itpr3
mmu04015	Rap1 signaling pathway	http://www.kegg.jp/kegg-bin/show_pathway?mmu04015+104110+104111+110157+110351+11461+11465+11512+11514+11515+11540+11600+11602+11652+11848+12314+12540+12801+12927+12929+12977+12978+13489+13645+13836+14062+14165+14171+14174+14176+14179+14182+14254+14257+14677+14678+14681+14682+14683+14810+14924+15234+16000+16337+16408+16414+16415+16797+170758+18049+18176+18441+18590+18643+18654+18706+18751+18752+18…	209	93	59.2188	1.57045	3.2904e-07	1.17358e-05	104110;104111;110157;110351;11461;11465;11512;11514;11515;11540;11600;11602;11652;11848;12314;12540;12801;12927;12929;12977;12978;13489;13645;13836;14062;14165;14171;14174;14176;14179;14182;14254;14257;14677;14678;14681;14682;14683;14810;14924;15234;16000;16337;16408;16414;16415;16797;170758;18049;18176;18441;18590;18643;18654;18706;18751;18752;18759;18760;18762;18795;19094;192786;19395;20469;207…	Plcb1;Prkcb;Fgf3;Adcy5;Magi3;Fgf16;Pard3;Calm2;Gnas;Prkcz;Sipa1l2;Adcy8;Adora2a;Rasgrp2;Adcy6;Mapk3;Pik3ca;Drd2;Gnai2;Rassf5;Igf1;Angpt1;Fgf10;Rac3;Pard6b;Grin1;Akt3;Mapk11;Actg1;Gnai1;Adcy2;Tln2;Bcar1;Thbs1;Prkcg;Rapgef6;Epha2;Magi1;Prkd1;Adcy3;Rap1gap;Akt2;Actb;Flt1;Raf1;Pdgfa;Insr;Magi2;Calml4;Cnr1;Src;Rhoa;Itgal;Fgf5;Csf1;Fgf21;Lpar5;Ngf;Cdc42;Sipa1l3;Itgb2l;P2ry1;Adcy4;Adcy9;Csf1r;Fgfr1;Gnaq…
mmu04114	Oocyte meiosis	http://www.kegg.jp/kegg-bin/show_pathway?mmu04114+104110+104111+107995+108058+110651+11512+11514+11515+11835+12314+12323+12447+12448+12534+12877+16000+16438+16440+17222+18749+19045+19046+19047+19052+19053+19055+19057+19058+20112+20874+20878+210044+21770+224129+22627+22628+22629+22631+226849+231207+26417+26931+51792+52563+56438+56739+59008+66156+71890+75600+99152	115	51	32.5845	1.56516	0.000162974	0.00186838	104110;104111;107995;108058;110651;11512;11514;11515;11835;12314;12323;12447;12448;12534;12877;16000;16438;16440;17222;18749;19045;19046;19047;19052;19053;19055;19057;19058;20112;20874;20878;210044;21770;224129;22627;22628;22629;22631;226849;231207;26417;26931;51792;52563;56438;56739;59008;66156;71890;75600;99152	Ppp3ca;Rps6ka3;Itpr1;Ppp1cc;Ywhag;Ppp1ca;Adcy5;Ppp3r1;Calm2;Adcy8;Adcy6;Mapk3;Anapc1;Ppp2ca;Ywhah;Camk2d;Igf1;Slk;Camk2b;Rps6ka2;Ywhaz;Cpeb1;Ppp2r5a;Adcy2;Anapc2;Ppp1cb;Adcy3;Ppp3cc;Rbx1;Ywhae;Ppp2r1a;Ppp2r5d;Cpeb2;Prkacb;Calml4;Aurka;Rec8;Adcy4;Adcy9;Ar;Mad2l2;Ccne1;Anapc11;Cdk1;Anapc5;Ppp2cb;Cdc23;Ppp2r5c;Cdc20;Ccne2;Itpr3
mmu04927	Cortisol synthesis and secretion	http://www.kegg.jp/kegg-bin/show_pathway?mmu04927+104110+104111+11512+11514+11515+11608+11909+11911+12291+12913+14682+14683+15370+16438+16440+16492+16526+16527+16835+18514+18749+18795+18976+20778+210044+218461+224129+239556+26423+58226	68	30	19.2674	1.55704	0.00378822	0.0206105	104110;104111;11512;11514;11515;11608;11909;11911;12291;12913;14682;14683;15370;16438;16440;16492;16526;16527;16835;18514;18749;18795;18976;20778;210044;218461;224129;239556;26423;58226	Itpr1;Plcb1;Pde8b;Adcy5;Kcnk2;Kcnk3;Pbx1;Gnas;Adcy8;Adcy6;Cacna1i;Cacna1g;Scarb1;Kcna4;Creb3;Adcy2;Adcy3;Cacna1h;Prkacb;Pomc;Ldlr;Adcy4;Agtr1b;Atf2;Adcy9;Nr5a1;Gnaq;Atf4;Nr4a1;Itpr3
mmu04070	Phosphatidylinositol signaling system	http://www.kegg.jp/kegg-bin/show_pathway?mmu04070+101490+104015+104418+110197+110524+114663+117150+12314+13139+16329+16330+16331+16332+16438+16440+170835+18704+18706+18717+18719+18751+18752+18795+18799+19211+20975+212111+217480+233011+234779+240752+271424+27399+320127+320404+380921+52858+55980+69718+72469+75600+75678+97287	98	43	27.7677	1.54856	0.000678972	0.00589054	101490;104015;104418;110197;110524;114663;117150;12314;13139;16329;16330;16331;16332;16438;16440;170835;18704;18706;18717;18719;18751;18752;18795;18799;19211;20975;212111;217480;233011;234779;240752;271424;27399;320127;320404;380921;52858;55980;69718;72469;75600;75678;97287	Dgkb;Itpr1;Plcb1;Prkcb;Dgkh;Dgki;Impa2;Dgkz;Pik3c2b;Calm2;Synj2;Pik3ca;Dgka;Dgkq;Inpp5a;Pten;Inpp5j;Plcd1;Pik3c2a;Dgkg;Pip5k1b;Itpkb;Prkcg;Cdipt;Ipmk;Pip5k1c;Pip4k2c;Calml4;Impa1;Mtmr14;Ippk;Plcd3;Inpp5f;Ip6k1;Synj1;Inpp1;Itpkc;Inpp5d;Inpp5b;Plcg2;Inppl1;Ip6k3;Itpr3
mmu04510	Focal adhesion	http://www.kegg.jp/kegg-bin/show_pathway?mmu04510+104099+107589+109700+109711+110157+11461+11465+11652+11848+12443+12444+12540+12824+12826+12835+12839+12840+12841+12927+12929+13645+13712+13866+14254+14257+14784+15234+16000+16400+16401+16402+16410+16476+16774+16780+170736+170758+18479+18481+18590+18607+18654+18706+18717+18751+18752+19045+19046+19047+19211+192897+19303+19417+19699+20779+213435+2142…	199	87	56.3854	1.54295	1.94995e-06	4.81487e-05	104099;107589;109700;109711;110157;11461;11465;11652;11848;12443;12444;12540;12824;12826;12835;12839;12840;12841;12927;12929;13645;13712;13866;14254;14257;14784;15234;16000;16400;16401;16402;16410;16476;16774;16780;170736;170758;18479;18481;18590;18607;18654;18706;18717;18751;18752;19045;19046;19047;19211;192897;19303;19417;19699;20779;213435;214230;216148;21825;21827;21828;21960;22324;22325;2233…	Pdpk1;Itga5;Itga9;Prkcb;Ppp1cc;Ppp1ca;Pak3;Parva;Itgav;Mapk3;Pik3ca;Actn1;Pten;Ccnd2;Igf1;Rac3;Jun;Arhgap35;Akt3;Zyx;Ccnd1;Itga1;Actg1;Tln2;Bcar1;Ppp1cb;Itga3;Itga4;Thbs1;Prkcg;Erbb2;Col4a6;Pak1;Akt2;Actb;Shc2;Elk1;Flt1;Pip5k1c;Raf1;Pdgfa;Itga8;Thbs4;Col9a1;Reln;Lamb3;Src;Rhoa;Pak7;Tnr;Thbs3;Col9a3;Parvb;Cdc42;Col9a2;Mapk10;Vav3;Vav2;Col2a1;Pak6;Rasgrf1;Vcl;Itgb4;Lama3;Lamc1;Gsk3b;Pgf;Ppp1r12b;La…
mmu04390	Hippo signaling pathway	http://www.kegg.jp/kegg-bin/show_pathway?mmu04390+105782+11461+11465+11839+12005+12163+12385+12443+12444+13383+13542+13544+14362+14368+14370+16414+16415+16842+170788+17125+17126+17869+18016+18759+18762+18787+19045+19046+19047+19052+19053+20583+209456+211652+21414+21416+21676+21808+21809+22409+22410+22412+22413+22414+22416+22417+22418+22419+22422+22627+22628+22629+22631+23859+27494+50523+51792+524…	154	67	43.6349	1.53547	3.48803e-05	0.000589293	105782;11461;11465;11839;12005;12163;12385;12443;12444;13383;13542;13544;14362;14368;14370;16414;16415;16842;170788;17125;17126;17869;18016;18759;18762;18787;19045;19046;19047;19052;19053;20583;209456;211652;21414;21416;21676;21808;21809;22409;22410;22412;22413;22414;22416;22417;22418;22419;22422;22627;22628;22629;22631;23859;27494;50523;51792;52432;56274;56637;58220;68473;71978;72930;93737;93742…	Ppp1cc;Ywhag;Ppp1ca;Ppp2r2a;Stk3;Pard3;Tcf7;Prkcz;Smad1;Ppp2r2b;Ppp2ca;Wnt2;Ywhah;Ccnd2;Dlg1;Pard6b;Ywhaz;Dvl1;Wnt4;Ccnd1;Wnt7b;Lats2;Actg1;Dlg2;Wnt5a;Ppp1cb;Wnt2b;Actb;Lef1;Ywhae;Ppp2r1a;Crb1;Tgfb2;Nf2;Tcf7l2;Bmp8a;Fzd6;Smad2;Itgb2l;Wnt5b;Wnt10b;Pard6g;Gsk3b;Snai2;Wnt10a;Axin1;Tgfb3;Fzd8;Scrib;Myc;Ppp2cb;Ctnna1;Fzd10;Prkci;Trp53bp2;Serpine1;Itgb2;Dvl3;Mob1b;Wnt9b;Tead1;Ppp2r2d;Wnt3a;Amot;Wwc1;Fz…
mmu04150	mTOR signaling pathway	http://www.kegg.jp/kegg-bin/show_pathway?mmu04150+110157+110651+11652+11848+11964+12283+13542+13544+13684+14362+14368+14370+14784+16000+16150+16337+16367+16974+17168+18176+18607+18706+18751+18752+19211+20104+20112+20393+216742+216805+218268+22241+22409+22410+22412+22413+22414+22416+22417+22418+22419+22422+227154+227743+230784+23797+26417+277854+320311+52187+54170+56032+56430+56637+56716+66144+662…	153	66	43.3516	1.52244	5.48605e-05	0.000765662	110157;110651;11652;11848;11964;12283;13542;13544;13684;14362;14368;14370;14784;16000;16150;16337;16367;16974;17168;18176;18607;18706;18751;18752;19211;20104;20112;20393;216742;216805;218268;22241;22409;22410;22412;22413;22414;22416;22417;22418;22419;22422;227154;227743;230784;23797;26417;277854;320311;52187;54170;56032;56430;56637;56716;66144;66237;66335;67046;67605;68775;69008;71718;72124;93897…	Pdpk1;Rragd;Rps6ka3;Prkcb;Ulk1;Irs1;Mapk3;Pik3ca;Wnt2;Atp6v1f;Pten;Mapkap1;Atp6v1a;Fnip1;Igf1;Rps6ka2;Atp6v1c1;Dvl1;Akt3;Wnt4;Wnt7b;Telo2;Wnt5a;Nprl2;Prkcg;Deptor;Wnt2b;Akt2;Clip1;Raf1;Sgk1;Insr;Lrp6;Rhoa;Sesn2;Eif4e;Fzd6;Wnt5b;Stradb;Wnt10b;Akt1s1;Cab39;Rnf152;Gsk3b;Wnt10a;Fzd8;Tbc1d7;Nras;Seh1l;Rps6;Atp6v1g2;Fzd10;Grb2;Atp6v1c2;Dvl3;Eif4e1b;Cab39l;Wnt9b;Nprl3;Mlst8;Depdc5;Ikbkb;Wnt3a;Rragc;Flcn…
mmu04012	ErbB signaling pathway	http://www.kegg.jp/kegg-bin/show_pathway?mmu04012+100042150+108058+110157+11350+11352+11652+11839+12323+12929+13645+13712+13866+13867+14784+16476+17869+18176+18183+18479+18481+18706+18751+18752+20779+20850+208650+214230+216148+21802+234779+23797+241656+26398+26414+26417+56637	84	36	23.8009	1.51255	0.00293953	0.0171627	100042150;108058;110157;11350;11352;11652;11839;12323;12929;13645;13712;13866;13867;14784;16476;17869;18176;18183;18479;18481;18706;18751;18752;20779;20850;208650;214230;216148;21802;234779;23797;241656;26398;26414;26417;56637	Prkcb;Pak3;Mapk3;Pik3ca;Tgfa;Camk2d;Cblb;Camk2b;Jun;Akt3;Nrg3;Prkcg;Map2k4;Erbb2;Pak1;Nrg2;Akt2;Shc2;Elk1;Raf1;Abl1;Src;Pak7;Abl2;Mapk10;Pak6;Gsk3b;Stat5a;Nras;Myc;Crkl;Grb2;Egf;Plcg2;Erbb3;Areg
mmu05410	Hypertrophic cardiomyopathy (HCM)	http://www.kegg.jp/kegg-bin/show_pathway?mmu05410+104099+108099+109700+11461+11465+11938+12294+12295+12296+12297+12298+13138+13726+140781+16000+16400+16401+16402+16410+16905+17868+19082+192897+20541+21808+21809+22003+22004+241226+319480+319734+54377+56808+59069+81904+81905	84	36	23.8009	1.51255	0.00293953	0.0171627	104099;108099;109700;11461;11465;11938;12294;12295;12296;12297;12298;13138;13726;140781;16000;16400;16401;16402;16410;16905;17868;19082;192897;20541;21808;21809;22003;22004;241226;319480;319734;54377;56808;59069;81904;81905	Cacna2d3;Itga5;Itga9;Cacnb4;Cacna2d4;Cacng4;Itgav;Atp2a2;Cacnb2;Tpm3;Tpm1;Igf1;Dag1;Tpm2;Cacng8;Itga1;Actg1;Slc8a1;Cacnb3;Itga3;Itga4;Actb;Prkag2;Itga8;Cacnb1;Lmna;Tgfb2;Cacna2d2;Cacng7;Mybpc3;Itgb4;Prkag1;Myh7;Tgfb3;Emd;Itga11
mmu04730	Long-term depression	http://www.kegg.jp/kegg-bin/show_pathway?mmu04730+110157+14674+14677+14678+14681+14682+14683+14687+14804+16000+16438+16440+18125+18176+18751+18752+18783+18795+19052+19053+19091+19092+20190+234889+26417+51792	61	26	17.284	1.50428	0.0114899	0.0472854	110157;14674;14677;14678;14681;14682;14683;14687;14804;16000;16438;16440;18125;18176;18751;18752;18783;18795;19052;19053;19091;19092;20190;234889;26417;51792	Itpr1;Plcb1;Prkcb;Prkg2;Gnas;Mapk3;Ppp2ca;Gnai2;Igf1;Gucy1a2;Gnai1;Prkcg;Prkg1;Nos1;Ryr1;Raf1;Gnaz;Ppp2r1a;Grid2;Gnaq;Gna13;Nras;Ppp2cb;Gnao1;Itpr3;Pla2g4a
mmu00562	Inositol phosphate metabolism	http://www.kegg.jp/kegg-bin/show_pathway?mmu00562+101490+104015+114663+117150+16329+16330+16331+16332+170835+18704+18706+18717+18719+18795+18799+19211+20975+212111+21991+233011+234779+240752+269437+269615+320404+52858+55980+69718+72469+75678+97287	73	31	20.6841	1.49874	0.00652615	0.0312671	101490;104015;114663;117150;16329;16330;16331;16332;170835;18704;18706;18717;18719;18795;18799;19211;20975;212111;21991;233011;234779;240752;269437;269615;320404;52858;55980;69718;72469;75678;97287	Plcb1;Impa2;Pik3c2b;Synj2;Pik3ca;Inpp5a;Pten;Inpp5j;Plcd1;Pik3c2a;Plch2;Pip5k1b;Itpkb;Cdipt;Tpi1;Ipmk;Pip5k1c;Pip4k2c;Impa1;Mtmr14;Ippk;Plcd3;Inpp5f;Synj1;Plch1;Inpp1;Itpkc;Inpp5d;Inpp5b;Plcg2;Inppl1
mmu04934	Cushing syndrome	http://www.kegg.jp/kegg-bin/show_pathway?mmu04934+104110+104111+108058+11512+11514+11515+11608+11622+11909+11911+12005+12291+12323+12443+12447+12448+12567+12578+12913+12922+13542+13544+140858+14194+14362+14368+14370+14677+14678+14682+14683+15370+16438+16440+16492+16526+16527+16835+16842+17283+18514+18749+18795+18976+20778+210044+21414+21416+218461+22409+22410+22412+224129+22413+22414+22416+22417+…	158	67	44.7683	1.49659	9.13411e-05	0.00112771	104110;104111;108058;11512;11514;11515;11608;11622;11909;11911;12005;12291;12323;12443;12447;12448;12567;12578;12913;12922;13542;13544;140858;14194;14362;14368;14370;14677;14678;14682;14683;15370;16438;16440;16492;16526;16527;16835;16842;17283;18514;18749;18795;18976;20778;210044;21414;21416;218461;22409;22410;22412;224129;22413;22414;22416;22417;22418;22419;22422;239556;242705;26417;26423;56637;…	Itpr1;Plcb1;Pde8b;Adcy5;Kcnk2;Kcnk3;Pbx1;Gnas;Tcf7;Adcy8;Adcy6;Mapk3;Wnt2;Cacna1i;Camk2d;Gnai2;Camk2b;Cacna1g;Dvl1;Scarb1;Wnt4;Ccnd1;Wnt7b;Kcna4;Gnai1;Creb3;Adcy2;Wnt5a;Adcy3;Wnt2b;Lef1;Cacna1h;Men1;Prkacb;Cdk4;E2f2;Tcf7l2;Pomc;Fzd6;Ldlr;Adcy4;Wnt5b;Wnt10b;Agtr1b;Atf2;Adcy9;Nr5a1;Ccne1;Gnaq;Cdkn2a;Gsk3b;Wnt10a;Axin1;Atf4;Fzd8;Nr4a1;Fzd10;Wdr5;Dvl3;Wnt9b;Fh1;Ccne2;Wnt3a;Crhr2;Itpr3;Ahr;Fzd1
mmu04911	Insulin secretion	http://www.kegg.jp/kegg-bin/show_pathway?mmu04911+104110+104111+108058+11512+11514+11515+11516+11517+11909+11911+11931+11932+12323+12671+12913+140493+14607+14682+14683+16440+16514+16533+18749+18751+18752+18795+19339+20525+20907+210044+22318+224129+58802+68667+72413+84036	85	36	24.0842	1.49476	0.00373301	0.0206105	104110;104111;108058;11512;11514;11515;11516;11517;11909;11911;11931;11932;12323;12671;12913;140493;14607;14682;14683;16440;16514;16533;18749;18751;18752;18795;19339;20525;20907;210044;22318;224129;58802;68667;72413;84036	Plcb1;Prkcb;Adcy5;Stx1a;Gnas;Adcy8;Adcy6;Kcnmb2;Camk2d;Rab3a;Camk2b;Adcyap1;Kcnn3;Creb3;Adcy2;Prkcg;Kcnj11;Adcy3;Adcyap1r1;Prkacb;Chrm3;Trpm4;Vamp2;Adcy4;Atp1b1;Atf2;Adcy9;Kcnn1;Gnaq;Atf4;Gip;Slc2a1;Atp1b2;Itpr3;Kcnmb4;Kcnmb1
mmu00480	Glutathione metabolism	http://www.kegg.jp/kegg-bin/show_pathway?mmu00480+110208+14380+14381+14598+14629+14775+14778+14860+14862+14863+14864+14865+14867+14869+14871+15926+20135+20810+269951+382985+625249+66447+66988+68312+69065+71522+76263	64	27	18.134	1.48892	0.0118325	0.0474777	110208;14380;14381;14598;14629;14775;14778;14860;14862;14863;14864;14865;14867;14869;14871;15926;20135;20810;269951;382985;625249;66447;66988;68312;69065;71522;76263	Gsta4;Gstt1;Gstm1;Gstm4;Ggt1;Gstk1;Gstm2;Gstm7;Mgst3;Gpx3;Gclc;Pgd;Srm;Idh1;Gpx1;Gstm3;Gpx4;Chac1;Gstp2;Rrm2;Gstm6;Idh2;Lap3;Ggt6;G6pd2;Rrm2b;G6pdx
mmu05230	Central carbon metabolism in cancer	http://www.kegg.jp/kegg-bin/show_pathway?mmu05230+110157+11652+13866+14182+14255+14380+14381+14660+15275+15277+17869+18176+18211+18641+18648+18706+19211+19713+20525+216456+228026+23797+26417+319801+56421+64384+80879	64	27	18.134	1.48892	0.0118325	0.0474777	110157;11652;13866;14182;14255;14380;14381;14660;15275;15277;17869;18176;18211;18641;18648;18706;19211;19713;20525;216456;228026;23797;26417;319801;56421;64384;80879	Pdk1;Mapk3;Pik3ca;Gls2;Slc16a3;Pten;Ntrk1;Pfkl;Akt3;Erbb2;Akt2;Raf1;Hk1;Ret;Pgam1;Fgfr1;Tigar;Nras;Myc;Gls;Flt3;Slc2a1;G6pd2;Pfkp;Sirt3;G6pdx;Hk2
mmu04512	ECM-receptor interaction	http://www.kegg.jp/kegg-bin/show_pathway?mmu04512+104099+109700+114249+12824+12826+12835+12839+12840+12841+13138+15530+16400+16401+16402+16410+16423+16774+16780+192897+19699+21825+21827+21828+21960+226519+23928+241226+245026+319480+64051+64176+665033+68553+75209+94216	83	35	23.5175	1.48825	0.00458123	0.023719	104099;109700;114249;12824;12826;12835;12839;12840;12841;13138;15530;16400;16401;16402;16410;16423;16774;16780;192897;19699;21825;21827;21828;21960;226519;23928;241226;245026;319480;64051;64176;665033;68553;75209;94216	Itga5;Itga9;Itgav;Sv2c;Cd47;Dag1;Itga1;Itga3;Itga4;Thbs1;Col4a6;Itga8;Thbs4;Col9a1;Sv2b;Reln;Npnt;Lamb3;Tnr;Thbs3;Col9a3;Col9a2;Col2a1;Itgb4;Lama3;Lamc1;Lamc3;Col6a6;Col6a4;Col4a1;Itga11;Col6a3;Sv2a;Col6a5;Hspg2
mmu04213	Longevity regulating pathway	http://www.kegg.jp/kegg-bin/show_pathway?mmu04213+104110+104111+108099+11512+11514+11515+11652+13688+15512+16000+16337+16367+16370+18176+18706+18749+19082+193740+20656+210044+224129+23797+384783+56458+56484+67605	62	26	17.5673	1.48002	0.0145684	0.0563428	104110;104111;108099;11512;11514;11515;11652;13688;15512;16000;16337;16367;16370;18176;18706;18749;19082;193740;20656;210044;224129;23797;384783;56458;56484;67605	Adcy5;Adcy8;Irs1;Adcy6;Sod2;Pik3ca;Igf1;Irs2;Akt3;Eif4ebp2;Hspa2;Foxo3;Adcy2;Adcy3;Akt2;Prkag2;Insr;Prkacb;Adcy4;Adcy9;Akt1s1;Prkag1;Nras;Hspa1a;Foxo1;Irs4
mmu04068	FoxO signaling pathway	http://www.kegg.jp/kegg-bin/show_pathway?mmu04068+108099+110157+11652+12053+12125+12176+12443+12444+12452+12795+13611+13645+14784+15228+15469+16000+16150+16337+16367+16370+170755+17126+18099+18176+18607+18706+19082+19094+19211+20393+20528+20620+20656+20873+216439+21808+21809+23797+252870+26414+26417+26556+26557+26558+384783+56458+56484+56486+58231+66822+67526+67731+68401+74551+93739	132	55	37.4014	1.47053	0.000633467	0.00564842	108099;110157;11652;12053;12125;12176;12443;12444;12452;12795;13611;13645;14784;15228;15469;16000;16150;16337;16367;16370;170755;17126;18099;18176;18607;18706;19082;19094;19211;20393;20528;20620;20656;20873;216439;21808;21809;23797;252870;26414;26417;26556;26557;26558;384783;56458;56484;56486;58231;66822;67526;67731;68401;74551;93739	Pdpk1;Sgk3;Irs1;Mapk3;Sod2;Pik3ca;Fbxo32;Pten;Ccnd2;Igf1;Irs2;Homer1;Akt3;Mapk11;Ccnd1;Foxo3;Fbxo25;Pck2;Bnip3;Homer2;Gabarap;Akt2;G6pc3;Prkag2;Plk2;Raf1;Usp7;Sgk1;Insr;Ccng2;Tgfb2;Foxg1;Atg12;Smad2;Mapk10;Stk4;Plk3;Prkag1;Slc2a4;Tgfb3;Prmt1;Nras;S1pr4;Gabarapl2;Homer3;Grb2;Egf;Agap2;Foxo1;Plk4;Irs4;Bcl2l11;Nlk;Ikbkb;Bcl6
mmu04723	Retrograde endocannabinoid signaling	http://www.kegg.jp/kegg-bin/show_pathway?mmu04723+104110+104111+104130+108071+110886+11512+11514+11515+116837+12801+14073+140919+14394+14396+14397+14400+14401+14402+14403+14404+14407+14677+14678+14681+14682+14693+14695+14697+14701+14702+14704+14706+14707+14708+16438+16440+16519+16522+16524+17993+18749+18751+18752+18795+19094+210044+216227+22348+224129+242864+26414+26417+269060+57249+64337+66218+6…	149	62	42.2182	1.46856	0.00030861	0.00330213	104110;104111;104130;108071;110886;11512;11514;11515;116837;12801;14073;140919;14394;14396;14397;14400;14401;14402;14403;14404;14407;14677;14678;14681;14682;14693;14695;14697;14701;14702;14704;14706;14707;14708;16438;16440;16519;16522;16524;17993;18749;18751;18752;18795;19094;210044;216227;22348;224129;242864;26414;26417;269060;57249;64337;66218;66495;68194;68349;68375;72961;78330	Gabra4;Grm5;Gng3;Itpr1;Plcb1;Faah;Prkcb;Adcy5;Gabrd;Gng2;Slc17a7;Kcnj6;Adcy8;Gng4;Kcnj3;Adcy6;Mapk3;Gnb5;Slc17a6;Gnai2;Gng7;Kcnj9;Mapk11;Gabra3;Gnai1;Slc17a8;Ndufb3;Adcy2;Prkcg;Adcy3;Napepld;Ndufb11;Gabrb1;Ndufv3;Ndufa8;Prkacb;Cnr1;Ndufs4;Rims1;Gabra1;Ndufb4;Mapk10;Adcy4;Adcy9;Gnaq;Gng12;Ndufs3;Gnb2;Gabrg3;Gabrq;Gnb3;Ndufb9;Gng13;Gabrb2;Slc32a1;Gnao1;Gabrb3;Dagla;Gabra5;Gng5;Itpr3;Gabre
mmu04722	Neurotrophin signaling pathway	http://www.kegg.jp/kegg-bin/show_pathway?mmu04722+108058+110157+110651+11350+11652+11848+11857+11911+12064+12314+12323+12326+12540+12929+14784+16150+16367+16476+170936+17164+18037+18049+18176+18205+18211+18607+18706+19094+19165+19247+192662+20112+20399+20661+216148+22034+22627+234779+23797+23921+23939+26401+26406+26414+26417+56484+56637+73086+75600+94275	121	50	34.2846	1.45838	0.0013609	0.00970772	108058;110157;110651;11350;11652;11848;11857;11911;12064;12314;12323;12326;12540;12929;14784;16150;16367;16476;170936;17164;18037;18049;18176;18205;18211;18607;18706;19094;19165;19247;192662;20112;20399;20661;216148;22034;22627;234779;23797;23921;23939;26401;26406;26414;26417;56484;56637;73086;75600;94275	Pdpk1;Rps6ka3;Mapkapk2;Camk4;Calm2;Irs1;Mapk3;Pik3ca;Sort1;Camk2d;Rps6ka5;Camk2b;Ntrk1;Rps6ka2;Jun;Akt3;Mapk11;Foxo3;Sh2b2;Maged1;Ntf3;Akt2;Shc2;Psen2;Raf1;Ywhae;Sh2b1;Abl1;Calml4;Ptpn11;Map3k3;Rhoa;Map3k1;Ngf;Cdc42;Mapk10;Mapk7;Arhgdib;Bdnf;Traf6;Gsk3b;Atf4;Nras;Crkl;Arhgdia;Grb2;Nfkbie;Plcg2;Zfp369;Ikbkb
mmu04912	GnRH signaling pathway	http://www.kegg.jp/kegg-bin/show_pathway?mmu04912+104110+104111+108058+110157+11512+11514+11515+11911+12314+12323+12540+13653+13712+14682+14683+14784+16438+16440+16476+17387+18176+18749+18751+18783+18795+18806+19094+20779+210044+224129+23939+26398+26401+26406+26414+26417+75600	90	37	25.5009	1.45093	0.00598183	0.029541	104110;104111;108058;110157;11512;11514;11515;11911;12314;12323;12540;13653;13712;14682;14683;14784;16438;16440;16476;17387;18176;18749;18751;18783;18795;18806;19094;20779;210044;224129;23939;26398;26401;26406;26414;26417;75600	Itpr1;Plcb1;Prkcb;Adcy5;Calm2;Gnas;Adcy8;Adcy6;Mapk3;Camk2d;Camk2b;Jun;Mapk11;Adcy2;Map2k4;Egr1;Adcy3;Elk1;Raf1;Prkacb;Calml4;Map3k3;Src;Map3k1;Cdc42;Mapk10;Mapk7;Adcy4;Adcy9;Gnaq;Atf4;Nras;Grb2;Mmp14;Pld2;Itpr3;Pla2g4a
mmu04810	Regulation of actin cytoskeleton	http://www.kegg.jp/kegg-bin/show_pathway?mmu04810+104099+105855+107589+108100+109700+109711+110157+11461+11465+117150+11848+11867+12062+12540+12632+12671+12672+12927+12929+13645+13800+14062+14163+14165+14171+14174+14176+14179+14182+14674+14701+16400+16401+16402+16408+16410+16414+16415+16801+16885+170758+17886+18176+18479+18481+18590+18643+18706+18717+18719+19045+19046+19047+192897+19303+20779+213…	215	88	60.9189	1.44454	3.9297e-05	0.000630716	104099;105855;107589;108100;109700;109711;110157;11461;11465;117150;11848;11867;12062;12540;12632;12671;12672;12927;12929;13645;13800;14062;14163;14165;14171;14174;14176;14179;14182;14674;14701;16400;16401;16402;16408;16410;16414;16415;16801;16885;170758;17886;18176;18479;18481;18590;18643;18706;18717;18719;19045;19046;19047;192897;19303;20779;213435;214230;219140;22324;22325;22330;231637;232807;…	Itga5;Nckap1;Itga9;Ppp1cc;Ppp1ca;Fgf3;Pak3;Myh10;Fgf16;Itgav;Chrm4;Mapk3;Pik3ca;Actn1;Ssh1;Enah;Fgf10;Rac3;Arhgap35;Arpc3;Arpc5;Itga1;Actg1;Bcar1;Ppp1cb;Itga3;Itga4;Pip5k1b;Pak1;Baiap2;Cyfip2;Actb;Pip5k1c;Raf1;Limk1;Pdgfa;Itga8;Arhgef7;Arpc4;Pip4k2c;Fgd1;Chrm3;Src;Rhoa;Rras2;Itgal;Fgf5;Pak7;Iqgap2;Fgf21;Lpar5;Cdc42;Insrr;Itgb2l;Vav3;Vav2;Pak6;Ssh3;Vcl;Spata13;Arhgef1;Itgb4;Arpc1b;Fgfr1;Gna13;Pfn1…
mmu03015	mRNA surveillance pathway	http://www.kegg.jp/kegg-bin/show_pathway?mmu03015+14853+17690+19045+19046+19047+19052+19053+192160+19826+20220+21770+226517+226849+228410+229512+230721+269061+26931+381404+382035+432508+433702+51792+51796+52432+53319+56422+60365+668382+68188+68219+71978+72930+74737+76626+77305+93728+94230+98985	96	39	27.201	1.43377	0.00615704	0.0299456	14853;17690;19045;19046;19047;19052;19053;192160;19826;20220;21770;226517;226849;228410;229512;230721;269061;26931;381404;382035;432508;433702;51792;51796;52432;53319;56422;60365;668382;68188;68219;71978;72930;74737;76626;77305;93728;94230;98985	Smg5;Ppp1cc;Ppp1ca;Ppp2r2a;Gspt2;Ppp2r2b;Cpsf1;Ppp2ca;Msi1;Pabpc4;Ppp2r5a;Ppp1cb;Rnps1;Cstf3;Sap18;Ppp2r1a;Cpsf6;Ppp2r5d;Casc3;Pabpc1l2b-ps;Sympk;Msi2;Pabpn1l;Pabpc1l;Pcf11;Wdr82;Nxf1;Ppp2cb;Rbm8a;Srrm1;Hbs1l;Ppp2r5c;Cpsf7;Nudt21;Ppp2r2d;Smg7;Clp1;Pabpc5;Ncbp1
mmu04010	MAPK signaling pathway	http://www.kegg.jp/kegg-bin/show_pathway?mmu04010+110157+110651+11600+11602+11652+11839+11909+11911+12064+12291+12294+12295+12296+12297+12298+12540+12929+12977+12978+13645+13712+13836+13866+13867+14165+14171+14174+14176+14179+14182+14254+14255+14256+14257+14701+14784+15234+15370+15512+16000+16002+16150+16337+16476+16478+16765+170758+17164+17187+17346+17762+17869+18049+18099+18176+18205+18211+1847…	294	119	83.303	1.42852	3.4479e-06	7.90555e-05	110157;110651;11600;11602;11652;11839;11909;11911;12064;12291;12294;12295;12296;12297;12298;12540;12929;12977;12978;13645;13712;13836;13866;13867;14165;14171;14174;14176;14179;14182;14254;14255;14256;14257;14701;14784;15234;15370;15512;16000;16002;16150;16337;16476;16478;16765;170758;17164;17187;17346;17762;17869;18049;18099;18176;18205;18211;18479;18590;18654;18749;18751;18752;18783;19043;19055;…	Arrb2;Ppp3ca;Cacna2d3;Rps6ka3;Ptpn7;Cacnb4;Prkcb;Fgf3;Mapkapk2;Ppp3r1;Stk3;Fgf16;Cacna2d4;Cacng4;Mapt;Rasgrp2;Mapk3;Ptpn5;Cacna1i;Map4k3;Tgfa;Cacnb2;Rps6ka5;Igf1;Rasgrp1;Ntrk1;Cacna1g;Rps6ka2;Angpt1;Fgf10;Rac3;Jun;Akt3;Cacng8;Hspa2;Mapk11;Mapk8ip2;Ppp5c;Stmn1;Cacnb3;Map3k13;Prkcg;Epha2;Map2k4;Erbb2;Pak1;Ntf3;Akt2;Ppp3cc;Elk1;Flt1;Raf1;Pdgfa;Cacnb1;Cacna1h;Dusp10;Insr;Taok1;Prkacb;Rps6ka4;Tgfb2;Ma…
mmu05224	Breast cancer	http://www.kegg.jp/kegg-bin/show_pathway?mmu05224+110157+11652+12005+12190+12443+12567+13388+13542+13544+13645+13866+13982+14165+14171+14174+14176+14179+14182+14257+14362+14368+14370+14784+15205+15213+16000+16449+16450+16476+16842+16974+17869+18129+18176+18706+19211+21414+21416+216148+21943+22409+22410+22412+22413+22414+22416+22417+22418+22419+22422+23797+242705+26417+56198+56636+56637+80903+9368…	147	59	41.6515	1.41652	0.00125058	0.00937435	110157;11652;12005;12190;12443;12567;13388;13542;13544;13645;13866;13982;14165;14171;14174;14176;14179;14182;14257;14362;14368;14370;14784;15205;15213;16000;16449;16450;16476;16842;16974;17869;18129;18176;18706;19211;21414;21416;216148;21943;22409;22410;22412;22413;22414;22416;22417;22418;22419;22422;23797;242705;26417;56198;56636;56637;80903;93687;93897	Fgf3;Fgf16;Tcf7;Mapk3;Pik3ca;Wnt2;Pten;Igf1;Fgf10;Jun;Dvl1;Akt3;Wnt4;Ccnd1;Wnt7b;Jag2;Esr1;Wnt5a;Jag1;Erbb2;Wnt2b;Akt2;Lef1;Shc2;Hey1;Raf1;Lrp6;Cdk4;Csnk1a1;Fgf5;Notch2;Dll1;Hes1;Fgf21;E2f2;Tcf7l2;Fzd6;Wnt5b;Wnt10b;Fgfr1;Tnfsf11;Gsk3b;Wnt10a;Axin1;Heyl;Fzd8;Nras;Myc;Fzd10;Grb2;Egf;Dvl3;Wnt9b;Wnt3a;Brca2;Fgf8;Fzd1;Fgf17;Flt4
mmu04530	Tight junction	http://www.kegg.jp/kegg-bin/show_pathway?mmu04530+102098+104027+105782+108099+109711+11461+11465+11848+12443+12480+12540+12567+12741+13383+13866+14463+14924+15163+16476+16800+17274+17475+17886+17904+17999+18016+18538+18749+18759+18762+19052+19053+19082+192786+20779+216459+22142+22143+235442+23828+23859+26401+26414+27494+434204+51792+52432+53857+54419+56173+56492+58187+58220+60363+621628+66713+668…	167	67	47.3184	1.41594	0.000614868	0.00564842	102098;104027;105782;108099;109711;11461;11465;11848;12443;12480;12540;12567;12741;13383;13866;14463;14924;15163;16476;16800;17274;17475;17886;17904;17999;18016;18538;18749;18759;18762;19052;19053;19082;192786;20779;216459;22142;22143;235442;23828;23859;26401;26414;27494;434204;51792;52432;53857;54419;56173;56492;58187;58220;60363;621628;66713;668940;67938;68188;71908;71978;72930;76089;77579;8381…	Tuba1b;Ppp2r2a;Rab8b;Myh10;Nedd4l;Pard3;Prkcz;Bves;Arhgef2;Ppp2r2b;Whamm;Actn1;Ppp2ca;Myl6b;Dlg1;Pard6b;Mpdz;Jun;Ccnd1;Actg1;Dlg2;Rapgef6;Magi1;Erbb2;Arhgef18;Myl6;Actb;Prkag2;Ppp2r1a;Myh7b;Tuba8;Hcls1;Prkacb;Cdk4;Sympk;Src;Rhoa;Nf2;Map3k1;Tuba1a;Cdc42;Mapk10;Cldn14;Gata4;Cldn10;Pard6g;Prkag1;Cldn23;Synpo;Scrib;Myh9;Nedd4;Ppp2cb;Rapgef2;Cldn15;Cldn6;Prkci;Cd1d2;Cldn20;Actr2;Cldn5;Myl12b;Cldn18;Ra…
mmu04014	Ras signaling pathway	http://www.kegg.jp/kegg-bin/show_pathway?mmu04014+110157+11350+11352+11600+11602+11652+11845+11848+12048+12064+12314+12540+12977+12978+13645+13712+13836+14165+14171+14174+14176+14179+14182+14254+14255+14256+14257+14389+14693+14695+14697+14701+14702+14704+14706+14707+14708+14784+14810+15234+15566+16000+16002+16150+16337+16797+170758+18049+18176+18205+18211+18479+18481+18590+18654+18706+18749+18751…	232	93	65.7357	1.41476	6.1791e-05	0.000826454	110157;11350;11352;11600;11602;11652;11845;11848;12048;12064;12314;12540;12977;12978;13645;13712;13836;14165;14171;14174;14176;14179;14182;14254;14255;14256;14257;14389;14693;14695;14697;14701;14702;14704;14706;14707;14708;14784;14810;15234;15566;16000;16002;16150;16337;16797;170758;18049;18176;18205;18211;18479;18481;18590;18654;18706;18749;18751;18752;18783;18806;19247;19344;19395;19414;19415;1…	Gng3;Rasa3;Prkcb;Fgf3;Pak3;Gng2;Fgf16;Calm2;Gng4;Rasgrp2;Shoc2;Mapk3;Pik3ca;Rgl1;Gnb5;Bcl2l1;Tgfa;Rassf5;Igf1;Rasgrp1;Ntrk1;Angpt1;Fgf10;Rac3;Grin1;Akt3;Gng7;Rasal1;Gab2;Prkcg;Epha2;Pak1;Ntf3;Akt2;Shc2;Elk1;Flt1;Raf1;Pdgfa;Htr7;Insr;Pla2g16;Abl1;Prkacb;Calml4;Ptpn11;Rhoa;Rras2;Fgf5;Pak7;Csf1;Abl2;Fgf21;Ngf;Cdc42;Mapk10;Stk4;Pak6;Rasgrf1;Csf1r;Bdnf;Fgfr1;Gng12;Gnb2;Pgf;Rasgrf2;Nras;Pla2g6;Arf6;Ang…
mmu05225	Hepatocellular carcinoma	http://www.kegg.jp/kegg-bin/show_pathway?mmu05225+110157+11461+11465+11652+12005+12048+12443+12567+12578+13542+13544+13712+14362+14368+14370+14784+14860+14862+14863+14864+14865+14867+14869+14871+15234+15368+16002+16842+16974+17126+17869+18176+18706+18751+18752+19211+20586+21414+21416+216148+21802+21808+21809+22409+22410+22412+22413+22414+22416+22417+22418+22419+22422+234779+23797+242705+26417+504…	170	68	48.1684	1.41171	0.000619558	0.00564842	110157;11461;11465;11652;12005;12048;12443;12567;12578;13542;13544;13712;14362;14368;14370;14784;14860;14862;14863;14864;14865;14867;14869;14871;15234;15368;16002;16842;16974;17126;17869;18176;18706;18751;18752;19211;20586;21414;21416;216148;21802;21808;21809;22409;22410;22412;22413;22414;22416;22417;22418;22419;22422;234779;23797;242705;26417;50493;56637;66447;66993;67155;68094;68312;83766;83797…	Gsta4;Prkcb;Tcf7;Mapk3;Pik3ca;Wnt2;Bcl2l1;Smarcc2;Gstt1;Tgfa;Pten;Gstm1;Dvl1;Akt3;Wnt4;Ccnd1;Wnt7b;Gstm4;Actg1;Wnt5a;Prkcg;Smarca2;Wnt2b;Akt2;Actb;Lef1;Smarcd1;Shc2;Elk1;Raf1;Actl6b;Lrp6;Gstm2;Tgfb2;Cdk4;Txnrd1;Csnk1a1;Gstm7;E2f2;Tcf7l2;Mgst3;Fzd6;Smad2;Smarca4;Wnt5b;Wnt10b;Gstm3;Smarcd3;Hmox1;Cdkn2a;Gsk3b;Wnt10a;Axin1;Tgfb3;Fzd8;Nras;Myc;Gstp2;Gstm6;Fzd10;Grb2;Igf2;Dvl3;Wnt9b;Plcg2;Hgf;Wnt3a;Fzd1
mmu04926	Relaxin signaling pathway	http://www.kegg.jp/kegg-bin/show_pathway?mmu04926+104110+104111+110157+11512+11514+11515+11652+11909+11911+12826+12913+13614+14677+14678+14681+14683+14693+14695+14697+14701+14702+14704+14706+14707+14708+14784+16476+17126+18125+18126+18127+18176+18706+18749+18762+18795+19094+20779+210044+212108+216148+216869+22340+224129+23797+239336+26398+26414+26417+381489+64337+94216	130	52	36.8347	1.41171	0.00257282	0.0165175	104110;104111;110157;11512;11514;11515;11652;11909;11911;12826;12913;13614;14677;14678;14681;14683;14693;14695;14697;14701;14702;14704;14706;14707;14708;14784;16476;17126;18125;18126;18127;18176;18706;18749;18762;18795;19094;20779;210044;212108;216148;216869;22340;224129;23797;239336;26398;26414;26417;381489;64337;94216	Arrb2;Gng3;Plcb1;Adcy5;Gng2;Rxfp3;Gnas;Prkcz;Adcy8;Gng4;Adcy6;Mapk3;Pik3ca;Gnb5;Gnai2;Rxfp1;Jun;Akt3;Gng7;Mapk11;Gnai1;Creb3;Adcy2;Map2k4;Col4a6;Adcy3;Akt2;Nos1;Shc2;Raf1;Prkacb;Src;Rln3;Smad2;Mapk10;Adcy4;Atf2;Adcy9;Nos3;Gng12;Gnb2;Atf4;Nras;Edn1;Grb2;Gnb3;Gng13;Nos2;Col4a1;Gnao1;Gng5;Vegfb
mmu04152	AMPK signaling pathway	http://www.kegg.jp/kegg-bin/show_pathway?mmu04152+107476+108099+11652+12283+12443+12895+12913+14936+15357+15378+16000+16337+16367+16370+170768+17274+18607+18641+18706+19052+19053+19082+19325+19326+20528+207565+21770+22241+226849+227154+23797+26931+270198+384783+51792+52432+56421+56458+56484+57915+67605+68365+68401+69008+71978+72674+72930+74343+74551+78070	126	50	35.7013	1.40051	0.00372543	0.0206105	107476;108099;11652;12283;12443;12895;12913;14936;15357;15378;16000;16337;16367;16370;170768;17274;18607;18641;18706;19052;19053;19082;19325;19326;20528;207565;21770;22241;226849;227154;23797;26931;270198;384783;51792;52432;56421;56458;56484;57915;67605;68365;68401;69008;71978;72674;72930;74343;74551;78070	Pdpk1;Ulk1;Ppp2r2a;Ppp2r2b;Irs1;Pik3ca;Pfkfb4;Ppp2ca;Igf1;Irs2;Tbc1d1;Rab10;Pfkl;Akt3;Ccnd1;Foxo3;Pck2;Camkk2;Creb3;Ppp2r5a;Akt2;G6pc3;Prkag2;Hnf4a;Ppp2r1a;Insr;Hmgcr;Ppp2r5d;Gys1;Rab14;Crtc2;Stradb;Akt1s1;Cab39;Cpt1c;Prkag1;Rab11b;Pfkfb3;Slc2a4;Ppp2cb;Adipor1;Foxo1;Cab39l;Ppp2r5c;Acaca;Irs4;Rab8a;Ppp2r2d;Pfkp;Cpt1b
mmu04611	Platelet activation	http://www.kegg.jp/kegg-bin/show_pathway?mmu04611+104110+104111+107589+11461+11465+11512+11514+11515+11652+11848+14062+14674+14677+14678+14682+14683+16438+16440+16801+18127+18441+18706+18749+18759+18762+18783+18795+19045+19046+19047+19091+19092+19094+19222+19395+19419+20779+20866+210044+213435+22320+224129+232906+234779+234889+23797+26417+67938+70549	124	49	35.1346	1.39464	0.00447581	0.0236494	104110;104111;107589;11461;11465;11512;11514;11515;11652;11848;14062;14674;14677;14678;14682;14683;16438;16440;16801;18127;18441;18706;18749;18759;18762;18783;18795;19045;19046;19047;19091;19092;19094;19222;19395;19419;20779;20866;210044;213435;22320;224129;232906;234779;234889;23797;26417;67938;70549	Itpr1;Plcb1;Ppp1cc;Ppp1ca;Adcy5;Prkg2;Gnas;Prkcz;Adcy8;Rasgrp2;Adcy6;Mapk3;Pik3ca;Gnai2;Rasgrp1;Gucy1a2;Arhgap35;Akt3;Mapk11;Actg1;Gnai1;Adcy2;Tln2;Ppp1cb;Adcy3;Prkg1;Akt2;Actb;Prkacb;Src;Rhoa;Stim1;P2ry1;Adcy4;Adcy9;Arhgef1;Ptgir;Gnaq;Nos3;Gna13;Vamp8;Prkci;Myl12b;Plcg2;Mylk;Itpr3;Pla2g4a;F2r;Mylk3
mmu04920	Adipocytokine signaling pathway	http://www.kegg.jp/kegg-bin/show_pathway?mmu04920+108099+11652+12895+16150+16367+16370+16452+18037+18976+19082+19247+20181+20182+20183+20525+20528+207565+216739+21938+22030+23797+26414+384783+433256+68401+72674+74551+78070	71	28	20.1174	1.39183	0.0280355	0.0947305	108099;11652;12895;16150;16367;16370;16452;18037;18976;19082;19247;20181;20182;20183;20525;20528;207565;216739;21938;22030;23797;26414;384783;433256;68401;72674;74551;78070	Rxrg;Irs1;Irs2;Akt3;Pck2;Camkk2;Akt2;G6pc3;Prkag2;Acsl6;Jak2;Ptpn11;Rxra;Pomc;Mapk10;Acsl5;Cpt1c;Rxrb;Prkag1;Slc2a4;Adipor1;Nfkbie;Slc2a1;Tnfrsf1b;Irs4;Ikbkb;Traf2;Cpt1b
mmu04350	TGF-beta signaling pathway	http://www.kegg.jp/kegg-bin/show_pathway?mmu04350+104394+110542+11477+11480+11481+11848+12163+12667+13179+13559+14313+15904+15978+16323+17125+17126+17869+17965+18121+19052+19053+21808+21809+21825+230597+26417+269275+51792+55994+56438+66313+68010+75788	84	33	23.8009	1.3865	0.0192751	0.0679923	104394;110542;11477;11480;11481;11848;12163;12667;13179;13559;14313;15904;15978;16323;17125;17126;17869;17965;18121;19052;19053;21808;21809;21825;230597;26417;269275;51792;55994;56438;66313;68010;75788	Acvr1c;Smad1;Chrd;Mapk3;Ppp2ca;Fst;Nog;Id4;Dcn;Smurf2;Thbs1;Acvr1;Amhr2;Inhba;Rbx1;Ppp2r1a;Tgfb2;Rhoa;Bambi;Acvr2a;Smurf1;Bmp8a;Smad2;Nbl1;Zfyve9;Tgfb3;Myc;Ppp2cb;Smad9;Ifng;Acvr2b;E2f4;E2f5
mmu04310	Wnt signaling pathway	http://www.kegg.jp/kegg-bin/show_pathway?mmu04310+108058+11848+12005+12323+12443+12444+13001+13017+13542+13544+14362+14368+14370+14735+16476+16842+16974+170758+17869+18019+18099+18749+18751+18752+18795+19015+19055+19057+19058+20319+208846+21372+21414+21416+22409+22410+22412+22413+22414+22416+22417+22418+22419+22422+234130+24117+26414+53627+56438+56637+67087+68010+74499+77583+81004+93687+93840+938…	148	58	41.9349	1.3831	0.00262934	0.0165494	108058;11848;12005;12323;12443;12444;13001;13017;13542;13544;14362;14368;14370;14735;16476;16842;16974;170758;17869;18019;18099;18749;18751;18752;18795;19015;19055;19057;19058;20319;208846;21372;21414;21416;22409;22410;22412;22413;22414;22416;22417;22418;22419;22422;234130;24117;26414;53627;56438;56637;67087;68010;74499;77583;81004;93687;93840;93897	Ppp3ca;Plcb1;Prkcb;Ppp3r1;Gpc4;Tcf7;Ctbp2;Sfrp2;Porcn;Wnt2;Camk2d;Ccnd2;Nfatc2;Camk2b;Tbl1x;Rac3;Jun;Dvl1;Wnt4;Csnk2b;Ccnd1;Wnt7b;Wnt5a;Prkcg;Wnt2b;Ppp3cc;Ctnnbip1;Lef1;Daam1;Rbx1;Prkacb;Lrp6;Rhoa;Vangl2;Csnk1a1;Bambi;Tcf7l2;Fzd6;Tbl1xr1;Mapk10;Wnt5b;Wnt10b;Dkk4;Gsk3b;Notum;Wnt10a;Axin1;Fzd8;Myc;Wif1;Fzd10;Ppard;Dvl3;Wnt9b;Sost;Nlk;Wnt3a;Fzd1
mmu04919	Thyroid hormone signaling pathway	http://www.kegg.jp/kegg-bin/show_pathway?mmu04919+107585+110157+11461+11465+11652+11931+11932+11938+12443+13371+13982+14463+15183+16410+17869+17978+18129+18176+18607+18706+18749+18751+18752+18795+18799+20181+20182+20183+20502+20525+20779+210789+21834+22417+234779+23797+26417+327987+329650+53901+56421+56458+56637+58807+72469	115	45	32.5845	1.38102	0.00771351	0.0348738	107585;110157;11461;11465;11652;11931;11932;11938;12443;13371;13982;14463;15183;16410;17869;17978;18129;18176;18607;18706;18749;18751;18752;18795;18799;20181;20182;20183;20502;20525;20779;210789;21834;22417;234779;23797;26417;327987;329650;53901;56421;56458;56637;58807;72469	Pdpk1;Tbc1d4;Plcb1;Prkcb;Rxrg;Itgav;Thrb;Dio3;Mapk3;Pik3ca;Atp2a2;Akt3;Wnt4;Plcd1;Ccnd1;Esr1;Actg1;Slc16a2;Prkcg;Akt2;Rcan2;Actb;Raf1;Ncoa2;Prkacb;Src;Notch2;Plcd3;Rxra;Atp1b1;Rxrb;Gata4;Med12l;Gsk3b;Med13;Dio2;Nras;Myc;Foxo1;Slc2a1;Plcg2;Slco1c1;Hdac3;Atp1b2;Pfkp
mmu03040	Spliceosome	http://www.kegg.jp/kegg-bin/show_pathway?mmu03040+101214+107701+108014+108121+11834+13204+13207+15381+15382+15387+15512+192159+193740+20222+20227+20382+20638+20826+225160+229279+230596+233073+23983+27967+28000+331401+433702+51810+53607+54614+54633+56070+57317+60321+60365+66373+66492+66618+67039+67439+67465+67678+68183+68479+68592+69192+70052+70767+74351+76479+76938+81898	133	52	37.6847	1.37987	0.00449412	0.0236494	101214;107701;108014;108121;11834;13204;13207;15381;15382;15387;15512;192159;193740;20222;20227;20382;20638;20826;225160;229279;230596;233073;23983;27967;28000;331401;433702;51810;53607;54614;54633;56070;57317;60321;60365;66373;66492;66618;67039;67439;67465;67678;68183;68479;68592;69192;70052;70767;74351;76479;76938;81898	Zmat2;Prpf40b;Phf5a;Hspa2;Aqr;Rbm17;U2af1l4;Sf3a2;Ddx5;Prpf19;Hnrnpk;Hnrnpa1;Snrpb;Pcbp1;Wbp11;Pqbp1;U2af1;Srsf9;Srsf4;Thoc1;Cherp;Rbm25;Sf3b4;Prpf38a;Hnrnpa3;Thoc2;Bcas2;Prpf4;Hnrnpc;Lsm3;Lsm5;Snrpa;Tra2a;Xab2;Sf3a1;Snrnp27;Sf3b1;Smndc1;Hnrnpu;Hspa1a;Srsf2;Sart1;Rbm8a;Tcerg1;Syf2;Snu13;Dhx15;Dhx16;Ddx23;Prpf8;Ncbp1;Prpf3
mmu04211	Longevity regulating pathway	http://www.kegg.jp/kegg-bin/show_pathway?mmu04211+104110+104111+108099+11512+11514+11515+11652+11909+11911+12326+12913+13684+16000+16337+16367+16370+16591+18176+18706+18749+19082+20656+207565+210044+218268+22241+224129+230784+23797+384783+56458+56484+67605+72674+75747	90	35	25.5009	1.3725	0.0192319	0.0679923	104110;104111;108099;11512;11514;11515;11652;11909;11911;12326;12913;13684;16000;16337;16367;16370;16591;18176;18706;18749;19082;20656;207565;210044;218268;22241;224129;230784;23797;384783;56458;56484;67605;72674;75747	Ulk1;Adcy5;Camk4;Adcy8;Irs1;Adcy6;Sod2;Pik3ca;Igf1;Irs2;Akt3;Foxo3;Camkk2;Creb3;Adcy2;Adcy3;Akt2;Sesn3;Prkag2;Insr;Prkacb;Sesn2;Eif4e;Adcy4;Atf2;Adcy9;Akt1s1;Prkag1;Atf4;Nras;Adipor1;Foxo1;Eif4e1b;Irs4;Kl
mmu04914	Progesterone-mediated oocyte maturation	http://www.kegg.jp/kegg-bin/show_pathway?mmu04914+104110+104111+110157+110651+11512+11514+11515+11652+12530+12534+12877+14677+14678+15519+16000+17120+17222+18706+18749+19094+20112+20868+20878+210044+224129+231207+23797+26414+26417+52563+56371+59008+66156+71890+99152	90	35	25.5009	1.3725	0.0192319	0.0679923	104110;104111;110157;110651;11512;11514;11515;11652;12530;12534;12877;14677;14678;15519;16000;17120;17222;18706;18749;19094;20112;20868;20878;210044;224129;231207;23797;26414;26417;52563;56371;59008;66156;71890;99152	Rps6ka3;Adcy5;Cdc25a;Adcy8;Adcy6;Mapk3;Anapc1;Pik3ca;Fzr1;Gnai2;Igf1;Rps6ka2;Akt3;Mapk11;Cpeb1;Gnai1;Adcy2;Anapc2;Adcy3;Akt2;Raf1;Cpeb2;Prkacb;Aurka;Mapk10;Adcy4;Adcy9;Mad2l2;Anapc11;Cdk1;Hsp90aa1;Anapc5;Cdc23;Stk10;Mad1l1
mmu05205	Proteoglycans in cancer	http://www.kegg.jp/kegg-bin/show_pathway?mmu05205+108058+110157+11461+11465+11652+11733+11735+11848+12323+12443+12540+13179+13207+13345+13712+13866+13867+13982+14000+14182+14362+14368+14370+14734+14784+15163+15170+15234+15530+16000+16002+16160+16402+16410+16438+16440+16801+17126+17869+18176+18479+18569+18607+18706+18749+18751+18752+19045+19046+19047+19094+19247+19303+20104+20423+20779+21808+21825…	201	78	56.9521	1.36957	0.000757706	0.00640062	108058;110157;11461;11465;11652;11733;11735;11848;12323;12443;12540;13179;13207;13345;13712;13866;13867;13982;14000;14182;14362;14368;14370;14734;14784;15163;15170;15234;15530;16000;16002;16160;16402;16410;16438;16440;16801;17126;17869;18176;18479;18569;18607;18706;18749;18751;18752;19045;19046;19047;19094;19247;19303;20104;20423;20779;21808;21825;22325;22409;22410;22412;22413;22414;22416;22417;2…	Pdpk1;Itga5;Itpr1;Prkcb;Ppp1cc;Ppp1ca;Itgav;Mapk3;Pik3ca;Wnt2;Camk2d;Ank3;Igf1;Camk2b;Akt3;Gpc3;Wnt4;Dcn;Mapk11;Ccnd1;Wnt7b;Esr1;Actg1;Wnt5a;Ppp1cb;Thbs1;Prkcg;Ddx5;Erbb2;Pak1;Wnt2b;Akt2;Actb;Elk1;Raf1;Hcls1;Ptpn6;Prkacb;Ptpn11;Tgfb2;Src;Rhoa;Rras2;Il12b;Cdc42;Fzd6;Smad2;Tlr2;Vav2;Wnt5b;Ank1;Wnt10b;Pdcd4;Arhgef1;Twist2;Fgfr1;Wnt10a;Shh;Ppp1r12b;Fzd8;Nras;Myc;Rps6;Fzd10;Grb2;Igf2;Wnt9b;Plcg2;Drosh…
mmu04660	T cell receptor signaling pathway	http://www.kegg.jp/kegg-bin/show_pathway?mmu04660+108723+110157+11652+11848+12504+12540+12567+13383+14784+15170+15978+16150+16189+16476+16797+18019+18037+18176+18479+18481+18566+18607+18706+19055+19057+19058+19094+19264+19419+208650+214230+22324+22325+23797+241656+26410+26417+56637+57257	101	39	28.6177	1.36279	0.0158951	0.0593296	108723;110157;11652;11848;12504;12540;12567;13383;14784;15170;15978;16150;16189;16476;16797;18019;18037;18176;18479;18481;18566;18607;18706;19055;19057;19058;19094;19264;19419;208650;214230;22324;22325;23797;241656;26410;26417;56637;57257	Ppp3ca;Pdpk1;Pak3;Ppp3r1;Cd4;Mapk3;Pik3ca;Cblb;Nfatc2;Rasgrp1;Dlg1;Jun;Akt3;Mapk11;Pak1;Akt2;Ppp3cc;Raf1;Il4;Ptpn6;Cdk4;Rhoa;Pak7;Ptprc;Cdc42;Vav3;Vav2;Pak6;Map3k8;Gsk3b;Card11;Nras;Vav1;Grb2;Nfkbie;Pdcd1;Ifng;Ikbkb;Lat
mmu04140	Autophagy	http://www.kegg.jp/kegg-bin/show_pathway?mmu04140+110157+11652+12048+12176+12633+13030+13144+15289+16367+16370+16438+16783+18176+18607+18706+18749+19052+19053+19211+19338+207565+213948+22034+22241+22264+22320+23797+26414+26417+384783+52187+54170+54673+56208+56486+56716+641340+666468+66922+67526+67605+67727+69635+74244+74781+75669+77040+93739+97287+97998	130	50	36.8347	1.35742	0.00761433	0.0348738	110157;11652;12048;12176;12633;13030;13144;15289;16367;16370;16438;16783;18176;18607;18706;18749;19052;19053;19211;19338;207565;213948;22034;22241;22264;22320;23797;26414;26417;384783;52187;54170;54673;56208;56486;56716;641340;666468;66922;67526;67605;67727;69635;74244;74781;75669;77040;93739;97287;97998	Pdpk1;Rragd;Itpr1;Ulk1;Sh3glb1;Dapk1;Irs1;Mapk3;Pik3ca;Ppp2ca;Bcl2l1;Pten;Atg16l1;Irs2;Akt3;Camkk2;Bnip3;Deptor;Gabarap;Akt2;Atg7;Raf1;Prkacb;Rras2;Mtmr14;Becn1;Cflar;Atg12;Hmgb1;Mapk10;Akt1s1;Prap1;Traf6;Pik3r4;Atg4a;Nras;Ppp2cb;Gabarapl2;Vamp8;Rab33b;Atg9b;Mlst8;Dapk3;Irs4;Stx17;Wipi2;Nrbf2;Lamp1;Ctsb;Rragc
mmu04024	cAMP signaling pathway	http://www.kegg.jp/kegg-bin/show_pathway?mmu04024+104110+104111+108058+110157+11430+11512+11514+11515+11517+11539+11540+11652+11848+11931+11932+11938+11941+12064+12314+12323+12326+12913+13488+13489+14062+14632+14634+14677+14678+14683+14810+14813+14814+15166+15245+15550+15551+15552+15562+15565+16476+170758+18166+18479+18578+18706+18749+18806+19045+19046+19047+19049+20605+20606+20682+210044+22324+2…	198	76	56.102	1.35467	0.00126444	0.00937435	104110;104111;108058;110157;11430;11512;11514;11515;11517;11539;11540;11652;11848;11931;11932;11938;11941;12064;12314;12323;12326;12913;13488;13489;14062;14632;14634;14677;14678;14683;14810;14813;14814;15166;15245;15550;15551;15552;15562;15565;16476;170758;18166;18479;18578;18706;18749;18806;19045;19046;19047;19049;20605;20606;20682;210044;22324;22325;223864;224129;23797;23984;242425;242443;26414…	Atp2b1;Drd1;Atp2b2;Pde10a;Ppp1cc;Ppp1ca;Adcy5;Camk4;Calm2;Ppp1r1b;Gnas;Grin2d;Adcy8;Adora2a;Htr1a;Adcy6;Atp2b4;Mapk3;Htr6;Pik3ca;Drd2;Htr1b;Sstr2;Atp2a2;Htr1d;Camk2d;Gnai2;Sstr1;Camk2b;Gabbr2;Hhip;Rac3;Grin1;Jun;Grin3a;Akt3;Gli3;Hcn4;Gnai1;Creb3;Adcy2;Sox9;Ppp1cb;Pak1;Adcy3;Pde4b;Akt2;Raf1;Fxyd1;Adcyap1r1;Prkacb;Calml4;Rhoa;Rras2;Acox1;Htr4;Mapk10;Vav3;Adcy4;Vav2;Atp1b1;Adcy9;Bdnf;Npy1r;Rapgef3;A…
mmu04915	Estrogen signaling pathway	http://www.kegg.jp/kegg-bin/show_pathway?mmu04915+104110+104111+110157+11512+11514+11515+11652+11909+11911+12314+12913+13982+14228+14229+14677+14678+14681+14682+14683+14784+15512+15519+16438+16440+16476+16519+16522+16524+16661+16669+16675+17978+18127+18176+18706+18749+18795+193740+19401+20779+210044+216148+21784+21802+224129+23797+242425+26417+68239+71888+75600	133	51	37.6847	1.35333	0.00757511	0.0348738	104110;104111;110157;11512;11514;11515;11652;11909;11911;12314;12913;13982;14228;14229;14677;14678;14681;14682;14683;14784;15512;15519;16438;16440;16476;16519;16522;16524;16661;16669;16675;17978;18127;18176;18706;18749;18795;193740;19401;20779;210044;216148;21784;21802;224129;23797;242425;26417;68239;71888;75600	Itpr1;Plcb1;Krt10;Adcy5;Kcnj6;Calm2;Gnas;Adcy8;Kcnj3;Adcy6;Mapk3;Pik3ca;Tgfa;Gnai2;Gabbr2;Jun;Akt3;Hspa2;Kcnj9;Esr1;Gnai1;Creb3;Rara;Adcy2;Adcy3;Akt2;Shc2;Raf1;Ncoa2;Krt19;Fkbp4;Prkacb;Calml4;Src;Tff1;Krt33a;Krt42;Adcy4;Atf2;Adcy9;Gnaq;Nos3;Fkbp5;Atf4;Nras;Hspa1a;Hsp90aa1;Krt27;Grb2;Gnao1;Itpr3
mmu05200	Pathways in cancer	http://www.kegg.jp/kegg-bin/show_pathway?mmu05200+104110+104111+108058+108989+110157+110279+112407+11350+11512+11514+11515+11608+11652+11783+11835+11848+12005+12048+12062+12122+12125+12190+12314+12323+12385+12395+12443+12444+12447+12448+12540+12567+12578+12826+12929+12978+12982+13017+13063+13144+13176+13388+13542+13544+13645+13712+13857+13866+13982+14062+14165+14171+14174+14176+14179+14182+14194+…	528	202	149.605	1.35022	2.20433e-07	1.01084e-05	104110;104111;108058;108989;110157;110279;112407;11350;11512;11514;11515;11608;11652;11783;11835;11848;12005;12048;12062;12122;12125;12190;12314;12323;12385;12395;12443;12444;12447;12448;12540;12567;12578;12826;12929;12978;12982;13017;13063;13144;13176;13388;13542;13544;13645;13712;13857;13866;13982;14062;14165;14171;14174;14176;14179;14182;14194;14255;14256;14257;14362;14368;14370;14632;14634;14…	Gng3;Pml;Gsta4;Plcb1;Prkcb;Fgf3;Ifngr2;Adcy5;Rxrg;Gng2;Rarb;Fgf16;Itgav;Dapk1;Calm2;Gnas;Tcf7;Adcy8;Gng4;Rasgrp2;Adcy6;Ctbp2;Mapk3;Pik3ca;Wnt2;Gnb5;Bcl2l1;Gstt1;Tgfa;Bcr;Pten;Camk2d;Gnai2;Tpm3;Rassf5;Rps6ka5;Ccnd2;Igf1;Rasgrp1;Gstm1;Camk2b;Ntrk1;Hhip;Arhgef11;Fgf10;Rac3;Jun;Epor;Dcc;Dvl1;Akt3;Wnt4;Gng7;Ccnd1;Gli3;Wnt7b;Jag2;Esr1;Gstm4;Gnai1;Rara;Adcy2;Wnt5a;Itga3;Jag1;Prkcg;Egln3;Erbb2;Col4a6;Adc…
mmu05226	Gastric cancer	http://www.kegg.jp/kegg-bin/show_pathway?mmu05226+110157+11652+12005+12385+12443+12447+12448+13542+13544+13645+13866+14165+14171+14174+14176+14179+14362+14368+14370+14784+15234+16842+16974+17126+17831+17869+18176+18671+18706+20181+20182+20183+20423+21414+21416+216148+21808+21809+218772+22409+22410+22412+22413+22414+22416+22417+22418+22419+22422+23797+242705+26417+56636+56637+80903+93687+93897	149	57	42.2182	1.35013	0.00524892	0.0263266	110157;11652;12005;12385;12443;12447;12448;13542;13544;13645;13866;14165;14171;14174;14176;14179;14362;14368;14370;14784;15234;16842;16974;17126;17831;17869;18176;18671;18706;20181;20182;20183;20423;21414;21416;216148;21808;21809;218772;22409;22410;22412;22413;22414;22416;22417;22418;22419;22422;23797;242705;26417;56636;56637;80903;93687;93897	Fgf3;Rxrg;Rarb;Fgf16;Tcf7;Mapk3;Pik3ca;Wnt2;Fgf10;Dvl1;Akt3;Wnt4;Ccnd1;Wnt7b;Wnt5a;Erbb2;Wnt2b;Akt2;Lef1;Shc2;Raf1;Abcb1a;Lrp6;Tgfb2;Csnk1a1;Fgf5;Rxra;Fgf21;E2f2;Tcf7l2;Fzd6;Smad2;Wnt5b;Wnt10b;Rxrb;Ccne1;Gsk3b;Muc2;Wnt10a;Shh;Axin1;Tgfb3;Fzd8;Nras;Myc;Ctnna1;Fzd10;Grb2;Egf;Dvl3;Wnt9b;Ccne2;Hgf;Wnt3a;Fgf8;Fzd1;Fgf17
mmu04151	PI3K-Akt signaling pathway	http://www.kegg.jp/kegg-bin/show_pathway?mmu04151+104099+109700+110157+11600+11602+11652+11839+11909+11911+12048+12064+12125+12443+12444+12447+12448+12478+12539+12567+12824+12826+12835+12839+12840+12841+12913+12977+12978+13645+13684+13836+13857+13866+13867+14062+14165+14171+14174+14176+14179+14182+14254+14255+14256+14257+14693+14695+14697+14701+14702+14704+14706+14707+14708+14784+14924+14936+1523…	357	136	101.154	1.34449	2.89314e-05	0.000515944	104099;109700;110157;11600;11602;11652;11839;11909;11911;12048;12064;12125;12443;12444;12447;12448;12478;12539;12567;12824;12826;12835;12839;12840;12841;12913;12977;12978;13645;13684;13836;13857;13866;13867;14062;14165;14171;14174;14176;14179;14182;14254;14255;14256;14257;14693;14695;14697;14701;14702;14704;14706;14707;14708;14784;14924;14936;15234;15370;15519;15974;16000;16002;16150;16189;16337;…	Pdpk1;Gng3;Sgk3;Itga5;Itga9;Ywhag;Fgf3;Ppp2r2a;Gng2;Fgf16;Itgav;Gng4;Ppp2r2b;Cdc37;Irs1;Mapk3;Pik3ca;Ppp2ca;Gnb5;Bcl2l1;Ywhah;Tgfa;Pten;Ccnd2;Igf1;Ntrk1;Angpt1;Fgf10;Ywhaz;Epor;Akt3;Gng7;Ccnd1;Foxo3;Itga1;Pck2;Creb3;Ppp2r5a;Itga3;Itga4;Thbs1;Epha2;Magi1;Erbb2;Col4a6;Ntf3;Akt2;G6pc3;Flt1;Raf1;Pdgfa;Itga8;Prlr;Thbs4;Il4;Sgk1;Ywhae;Ppp2r1a;Insr;Col9a1;Ppp2r5d;Magi2;Reln;Gys1;Jak2;Cdk4;Lamb3;Fgf5;Csf…
mmu04270	Vascular smooth muscle contraction	http://www.kegg.jp/kegg-bin/show_pathway?mmu04270+104110+104111+107589+110157+11468+11512+11514+11515+11540+11548+11550+11608+11848+12314+14674+14682+14683+16438+16440+16533+16801+17904+18749+18751+18752+18755+18783+18795+19045+19046+19047+19091+19222+210044+213435+213498+216459+224129+230103+232807+234889+26417+329251+51801+53357+54409+58802+72413+75600	129	49	36.5513	1.34058	0.0106746	0.0450862	104110;104111;107589;110157;11468;11512;11514;11515;11540;11548;11550;11608;11848;12314;14674;14682;14683;16438;16440;16533;16801;17904;18749;18751;18752;18755;18783;18795;19045;19046;19047;19091;19222;210044;213435;213498;216459;224129;230103;232807;234889;26417;329251;51801;53357;54409;58802;72413;75600	Itpr1;Plcb1;Prkcb;Ppp1cc;Ppp1ca;Adcy5;Calm2;Gnas;Adcy8;Adora2a;Adcy6;Mapk3;Prkch;Kcnmb2;Myl6b;Arhgef11;Gucy1a2;Adcy2;Ppp1cb;Prkcg;Adcy3;Prkg1;Myl6;Raf1;Adra1b;Prkacb;Calml4;Rhoa;Npr2;Adra1d;Adcy4;Agtr1b;Adcy9;Arhgef1;Ptgir;Gnaq;Gna13;Ramp1;Actg2;Ppp1r12b;Pla2g6;Ramp2;Ppp1r12c;Mylk;Itpr3;Pla2g4a;Kcnmb4;Mylk3;Kcnmb1
mmu04910	Insulin signaling pathway	http://www.kegg.jp/kegg-bin/show_pathway?mmu04910+107476+108099+110157+11652+12314+12929+13684+13712+14251+14252+14784+14936+15275+15277+16150+16332+16337+16367+16370+17346+18176+18607+18706+18749+18759+18762+18770+19045+19046+19047+19082+19084+19085+19088+19268+20104+20411+20528+208650+216148+218268+23797+23921+244416+26414+26417+384783+54646+56458+56637+68401+74551+75600	140	53	39.6681	1.33609	0.00879274	0.039201	107476;108099;110157;11652;12314;12929;13684;13712;14251;14252;14784;14936;15275;15277;16150;16332;16337;16367;16370;17346;18176;18607;18706;18749;18759;18762;18770;19045;19046;19047;19082;19084;19085;19088;19268;20104;20411;20528;208650;216148;218268;23797;23921;244416;26414;26417;384783;54646;56458;56637;68401;74551;75600	Pdpk1;Flot1;Ppp1cc;Ppp1ca;Calm2;Prkcz;Irs1;Prkar2b;Mapk3;Pik3ca;Prkar1b;Cblb;Irs2;Ptprf;Akt3;Pck2;Sh2b2;Ppp1cb;Akt2;G6pc3;Prkag2;Prkar1a;Shc2;Elk1;Raf1;Insr;Hk1;Prkacb;Calml4;Gys1;Flot2;Eif4e;Mapk10;Pklr;Prkag1;Gsk3b;Sorbs1;Slc2a4;Nras;Crkl;Rps6;Grb2;Prkci;Ppp1r3b;Foxo1;Eif4e1b;Acaca;Irs4;Inppl1;Ikbkb;Mknk1;Ppp1r3f;Hk2
mmu04071	Sphingolipid signaling pathway	http://www.kegg.jp/kegg-bin/show_pathway?mmu04071+110157+11539+11542+11652+11848+12062+12122+13610+13611+14389+14674+14677+14678+14682+170758+171168+18127+18176+18386+18607+18706+18751+18752+18762+18795+18806+19052+19053+19094+19211+21770+22030+226849+23797+241447+26414+26417+26931+433323+51792+52432+56632+67260+70059+71978+72930	122	46	34.5679	1.33071	0.0151081	0.0577347	110157;11539;11542;11652;11848;12062;12122;13610;13611;14389;14674;14677;14678;14682;170758;171168;18127;18176;18386;18607;18706;18751;18752;18762;18795;18806;19052;19053;19094;19211;21770;22030;226849;23797;241447;26414;26417;26931;433323;51792;52432;56632;67260;70059;71978;72930	Pdpk1;Sphk2;Plcb1;Prkcb;Ppp2r2a;Prkcz;Sgpp2;Ppp2r2b;Mapk3;Pik3ca;Ppp2ca;Pten;Gnai2;Rac3;Akt3;Gab2;Mapk11;S1pr3;Gnai1;Ppp2r5a;Oprd1;Prkcg;Akt2;Cers4;Raf1;Ppp2r1a;Ppp2r5d;Rhoa;Bid;Mapk10;Adora3;Gnaq;Nos3;Gna13;Adora1;Bdkrb2;Nras;Ppp2cb;S1pr4;Acer1;Degs2;Cers6;Ppp2r5c;Pld2;Ppp2r2d;Traf2
mmu04072	Phospholipase D signaling pathway	http://www.kegg.jp/kegg-bin/show_pathway?mmu04072+104110+104111+104418+108068+108069+108071+110157+110197+110524+11512+11514+11515+11608+11652+11840+11845+11848+13139+13645+14062+14389+14674+14683+14784+14823+16337+18176+18590+18706+18717+18719+18783+18795+18806+19158+19159+19247+210044+216148+217480+223864+224129+227288+234779+23797+26417+268934+28169+320127+380921+381810+56632+64143+66922+68262	147	55	41.6515	1.32048	0.0100736	0.0431148	104110;104111;104418;108068;108069;108071;110157;110197;110524;11512;11514;11515;11608;11652;11840;11845;11848;13139;13645;14062;14389;14674;14683;14784;14823;16337;18176;18590;18706;18717;18719;18783;18795;18806;19158;19159;19247;210044;216148;217480;223864;224129;227288;234779;23797;26417;268934;28169;320127;380921;381810;56632;64143;66922;68262	Grm5;Dgkb;Sphk2;Plcb1;Grm4;Adcy5;Dgkh;Dgki;Dgkz;Gnas;Agpat4;Adcy8;Grm3;Grm2;Adcy6;Mapk3;Pik3ca;Dgka;Dgkq;Cyth2;Akt3;Gab2;Adcy2;Dgkg;Pip5k1b;Adcy3;Akt2;Shc2;Grm8;Pip5k1c;Raf1;Pdgfa;Insr;Arf1;Ptpn11;Rhoa;Rras2;Lpar5;Adcy4;Agtr1b;Adcy9;Agpat3;Rapgef3;Gna13;Nras;Arf6;Cxcr1;Grb2;Egf;Ralb;Plcg2;Pld2;Cyth3;Pla2g4a;F2r
mmu05206	MicroRNAs in cancer	http://www.kegg.jp/kegg-bin/show_pathway?mmu05206+110157+11350+11848+12050+12125+12443+12444+12447+12448+12450+12530+12578+12929+13433+13435+13866+13867+14056+14660+14784+15368+15387+16150+16367+16402+16765+17118+17389+17869+18129+18176+18569+18590+18671+18751+18752+19211+212980+21417+216456+21808+21825+21960+22003+22416+22762+234779+23939+24136+242705+384783+636931+73086	142	53	40.2348	1.31727	0.0119972	0.0475445	110157;11350;11848;12050;12125;12443;12444;12447;12448;12450;12530;12578;12929;13433;13435;13866;13867;14056;14660;14784;15368;15387;16150;16367;16402;16765;17118;17389;17869;18129;18176;18569;18590;18671;18751;18752;19211;212980;21417;216456;21808;21825;21960;22003;22416;22762;234779;23939;24136;242705;384783;636931;73086	Itga5;Prkcb;Zfpm2;Cdc25a;Irs1;Gls2;Pten;Tpm1;Rps6ka5;Ccnd2;Irs2;Zeb2;Ezh2;Ccnd1;Stmn1;Dnmt3a;Thbs1;Prkcg;Slc45a3;Erbb2;Hnrnpk;Raf1;Pdgfa;Abcb1a;Abl1;Marcks;Tgfb2;Rhoa;Notch2;Tnr;Bcl2l2;E2f2;Mapk7;Pdcd4;Zeb1;Trim71;Ccne1;Hmox1;Cdkn2a;Nras;Myc;Crkl;Grb2;Gls;Mmp16;Plcg2;Erbb3;Bcl2l11;Dnmt1;Ccne2;Ikbkb;Wnt3a;Ccng1
mmu04120	Ubiquitin mediated proteolysis	http://www.kegg.jp/kegg-bin/show_pathway?mmu04120+105193+106052+107568+107995+109161+11634+117146+17222+17999+18854+208650+216150+217342+218793+22034+22192+22193+22195+22213+22214+229615+231672+242521+246710+26401+26554+268470+28000+52563+56371+56424+56438+56791+59008+63958+66156+66313+66515+67455+68098+68612+70093+74126+75717+75788+76980+77891+80794+83814+93765+99152	139	51	39.3848	1.29492	0.0191448	0.0679923	105193;106052;107568;107995;109161;11634;117146;17222;17999;18854;208650;216150;217342;218793;22034;22192;22193;22195;22213;22214;229615;231672;242521;246710;26401;26554;268470;28000;52563;56371;56424;56438;56791;59008;63958;66156;66313;66515;67455;68098;68612;70093;74126;75717;75788;76980;77891;80794;83814;93765;99152	Ube2l3;Pml;Klhl13;Nedd4l;Ube2ql1;Ube2m;Anapc1;Fzr1;Cblb;Ube2o;Ube2s;Ube2e2;Pias3;Ube2l6;Anapc2;Smurf2;Prpf19;Cul3;Ube2g2;Ube2n;Rhobtb2;Rbx1;Syvn1;Ube2q1;Klhl9;Map3k1;Ube2q2;Cul7;Smurf1;Ube4b;Ube2e3;Ube2z;Cul5;Cblc;Traf6;Anapc11;Aire;Wwp1;Anapc5;Stub1;Nedd4;Cdc23;Fbxw8;Ube2c;Fbxo4;Cdc20;Ube2h;Cdc34;Rchy1;Ube3b;Nhlrc1
mmu04726	Serotonergic synapse	http://www.kegg.jp/kegg-bin/show_pathway?mmu04726+109731+110157+11686+14400+14401+14402+14677+14678+14681+14682+14683+14693+14695+14697+14701+14702+14704+14706+14707+14708+15550+15551+15552+15558+15560+15561+15562+15563+15565+15566+16438+16440+16508+16519+16522+16524+18176+18749+18751+18752+18783+18795+22063+223864+224129+26417+64337+81906	131	48	37.118	1.29317	0.0231068	0.0789073	109731;110157;11686;14400;14401;14402;14677;14678;14681;14682;14683;14693;14695;14697;14701;14702;14704;14706;14707;14708;15550;15551;15552;15558;15560;15561;15562;15563;15565;15566;16438;16440;16508;16519;16522;16524;18176;18749;18751;18752;18783;18795;22063;223864;224129;26417;64337;81906	Gng3;Itpr1;Plcb1;Prkcb;Adcy5;Gng2;Htr3a;Kcnj6;Gnas;Gng4;Htr1a;Kcnd2;Kcnj3;Mapk3;Htr6;Htr1b;Gnb5;Htr1d;Trpc1;Gnai2;Gng7;Kcnj9;Cyp4x1;Gnai1;Prkcg;Htr5a;Gabrb1;Htr2a;Raf1;Htr7;Htr2c;Prkacb;Alox12b;Htr4;Maob;Gnaq;Rapgef3;Gng12;Gnb2;Nras;Gnb3;Gng13;Gabrb2;Gnao1;Gabrb3;Gng5;Itpr3;Pla2g4a
mmu04550	Signaling pathways regulating pluripotency of stem cells	http://www.kegg.jp/kegg-bin/show_pathway?mmu04550+110157+11477+11480+11481+11652+11906+12005+13542+13544+14182+14362+14368+14370+14784+15110+15407+15904+16000+16323+16392+16452+16468+17125+17126+17268+17869+18176+18508+18706+19094+19712+20482+22409+22410+22412+22413+22414+22416+22417+22418+22419+22422+22658+23797+26417+269275+55994+56637+76073+93897	137	50	38.8181	1.28806	0.0223889	0.0777843	110157;11477;11480;11481;11652;11906;12005;13542;13544;14182;14362;14368;14370;14784;15110;15407;15904;16000;16323;16392;16452;16468;17125;17126;17268;17869;18176;18508;18706;19094;19712;20482;22409;22410;22412;22413;22414;22416;22417;22418;22419;22422;22658;23797;26417;269275;55994;56637;76073;93897	Meis1;Skil;Acvr1c;Smad1;Mapk3;Pik3ca;Wnt2;Igf1;Jarid2;Dvl1;Id4;Akt3;Wnt4;Mapk11;Wnt7b;Wnt5a;Acvr1;Wnt2b;Akt2;Pcgf2;Inhba;Raf1;Jak2;Pcgf5;Acvr2a;Hand1;Zfhx3;Fzd6;Smad2;Isl1;Wnt5b;Wnt10b;Hoxb1;Fgfr1;Pax6;Gsk3b;Wnt10a;Axin1;Fzd8;Nras;Myc;Fzd10;Grb2;Smad9;Dvl3;Rest;Wnt9b;Acvr2b;Wnt3a;Fzd1
mmu04080	Neuroactive ligand-receptor interaction	http://www.kegg.jp/kegg-bin/show_pathway?mmu04080+108015+108068+108069+108071+110304+110886+114229+11438+11448+11449+11517+11539+11540+11542+11548+11550+11551+11552+11553+11556+11608+12062+12426+12671+12672+12801+12922+13488+13489+13490+13491+13610+13611+14062+14394+14396+14397+14400+14401+14402+14403+14404+14407+14427+14527+14602+14608+14654+14658+14767+14803+14804+14805+14806+14809+14810+14813+…	289	105	81.8863	1.28227	0.00161451	0.0112665	108015;108068;108069;108071;110304;110886;114229;11438;11448;11449;11517;11539;11540;11542;11548;11550;11551;11552;11553;11556;11608;12062;12426;12671;12672;12801;12922;13488;13489;13490;13491;13610;13611;14062;14394;14396;14397;14400;14401;14402;14403;14404;14407;14427;14527;14602;14608;14654;14658;14767;14803;14804;14805;14806;14809;14810;14813;14814;14815;14823;14829;15465;15466;15550;15551;15…	Gabra4;Grm5;Drd1;Cckbr;Grm4;Gabrd;Adra2a;Rxfp3;Pard3;Thrb;Ntsr1;Kiss1r;Grin2d;Grik2;Adora2a;Grm3;Grm2;Chrm4;Htr1a;Grik1;Htr6;Drd2;Htr1b;Sstr2;Trhr2;Adra2b;Htr1d;Hrh2;Mchr1;Adra2c;Sstr1;Rxfp1;Gabbr2;Grin1;Grin3a;Mas1;S1pr3;Gpr83;Nr3c1;Nmbr;Gabra3;Chrna4;Oprd1;Npy2r;Htr5a;Grik5;Gabrb1;Adrb3;Grpr;Grm8;Grid1;Htr2a;Adcyap1r1;Prlr;Htr7;Adra1b;Htr2c;Npy5r;Chrm3;Cnr1;Grid2;Drd3;Sstr3;Adra1d;Glra3;Vipr1;H…
mmu04144	Endocytosis	http://www.kegg.jp/kegg-bin/show_pathway?mmu04144+105513+107305+107338+107568+116733+11771+11772+11773+11840+11842+11845+11848+11867+12340+12343+12345+12540+13132+13854+13859+15239+15512+16835+17126+17274+17999+18717+18719+18759+18762+18806+18854+19158+19159+19325+19326+19344+193740+20404+20405+20479+20779+208650+211673+211914+213990+215632+216238+216439+216724+216869+218038+22034+22365+225861+22…	270	98	76.5028	1.281	0.0023532	0.0154158	105513;107305;107338;107568;116733;11771;11772;11773;11840;11842;11845;11848;11867;12340;12343;12345;12540;13132;13854;13859;15239;15512;16835;17126;17274;17999;18717;18719;18759;18762;18806;18854;19158;19159;19325;19326;19344;193740;20404;20405;20479;20779;208650;211673;211914;213990;215632;216238;216439;216724;216869;218038;22034;22365;225861;227288;227700;230597;232227;232910;234852;243621;245…	Arrb2;Pml;Amph;Nedd4l;Sh3glb1;Pard3;Hgs;Prkcz;Ap2s1;Acap2;Arfgef1;Cblb;Vps26b;Cyth2;Ap2a1;Bin1;Iqsec3;Rab10;Wipf3;Pard6b;Snx32;Hspa2;Rufy1;Arpc3;Arpc5;Chmp1b;Agap3;Ap2m1;Rab11fip5;Smurf2;Pip5k1b;Vps4b;Rab35;Pip5k1c;Snx3;Iqsec2;Psd2;Capzb;Arf1;Dnajc6;Arpc4;Rabep1;Asap2;Mvb12b;Src;Rhoa;Capza1;Sh3glb2;Dab2;Eps15l1;Smurf1;Cltc;Cdc42;Sh3gl1;Ldlr;Smad2;Arfgap3;Eea1;Chmp7;Arpc1b;Zfyve9;Chmp2a;Arf3;Cblc;…
mmu05202	Transcriptional misregulation in cancer	http://www.kegg.jp/kegg-bin/show_pathway?mmu05202+104156+107951+108829+110794+12048+12053+12393+12395+12444+12455+12978+13207+14009+14048+14129+14254+14255+15078+15081+16000+16009+16599+16909+17125+17132+17187+17268+17283+17355+17869+18109+18124+18211+18509+18510+18514+18516+18590+18612+18647+18854+19126+19208+19401+20181+20182+20183+20732+212980+21417+21908+21939+22642+235320+27140+319154+360198…	183	66	51.8519	1.27286	0.013066	0.0511485	104156;107951;108829;110794;12048;12053;12393;12395;12444;12455;12978;13207;14009;14048;14129;14254;14255;15078;15081;16000;16009;16599;16909;17125;17132;17187;17268;17283;17355;17869;18109;18124;18211;18509;18510;18514;18516;18590;18612;18647;18854;19126;19208;19401;20181;20182;20183;20732;212980;21417;21908;21939;22642;235320;27140;319154;360198;53618;545192;56312;56458;58208;64144;68938;80859;…	Pml;Meis1;Cdk14;Pbx1;Rxrg;Lmo2;Bcl11b;Smad1;Bcl2l1;Etv1;Ccnd2;Igf1;Ntrk1;Pbx3;Igfbp3;Rara;Spint1;Ddx5;Slc45a3;Zbtb16;Maf;Runx1t1;Flt1;Nupr1;Jmjd1c;Pdgfa;Cdk9;Men1;Tlx1;Rxra;Cebpe;Nr4a3;Fut8;Ccnt1;Prom1;H3f3b;Aspscr1;Zbtb17;Tlx3;Aff1;Csf1r;Hist2h3b;Zeb1;Rxrb;Baiap3;H3f3a;Prcc;Ptcra;Mllt1;Fcgr1;Myc;Max;Etv5;Flt3;Foxo1;Runx2;Nfkbiz;Pax8;Eya1;Klf3;Pax7;Etv4;Hist1h3a;Cd40;Mycn;Bcl6
mmu05010	Alzheimer disease	http://www.kegg.jp/kegg-bin/show_pathway?mmu05010+104130+11491+11783+11785+11937+11938+11946+11947+11949+11950+12122+12314+12568+12859+12864+12866+12867+13063+14433+14682+14810+14813+14814+15108+15925+16438+16440+16956+17380+17762+17993+18125+18795+19055+19057+19058+19165+20192+22273+226641+228033+23821+26417+53313+56175+56637+66052+66142+66218+66340+66495+66945+67530+67942+68194+68318+68349+6837…	175	63	49.5851	1.27054	0.0156902	0.0592535	104130;11491;11783;11785;11937;11938;11946;11947;11949;11950;12122;12314;12568;12859;12864;12866;12867;13063;14433;14682;14810;14813;14814;15108;15925;16438;16440;16956;17380;17762;17993;18125;18795;19055;19057;19058;19165;20192;22273;226641;228033;23821;26417;53313;56175;56637;66052;66142;66218;66340;66495;66945;67530;67942;68194;68318;68349;68375;68585;71679;75600;78330;84682	Ppp3ca;Apbb1;Atf6;Mme;Itpr1;Plcb1;Atp5c1;Ppp3r1;Calm2;Grin2d;Mapt;Mapk3;Atp2a2;Cox6c;Grin1;Atp5b;Ndufb3;Cox7b;Aph1c;Bace1;Lpl;Ndufb11;Cycs;Atp5f1;Ppp3cc;Nos1;Psen2;Ndufv3;Atp2a1;Ndufa8;Calml4;Hsd17b10;Atp5h;Atp5a1;Ryr3;Ndufs4;Cdk5;Atp5g3;Uqcrc1;Atp5g2;Cox7c;Bid;Adam17;Uqcrb;Ndufb4;Bace2;Cox7a2;Gnaq;Gsk3b;Ndufs3;Grin2c;Sdhc;Gapdh;Ndufb9;Ide;Cox4i2;Atp2a3;Sdha;Rtn4;Itpr3;Psenen;Apaf1;Cox5b
mmu05165	Human papillomavirus infection	http://www.kegg.jp/kegg-bin/show_pathway?mmu05165+101206+103768+104099+105782+107932+109700+110157+114143+11652+11964+11975+11984+12005+12443+12444+12447+12448+12540+12567+12824+12826+12835+12839+12840+12841+12913+13383+13542+13544+13645+142980+14362+14368+14370+14683+14784+14924+15183+15184+15185+15205+15213+15974+16150+16362+16400+16401+16402+16410+16449+16774+16780+170787+18129+18176+18706+187…	370	129	104.837	1.23048	0.00299411	0.0171627	101206;103768;104099;105782;107932;109700;110157;114143;11652;11964;11975;11984;12005;12443;12444;12447;12448;12540;12567;12824;12826;12835;12839;12840;12841;12913;13383;13542;13544;13645;142980;14362;14368;14370;14683;14784;14924;15183;15184;15185;15205;15213;15974;16150;16362;16400;16401;16402;16410;16449;16774;16780;170787;18129;18176;18706;18749;18759;18762;19052;19053;19179;19211;192897;1930…	Rfng;Atp6v0c;Itga5;Itga9;Ppp2r2a;Pard3;Itgav;Gnas;Tcf7;Prkcz;Hdac9;Atp6v0b;Ppp2r2b;Atp6v0e2;Mapk3;Pik3ca;Ppp2ca;Wnt2;Atp6v1f;Pten;Atp6v1a;Chd4;Ccnd2;Dlg1;Pard6b;Atp6v1c1;Dvl1;Akt3;Wnt4;Ccnd1;Wnt7b;Itga1;Creb3;Ppp2r5a;Dlg2;Wnt5a;Hdac11;Itga3;Itga4;Jag1;Thbs1;Magi1;Atp6v0a2;Col4a6;Wnt2b;Akt2;Hdac5;Hey1;Raf1;Itga8;Bcap31;Thbs4;Ppp2r1a;Col9a1;Ppp2r5d;Hdac10;Prkacb;Reln;Cdk4;Lamb3;Hes6;Csnk1a1;Notch2;…

## Sheet: GN280_Amygdala_MPO
geneSet	description	link	size	overlap	expect	enrichmentRatio	pValue	FDR	overlapId	userId
MP:0005237	abnormal olfactory tract morphology	http://www.informatics.jax.org/searches/Phat.cgi?id=MP:0005237	8	8	2.73693	2.92299	0.00018664	0.0152762	72832;14634;26404;18991;19876;268902;20361;21375	Sema7a;Robo2;Pou3f1;Tbr1;Gli3;Crtac1;Map3k12;Robo1
MP:0030160	abnormal auditory bulla morphology	http://www.informatics.jax.org/searches/Phat.cgi?id=MP:0030160	6	6	2.0527	2.92299	0.00159869	0.0801329	11732;14048;14182;16392;16905;18510	Lmna;Isl1;Fgfr1;Ank;Pax8;Eya1
MP:0011167	abnormal adipose tissue development	http://www.informatics.jax.org/searches/Phat.cgi?id=MP:0011167	12	11	4.10539	2.6794	6.12928e-05	0.00588941	108012;14705;59035;121021;18538;18676;19091;223864;67442;56040;21887	Bscl2;Prkg1;Carm1;Tle3;Rplp1;Retsat;Ap1s2;Cspg4;Rapgef3;Pcna;Phf2
MP:0010860	abnormal anterior commissure pars posterior morphology	http://www.informatics.jax.org/searches/Phat.cgi?id=MP:0010860	10	9	3.42116	2.63069	0.000441575	0.0285522	232906;13591;13838;13844;14086;26404;30957;18187;243743	Nrp2;Arhgap35;Ebf1;Epha4;Ephb2;Map3k12;Fscn1;Mapk8ip3;Plxna4
MP:0004770	abnormal synaptic vesicle recycling	http://www.informatics.jax.org/searches/Phat.cgi?id=MP:0004770	16	13	5.47386	2.37493	0.000155138	0.0132936	218038;108012;68566;212139;13169;72685;16443;23969;18717;20616;20907;20964;382018	Cc2d1a;Amph;Stx1a;Dbnl;Pacsin1;Snap91;Caly;Pip5k1c;Dnajc6;Syn1;Ap1s2;Itsn1;Unc13a
MP:0001447	abnormal nest building behavior	http://www.informatics.jax.org/searches/Phat.cgi?id=MP:0001447	28	22	9.57925	2.29663	1.92095e-06	0.000451751	74772;12323;382253;66797;94223;13542;14402;14403;14810;57080;242274;17257;17993;27386;18189;58869;19268;210274;20616;22142;69727;101568	Gabrd;Npas3;Usp46;Cdkl5;Shank2;Pex5l;Atp13a2;Camk2b;Vrk3;Ptprf;Grin1;Dvl1;Mecp2;Snap91;Lrrc7;Ndufs4;Cntnap2;Tuba1a;Dgcr8;Nrxn1;Gtf2ird1;Gabrb3
MP:0001866	nasal inflammation	http://www.informatics.jax.org/searches/Phat.cgi?id=MP:0001866	13	10	4.44751	2.24845	0.0020523	0.0899029	78801;56808;110794;13047;104394;14734;244653;75533;18145;269209	Hydin;Gpc3;Nme5;Stk36;Cacna2d2;Npc1;Cebpe;Cux1;Ak7;E2f4
MP:0002917	decreased synaptic depression	http://www.informatics.jax.org/searches/Phat.cgi?id=MP:0002917	13	10	4.44751	2.24845	0.0020523	0.0899029	11539;12801;23969;219228;18578;18749;58234;20907;20965;382018	Stx1a;Pacsin1;Syn2;Shank3;Pde4b;Pcdh17;Prkacb;Cnr1;Adora1;Unc13a
MP:0004395	increased cochlear inner hair cell number	http://www.informatics.jax.org/searches/Phat.cgi?id=MP:0004395	13	10	4.44751	2.24845	0.0020523	0.0899029	320790;13797;14048;14182;15205;16449;16450;18121;13865;71461	Nr2f1;Chd7;Nog;Jag2;Jag1;Ptk7;Hes1;Fgfr1;Emx2;Eya1
MP:0003122	maternal imprinting	http://www.informatics.jax.org/searches/Phat.cgi?id=MP:0003122	16	12	5.47386	2.19224	0.00102433	0.0565076	12005;107585;13386;14683;16002;27385;17294;17984;22634;19417;20392;20646	Gnas;Dio3;Mest;Ndn;Plagl1;Dlk1;Rasgrf1;Magel2;Axin1;Igf2;Sgce;Snrpn
MP:0000537	abnormal urethra morphology	http://www.informatics.jax.org/searches/Phat.cgi?id=MP:0000537	15	11	5.13174	2.14352	0.00228126	0.0933583	12005;59036;13844;14165;14228;14464;15561;226518;18121;76510;209456	Trappc9;Htr3a;Nog;Fgf10;Dact1;Nmnat2;Ephb2;Gata5;Fkbp4;Axin1;Trp53bp2
MP:0003990	decreased neurotransmitter release	http://www.informatics.jax.org/searches/Phat.cgi?id=MP:0003990	21	15	7.18444	2.08785	0.000549232	0.034817	64933;56808;11438;60597;18125;18127;18189;381813;216227;22348;20605;20980;22223;382018;22318	Uchl1;Syt2;Sstr1;Ap3m2;Mapk8ip2;Slc17a8;Chrna4;Nos1;Cacna2d2;Vamp2;Nrxn1;Prmt8;Nos3;Unc13a;Slc32a1
MP:0000846	abnormal medulla oblongata morphology	http://www.informatics.jax.org/searches/Phat.cgi?id=MP:0000846	24	17	8.21078	2.07045	0.000271319	0.0199358	11990;59058;56808;13172;13176;14634;15239;216850;18109;17993;18208;64706;63958;22223;22253;234729;94187	Bhlhe22;Zfp423;Uchl1;Hgs;Vac14;Dcc;Gli3;Unc5c;Scube1;Atrn;Kdm6b;Cacna2d2;Ndufs4;Ntn1;Ube4b;Dbx1;Mycn
MP:0004783	abnormal cardinal vein morphology	http://www.informatics.jax.org/searches/Phat.cgi?id=MP:0004783	27	19	9.23713	2.05692	0.000134504	0.0117527	11482;216527;13052;13846;14257;18550;14634;56233;15530;330171;18109;74376;11819;18706;18717;19263;76365;21892;232341	Nr2f2;Ccm2;Acvrl1;Pik3ca;Ephb4;Gli3;Furin;Wnk1;Pip5k1c;Cxadr;Ptprb;Myo18b;Tll1;Kctd10;Tbx18;Hdac7;Mycn;Hspg2;Flt4
MP:0020157	abnormal behavioral response to alcohol	http://www.informatics.jax.org/searches/Phat.cgi?id=MP:0020157	20	14	6.84232	2.04609	0.00116577	0.0628157	11540;11669;13489;13490;13491;14400;14810;15565;18166;18976;19049;18752;63959;217843	Ppp1r1b;Adora2a;Htr6;Drd2;Grin1;Prkcg;Gabrb1;Drd3;Slc29a1;Pomc;Drd4;Npy1r;Unc79;Aldh2
MP:0011732	decreased somite size	http://www.informatics.jax.org/searches/Phat.cgi?id=MP:0011732	26	18	8.89502	2.02361	0.000280901	0.0204079	26926;19378;14182;56458;18550;15260;16974;56184;50884;18121;74143;19084;98711;20423;72475;22330;22418;24136	Nckap1;Nog;Ssbp3;Opa1;Zeb2;Furin;Wnt5a;Prkar1a;Aifm1;Lrp6;Aldh1a2;Vcl;Fgfr1;Msgn1;Shh;Foxo1;Rdh10;Hira
MP:0002961	abnormal axon guidance	http://www.informatics.jax.org/searches/Phat.cgi?id=MP:0002961	45	30	15.3952	1.94866	8.63342e-06	0.00143301	211673;59058;13176;13175;13800;13838;13842;270190;13844;54713;14432;15407;75847;93691;16728;30957;13865;18124;18186;18187;18208;18846;243743;77630;19876;268902;20350;68955;22152;24113	Nr2f1;Gap43;Srrm4;Prdm8;Fezf2;Bhlhe22;Plxna3;Robo2;Nrp2;Arfgef1;Ephb1;Enah;Dcc;Sema3f;Epha8;Dclk1;Epha4;Ephb2;Klf7;Robo1;Vax2;Nr4a3;Ntn1;Mapk8ip3;Hoxb1;Ispd;Tubb3;L1cam;Nrp1;Plxna4
MP:0000065	abnormal bone marrow cavity morphology	http://www.informatics.jax.org/searches/Phat.cgi?id=MP:0000065	21	14	7.18444	1.94866	0.00239886	0.0951595	26373;12814;12824;12977;16656;15530;16002;233328;20602;19035;12393;20779;27060;21943	Hivep3;Clcn7;Src;Csf1;Col2a1;Lrrk1;Tnfsf11;Ppib;Ncor2;Igf2;Col11a1;Runx2;Tcirg1;Hspg2
MP:0008965	increased basal metabolism	http://www.informatics.jax.org/searches/Phat.cgi?id=MP:0008965	21	14	7.18444	1.94866	0.00239886	0.0951595	171168;68865;14312;13388;26383;14562;14586;14683;319594;15560;16491;13728;57915;381677	Gnas;Vgf;Tbc1d1;Arv1;Mark2;Htr2c;Kcna3;Dll1;Brd2;Gfra2;Gdf3;Fto;Acer1;Hif1an
MP:0009750	impaired behavioral response to addictive substance	http://www.informatics.jax.org/searches/Phat.cgi?id=MP:0009750	43	28	14.711	1.90334	3.33847e-05	0.00407293	11540;11548;11550;319924;12426;12520;11438;12801;76884;13488;13489;13490;13491;14687;67298;108071;15565;66725;18166;18387;18389;19049;18752;19184;19736;73086;63959;21336	Grm5;Drd1;Cckbr;Rgs4;Lrrk2;Ppp1r1b;Adora2a;Apba1;Htr6;Drd2;Rps6ka5;Chrna4;Prkcg;Cyfip2;Gnaz;Adra1b;Cnr1;Gprasp1;Drd3;Adra1d;Slc29a1;Drd4;Tacr1;Npy1r;Psmc5;Oprl1;Cd81;Oprk1
MP:0002196	absent corpus callosum	http://www.informatics.jax.org/searches/Phat.cgi?id=MP:0002196	31	20	10.6056	1.8858	0.000541536	0.034669	23797;232906;245000;59058;13176;13175;13641;13800;54713;14634;16440;17357;18027;18028;71175;18208;77630;73710;22152;94187	Nfib;Prdm8;Fezf2;Bhlhe22;Zfp423;Marcksl1;Tubb2b;Enah;Dcc;Arhgap35;Akt3;Gli3;Nfia;Dclk1;Efnb1;Nipbl;Ntn1;Tubb3;Atr;Itpr3
MP:0003771	abnormal lip shape	http://www.informatics.jax.org/searches/Phat.cgi?id=MP:0003771	25	16	8.5529	1.87071	0.00222113	0.0914766	72507;226090;104174;14634;16576;16974;77579;15531;19359;239405;212712;109575;213081;22418;22412;21417	Myh10;Rad23b;Gli3;Dzip1l;Wnt5a;Ndst1;Satb2;Lrp6;Kif7;Rspo2;Ermp1;Zeb1;Wdr19;Gldc;Tbx10;Wnt9b
MP:0005170	cleft upper lip	http://www.informatics.jax.org/searches/Phat.cgi?id=MP:0005170	25	16	8.5529	1.87071	0.00222113	0.0914766	72507;226090;104174;14634;16576;16974;77579;15531;19359;239405;212712;109575;213081;22418;22412;21417	Myh10;Rad23b;Gli3;Dzip1l;Wnt5a;Ndst1;Satb2;Lrp6;Kif7;Rspo2;Ermp1;Zeb1;Wdr19;Gldc;Tbx10;Wnt9b
MP:0008220	abnormal ventral commissure morphology	http://www.informatics.jax.org/searches/Phat.cgi?id=MP:0008220	44	28	15.0531	1.86008	6.19363e-05	0.00588941	211673;232906;59058;13591;13797;13838;270190;13844;268882;54713;14086;14634;16440;16443;93691;26404;30957;17118;15531;13865;18187;18208;243743;242083;20350;21375;73710;22152	Nr2f1;Fezf2;Bhlhe22;Tubb2b;Nrp2;Arfgef1;Tbr1;Ephb1;Ppm1l;Sema3f;Arhgap35;Gli3;Ebf1;Ndst1;Epha4;Ephb2;Marcks;Klf7;Map3k12;Fbxo45;Ntn1;Fscn1;Mapk8ip3;Itsn1;Tubb3;Emx2;Plxna4;Itpr3
MP:0008225	abnormal anterior commissure morphology	http://www.informatics.jax.org/searches/Phat.cgi?id=MP:0008225	44	28	15.0531	1.86008	6.19363e-05	0.00588941	211673;232906;59058;13591;13797;13838;270190;13844;268882;54713;14086;14634;16440;16443;93691;26404;30957;17118;15531;13865;18187;18208;243743;242083;20350;21375;73710;22152	Nr2f1;Fezf2;Bhlhe22;Tubb2b;Nrp2;Arfgef1;Tbr1;Ephb1;Ppm1l;Sema3f;Arhgap35;Gli3;Ebf1;Ndst1;Epha4;Ephb2;Marcks;Klf7;Map3k12;Fbxo45;Ntn1;Fscn1;Mapk8ip3;Itsn1;Tubb3;Emx2;Plxna4;Itpr3
MP:0002887	decreased susceptibility to pharmacologically induced seizures	http://www.informatics.jax.org/searches/Phat.cgi?id=MP:0002887	27	17	9.23713	1.8404	0.0020995	0.0899029	238276;12291;108015;12709;12725;14806;14810;108071;16476;26414;17762;20273;20370;243616;50934;55992;22067	Grm5;Grik2;Mapt;Akap5;Cacna1g;Ckb;Grin1;Jun;Trpc5;Trim3;Sez6;Mapk10;Slc7a8;Slc6a11;Scn8a;Clcn3;Chrnb4
MP:0004394	abnormal cochlear inner hair cell number	http://www.informatics.jax.org/searches/Phat.cgi?id=MP:0004394	27	17	9.23713	1.8404	0.0020995	0.0899029	22295;320790;229320;12814;13797;14048;14182;15205;15460;16449;16450;26401;18121;13865;71461;216227;68955	Nr2f1;Srrm4;Hr;Chd7;Nog;Clrn1;Jag2;Slc17a8;Jag1;Ptk7;Map3k1;Hes1;Fgfr1;Cdh23;Col11a1;Emx2;Eya1
MP:0012348	decreased susceptibility to induction of seizure by inducing agent	http://www.informatics.jax.org/searches/Phat.cgi?id=MP:0012348	27	17	9.23713	1.8404	0.0020995	0.0899029	238276;12291;108015;12709;12725;14806;14810;108071;16476;26414;17762;20273;20370;243616;50934;55992;22067	Grm5;Grik2;Mapt;Akap5;Cacna1g;Ckb;Grin1;Jun;Trpc5;Trim3;Sez6;Mapk10;Slc7a8;Slc6a11;Scn8a;Clcn3;Chrnb4
MP:0001691	abnormal somite shape	http://www.informatics.jax.org/searches/Phat.cgi?id=MP:0001691	29	18	9.92136	1.81427	0.00196775	0.0890509	12558;13388;14234;56458;18550;15260;15574;225164;14536;74143;18424;19084;71461;26564;20423;72475;93840;24136	Ssbp3;Opa1;Zeb2;Hus1;Furin;Mib1;Prkar1a;Cdh2;Ptk7;Vangl2;Dll1;Foxc2;Otx2;Nr6a1;Shh;Foxo1;Ror2;Hira
MP:0001425	abnormal alcohol consumption	http://www.informatics.jax.org/searches/Phat.cgi?id=MP:0001425	31	19	10.6056	1.79151	0.00183181	0.0864562	11669;13489;13490;13860;14073;14400;14683;233919;14810;108071;17475;18125;18166;18167;18976;19049;18752;63959;217843	Grm5;Faah;Ppp1r1b;Gnas;Drd2;Mpdz;Grin1;Prkcg;Npy2r;Nos1;Gabrb1;Drd3;Slc29a1;Pomc;Eps8;Npy1r;Unc79;Gpr26;Aldh2
MP:0000940	abnormal motor neuron innervation pattern	http://www.informatics.jax.org/searches/Phat.cgi?id=MP:0000940	33	20	11.2898	1.77151	0.00169591	0.0837081	11658;108699;11449;76686;98985;13643;13838;13866;18612;268882;209239;14573;16906;17762;18198;19713;20349;63993;68955;22253	Srrm4;Alcam;Sema3e;Mapt;Gdnf;Unc5c;Chn1;Erbb2;Epha4;Ret;Fbxo45;Efnb3;Lmnb1;Slc5a7;Gan;Musk;Chrng;Clip3;Etv4;Clp1
MP:0001441	increased grooming behavior	http://www.informatics.jax.org/searches/Phat.cgi?id=MP:0001441	45	27	15.3952	1.75379	0.000346118	0.0233125	216831;66797;170571;224997;242667;13688;329731;57080;15560;16440;76071;16728;66725;17257;26422;18013;18125;18189;277360;210274;58234;102857;331004;75409;20965;101568;242466	Dlgap1;Lrrk2;Shank2;Arhgap44;Neurod2;Vrk3;Syn2;Mecp2;Eif4ebp2;Slc9a9;Shank3;Nos1;Slc6a8;Jakmip1;Cntnap4;Htr2c;Cntnap2;Nrxn1;Nbea;Zfp462;L1cam;Slitrk5;Fam19a3;Prex1;Dlgap3;Gtf2ird1;Itpr3
MP:0008281	abnormal hippocampus size	http://www.informatics.jax.org/searches/Phat.cgi?id=MP:0008281	39	23	13.3425	1.72381	0.00131358	0.0674096	67269;23797;211673;56297;52028;71492;12064;76895;12520;214444;320790;12725;12890;71877;15228;16485;74342;17762;77582;23969;58234;102857;117146	Kcna1;Mapt;Arfgef1;Chd7;Mboat7;Pacsin1;Akt3;Shank3;Slc6a8;Bicd2;Agtpbp1;Bbs7;Cplx2;Bbs1;Foxg1;Bdnf;Lrrtm1;Arl6;Cd81;Cdk5rap2;Efhc1;Clcn3;Ube3b
MP:0009435	abnormal miniature inhibitory postsynaptic currents	http://www.informatics.jax.org/searches/Phat.cgi?id=MP:0009435	41	24	14.0268	1.71102	0.00119912	0.0639764	545192;12041;56808;212139;170571;13688;14394;14400;14804;230868;93842;16490;233877;16874;17257;26422;20320;23969;52897;140743;20265;58234;331004;55992	Cc2d1a;Kctd13;Rem2;Nptn;Pacsin1;Mecp2;Eif4ebp2;Trim3;Slc9a9;Shank3;Scn1a;Igsf21;Gabrb1;Lhx6;Cntnap4;Rbfox3;Grid2;Cacna2d2;Bckdk;Gabra1;Igsf9;Kcna2;Nbea;Baiap3
MP:0005445	abnormal neurotransmitter secretion	http://www.informatics.jax.org/searches/Phat.cgi?id=MP:0005445	55	32	18.8164	1.70065	0.000224813	0.0177273	11551;11776;64933;56808;12667;11438;12817;12495;14573;16522;66725;60597;18125;18127;18188;18189;18387;381813;52897;19713;216227;22348;63993;20605;20606;20910;207227;20964;20980;22223;382018;22318	Adra2a;Uchl1;Kcnj6;Lrrk2;Syt2;Gdnf;Chrd;Sstr2;Sstr1;Ap3m2;Entpd1;Stxbp5l;Mapk8ip2;Slc17a8;Chrna4;Nos1;Ap3d1;Stxbp1;Syn1;Rbfox3;Cacna2d2;Ret;Vamp2;Nrxn1;Col13a1;Prmt8;Slc5a7;Nos3;Unc13a;Slc32a1;Nrtn;Oprk1
MP:0001440	abnormal grooming behavior	http://www.informatics.jax.org/searches/Phat.cgi?id=MP:0001440	101	58	34.5537	1.67855	1.35283e-06	0.000349896	11516;216831;71371;381290;12064;59058;12426;22295;11438;68947;12716;66797;170571;12821;12890;12922;70503;224997;242667;13490;13542;13688;329731;14394;14804;225642;57080;15368;15560;16440;76071;16728;16905;66725;268890;17762;17257;26422;17984;17993;18013;80859;18125;27528;18189;77630;277360;19359;210274;58234;102857;331004;75409;20965;64009;101568;242466;67263	Zswim6;Dlgap1;Cckbr;Prdm8;Bhlhe22;Grp;Lrrk2;Mapt;Atp2b4;Shank2;Rad23b;Ddo;Arhgap44;Neurod2;Lsamp;Vrk3;Adcyap1;Dvl1;Syn2;Mecp2;Eif4ebp2;Chst8;Slc9a9;Chrna4;Shank3;Nos1;Slc6a8;Jakmip1;Nrep;Arid5b;Ndn;Cntnap4;Htr2c;Lmna;Grid2;Ndufs4;Drd3;Syne1;Cntnap2;Cplx2;Nrxn1;Gabra1;Nbea;Bdnf;Hmox1;Col17a1;Zfp462;Cdh23;L1cam;Slitrk5;Fam19a3;Prex1;Ckmt1;Dlgap3;Gtf2ird1;Nfkbiz;Crhr2;Itpr3
MP:0009747	impaired behavioral response to xenobiotic	http://www.informatics.jax.org/searches/Phat.cgi?id=MP:0009747	75	43	25.6587	1.67584	3.25685e-05	0.00404977	224129;11540;11548;11550;319924;12291;12298;12426;12520;11438;12801;76884;217480;13488;13489;13490;13491;242425;14394;14397;14402;14403;14687;67298;108071;20585;15560;15565;16526;66725;207911;18166;18387;18389;19049;18752;19184;19736;73086;216227;63959;21336;217843	Gabra4;Grm5;Dgkb;Drd1;Cacnb4;Cckbr;Adcy5;Kcnk2;Rgs4;Gabrd;Lrrk2;Ppp1r1b;Adora2a;Apba1;Htr6;Drd2;Mchr1;Rps6ka5;Gabbr2;Cacna1g;Slc17a8;Chrna4;Prkcg;Cyfip2;Gnaz;Adra1b;Htr2c;Cnr1;Gprasp1;Drd3;Adra1d;Slc29a1;Gabra1;Drd4;Tacr1;Npy1r;Psmc5;Unc79;Hltf;Oprl1;Cd81;Gabrb3;Oprk1
MP:0002910	abnormal excitatory postsynaptic currents	http://www.informatics.jax.org/searches/Phat.cgi?id=MP:0002910	97	55	33.1852	1.65736	4.31198e-06	0.000844886	11539;54377;81905;12326;12404;212139;108686;12426;12725;269060;23859;227325;13489;114873;13688;243312;13860;242425;14402;241263;64378;14804;14809;14813;207683;16438;70530;216028;72585;211134;60597;17257;26422;17999;246317;18189;23969;18795;243725;18752;116837;110651;20370;58234;140919;72961;63959;20616;20980;21834;81907;22065;22066;22067;382018	Neto1;Dscaml1;Rps6ka3;Ppp1r9a;Gpr158;Tmem108;Itpr1;Plcb1;Cc2d1a;Cckbr;Dner;Camk4;Gpr88;Igsf11;Slc17a7;Trpc4;Cacng4;Lrrtm3;Thrb;Syt2;Drd2;Slc17a6;Elfn1;Trpc3;Lrfn2;Gabbr2;Pacsin1;Mecp2;Cacng8;Eif4ebp2;Mapk8ip2;Trpc5;Lypd1;Sez6;Dlg2;Prkcg;Lzts1;Shank3;Ccdc88a;Snap91;Grik5;Cbln1;Grid2;Rims1;Slc29a1;Nrxn1;Nbea;Eps8;Adora1;Grin2c;Nedd4;Unc13a;Gabrb3;Dagla;Clcn3
MP:0002915	abnormal synaptic depression	http://www.informatics.jax.org/searches/Phat.cgi?id=MP:0002915	97	55	33.1852	1.65736	4.31198e-06	0.000844886	11514;11539;238276;236915;23821;23829;68566;12323;12326;12404;12801;269060;65254;13489;13643;243312;114142;14682;14804;108068;242274;216028;17762;18125;64011;23969;57320;219228;18578;18717;277360;18749;19085;19211;19339;19765;218772;71766;52897;116837;20192;399548;210274;58234;76376;114715;56013;20907;20964;20965;104015;22223;382018;381677;211652	Camk4;Arhgef9;Stx1a;Rarb;Foxp2;Uchl1;Scn4b;Lrrtm3;Slc24a2;Adcy8;Mapt;Grm2;Drd2;Dpysl5;Prkar1b;Shank2;Elfn1;Pten;Vgf;Akap5;Rab3a;Camk2b;Pacsin1;Raver1;Syn2;Bace1;Shank3;Pde4b;Caly;Nos1;Lrrc7;Pip5k1c;Pcdh17;Syn1;Rbfox3;Prkacb;Cnr1;Cbln1;Nrgn;Grid2;Ryr3;Rims1;C1ql1;Synj1;Srcin1;Efnb3;Gnaq;Adora1;Spred1;Unc13a;Prex1;Dagla;Park7;Wwc1;Ralbp1
MP:0009936	abnormal dendritic spine morphology	http://www.informatics.jax.org/searches/Phat.cgi?id=MP:0009936	62	35	21.2112	1.65007	0.000262522	0.0197936	11843;216831;23821;12064;12266;108686;78070;76884;59036;244310;243312;241263;271424;233877;16565;70530;74342;216028;211134;20320;18187;19142;52897;140743;22671;110651;73086;20265;210274;58234;56013;259302;66860;81907;101568	Rps6ka3;Gpr158;Tmem108;Kctd13;Rem2;Lrrtm3;Nptn;Shank2;Nrp2;Elfn1;Lrfn2;Rps6ka5;Arhgap44;Vrk3;Tanc1;Dact1;Bace1;Prss12;Lzts1;Shank3;Ccdc88a;Cyfip2;Scn1a;Arf4;Rbfox3;Kif21b;Srcin1;Cpt1c;Bdnf;Lrrtm1;Rnf112;C3;Dlgap2;Srgap3;Ip6k3
MP:0000950	abnormal seizure response to pharmacological agent	http://www.informatics.jax.org/searches/Phat.cgi?id=MP:0000950	126	71	43.1066	1.64708	2.53165e-07	8.18482e-05	26926;238276;23797;218038;64933;545192;20893;12291;56808;11438;108015;12704;12709;12725;12801;13489;71877;243312;68519;72393;14169;14394;14402;14419;14654;110304;14806;14809;14810;108071;15166;15550;15560;15562;15566;93842;55980;16476;16485;16490;268345;70357;16522;16526;259277;16874;26414;17762;105559;17257;18013;105193;18126;18167;18124;18187;18386;18610;18795;19277;52897;20265;20273;20370;2312…	Grm5;Plcb1;Kcna1;Eml1;Kcnk2;Amph;Kcnj6;Grik2;Mapt;Htr1a;Kcnc2;Faim2;Drd2;Nrp2;Elfn1;Akap5;Neurod2;Ap3m2;Cacna1g;Ckb;Grin1;Jun;Mecp2;Akt3;Trpc5;Trim3;Sez6;Mbnl2;Chrna4;Oprd1;Ptpro;Npy2r;Kcnip1;Scn1a;Grik5;Fgf14;Lhx6;Htr7;Aifm1;Rbfox3;Htr2c;Cnr1;Impa1;Cacna2d2;Pdyn;Glra3;Htr4;Cit;Nr4a3;Gabra1;Igsf9;Mapk10;Kcna2;Baiap3;Gal;Slc10a4;Slc7a8;Klk8;Glra1;Nos2;Hcn2;Gabrb3;Szt2;Slc1a2;Slc6a11;Efhc1;Scn8a;Cl…
MP:0002945	abnormal inhibitory postsynaptic currents	http://www.informatics.jax.org/searches/Phat.cgi?id=MP:0002945	65	36	22.2375	1.61888	0.00035812	0.0238722	236915;545192;12064;12326;212139;12671;11438;12801;170571;269060;13193;13688;242425;14394;14397;110886;14403;14654;110304;64378;14805;331461;16485;16490;16874;233067;26422;23969;18717;19122;116837;22348;20616;64051;20964;20980	Gabra4;Cc2d1a;Kcna1;Gabrd;Camk4;Gpr88;Arhgef9;Syt2;Grik1;Prnp;Gabbr2;Pacsin1;Eif4ebp2;Chrna4;Snap91;Il1rapl1;Lhx6;Pip5k1c;Cntnap4;Syn1;Chrm3;Cnr1;Rims1;Lrfn3;Glra3;Gabra1;Kcna2;Nbea;Bdnf;Baiap3;Dcx;Glra1;Slc32a1;Dagla;Sv2a;Gabra5
MP:0001364	decreased anxiety-related response	http://www.informatics.jax.org/searches/Phat.cgi?id=MP:0001364	136	75	46.5278	1.61194	3.81293e-07	0.000117402	11514;11516;11517;238276;11784;11484;26878;53625;23821;227580;12266;12323;12326;12426;382253;12661;77128;12916;234356;12988;13489;13490;94245;243312;14073;14403;241263;620246;14608;57080;15551;15558;16440;76071;16514;381810;268890;60597;17762;207911;17257;56771;17391;68291;83398;105193;27386;18167;30052;18578;18610;18752;18762;19156;19336;52897;212108;239336;58234;20616;20907;104027;21333;21336;2…	Zswim6;Gpr158;Tppp;Tac1;Cckbr;Faah;Gabrd;Npas3;Camk4;Stx1a;Rxfp3;B3gnt2;Trpc4;Zfp521;Tcf4;Chl1;Prkcz;Adcy8;Mapt;B3galt2;Drd2;Htr1b;Gpr52;Cdkl5;Elfn1;Mmp24;Akap5;Mchr1;Lsamp;C1ql3;Camk2b;Vrk3;Adcyap1;Ywhaz;Mecp2;Pcsk1n;Gpr83;Mapk8ip2;Trpc5;Apba2;Bace1;Prkcg;Kcnj11;Shank3;Npy2r;Snap91;Ndst3;Pde4b;Jakmip1;Htr2a;Adcyap1r1;Rbfox3;Drd3;Rln3;Pdyn;Tuba1a;Psap;Lpar5;Vamp2;Crebrf;Tacr1;Med20;Csk;Csgalnact1…
MP:0009748	abnormal behavioral response to addictive substance	http://www.informatics.jax.org/searches/Phat.cgi?id=MP:0009748	89	49	30.4483	1.60928	4.10557e-05	0.004577	11540;11548;11550;11669;319924;12426;12520;11438;12801;76884;13488;13489;13490;13491;94245;14400;14687;64378;67298;14810;108071;26556;26557;15565;16911;66725;17475;18125;18166;18227;18386;18387;18389;18619;18976;76142;19049;243725;19088;18752;19184;19736;73086;399548;216227;63959;21336;217843;67263	Grm5;Zswim6;Drd1;Ppp1r9a;Cckbr;Rgs4;Gpr88;Scn4b;Lrrk2;Ppp1r1b;Adora2a;Apba1;Penk;Prkar2b;Htr6;Drd2;Rps6ka5;Mpdz;Grin1;Homer1;Nr4a2;Slc17a8;Homer2;Chrna4;Oprd1;Prkcg;Cyfip2;Nos1;Gabrb1;Gnaz;Adra1b;Cnr1;Gprasp1;Drd3;Adra1d;Slc29a1;Pomc;Drd4;Tacr1;Npy1r;Psmc5;Ppp1r14c;Unc79;Oprl1;Cd81;Aldh2;Dtnbp1;Lmo4;Oprk1
MP:0002906	increased susceptibility to pharmacologically induced seizures	http://www.informatics.jax.org/searches/Phat.cgi?id=MP:0002906	100	55	34.2116	1.60764	1.47585e-05	0.00212063	23797;218038;64933;545192;20893;56808;11438;12704;12801;13489;71877;243312;68519;72393;14169;14394;14402;14419;14654;110304;14806;14809;108071;15166;15550;15560;15562;15566;93842;55980;16485;16490;268345;70357;16522;16526;259277;16874;105559;17257;18013;105193;18126;18167;18124;18187;18386;18610;18795;19277;52897;20265;231290;20511;230676	Grm5;Plcb1;Kcna1;Eml1;Kcnk2;Amph;Kcnj6;Grik2;Htr1a;Kcnc2;Faim2;Drd2;Nrp2;Elfn1;Neurod2;Ap3m2;Mecp2;Akt3;Mbnl2;Chrna4;Oprd1;Ptpro;Npy2r;Kcnip1;Scn1a;Grik5;Fgf14;Lhx6;Htr7;Rbfox3;Htr2c;Cnr1;Impa1;Cacna2d2;Pdyn;Glra3;Htr4;Cit;Nr4a3;Gabra1;Igsf9;Kcna2;Baiap3;Gal;Slc10a4;Klk8;Glra1;Nos2;Hcn2;Gabrb3;Szt2;Slc1a2;Efhc1;Nhlrc1;Bhlhe40
MP:0002804	abnormal motor learning	http://www.informatics.jax.org/searches/Phat.cgi?id=MP:0002804	51	28	17.4479	1.60478	0.00188371	0.0876264	216831;65106;12050;23829;11438;208869;13508;114142;64378;14804;268934;15165;271424;17762;17257;18105;18189;57320;18546;58869;170758;58234;76376;102857;20779;56013;20604;208898	Grm4;Pcp4;Gpr88;Foxp2;Slc24a2;Mapt;Sst;Dock3;Pex5l;Arhgap44;Rac3;Mecp2;Dscam;Chrna4;Shank3;Slc6a8;Hcn1;Src;Grid2;Bcl2l2;Nrxn1;C1ql1;Srcin1;Nqo2;Park7;Ip6k3;Unc13c;Arl6ip5
MP:0008947	increased neuron number	http://www.informatics.jax.org/searches/Phat.cgi?id=MP:0008947	62	34	21.2112	1.60293	0.000659967	0.040258	11941;12064;12266;12647;320790;11449;12961;13048;13388;13508;114873;13797;14048;14182;14581;268566;15205;320563;16449;16450;16522;26401;17762;17701;18012;18121;237362;13865;18566;18997;71461;18412;107448;93840	Dscaml1;Nr2f1;Atp2b2;Neurod1;Kcnj6;Mapt;Gphn;Chd7;Nog;Unc5a;Cux2;Sqstm1;Dscam;Jag2;Jag1;Islr2;Ptk7;Vangl2;Dll1;Map3k1;Hes1;Bdnf;Fgfr1;Pou4f2;Gfi1;Npffr1;Chat;C3;Crybb2;Msx1;Chrng;Pdcd1;Emx2;Eya1
MP:0000292	distended pericardium	http://www.informatics.jax.org/searches/Phat.cgi?id=MP:0000292	53	29	18.1321	1.59937	0.00168679	0.0837081	434778;12558;12562;12633;13017;14062;56458;14886;57080;16449;16468;16568;16909;23939;225164;17869;14536;55982;18717;19058;19271;110157;218397;20541;17125;319757;21349;21916;232341	Tmod1;Ppp3r1;Lmo2;Smad1;Ctbp2;Jarid2;Paxip1;Ccdc160;Slc8a1;Jag1;Wnk1;Mib1;Pip5k1c;Raf1;Cdh2;Kif3a;Cflar;Mapk7;Nr6a1;Myc;Gtf2i;Gtf2ird1;Foxo1;Ptprj;Tal1;Cdh5;Smo;Rasa1;F2r
MP:0009746	enhanced behavioral response to xenobiotic	http://www.informatics.jax.org/searches/Phat.cgi?id=MP:0009746	64	35	21.8954	1.59851	0.000591966	0.0368044	11669;77531;23821;232946;12426;11438;12725;76884;242667;13489;13490;13491;14400;14687;620246;26556;26557;15560;15565;16911;17101;18125;18227;18155;18976;76142;19049;243725;19088;18752;20190;20273;216227;75409;217843	Ppp1r9a;Cckbr;Lyst;Ppp1r1b;Bloc1s3;Prkar2b;Htr6;Drd2;Gpr52;Homer1;Nr4a2;Slc17a8;Homer2;Bace1;Chrna4;Prkcg;Cyfip2;Nos1;Ryr1;Gabrb1;Gnaz;Htr2c;Drd3;Pomc;Drd4;Ppp1r14c;Anks1b;Unc79;Slitrk5;Dlgap3;Aldh2;Pnoc;Scn8a;Clcn3;Lmo4
MP:0012349	increased susceptibility to induction of seizure by inducing agent	http://www.informatics.jax.org/searches/Phat.cgi?id=MP:0012349	101	55	34.5537	1.59172	2.17073e-05	0.00286448	23797;218038;64933;545192;20893;56808;11438;12704;12801;13489;71877;243312;68519;72393;14169;14394;14402;14419;14654;110304;14806;14809;108071;15166;15550;15560;15562;15566;93842;55980;16485;16490;268345;70357;16522;16526;259277;16874;105559;17257;18013;105193;18126;18167;18124;18187;18386;18610;18795;19277;52897;20265;231290;20511;230676	Grm5;Plcb1;Kcna1;Eml1;Kcnk2;Amph;Kcnj6;Grik2;Htr1a;Kcnc2;Faim2;Drd2;Nrp2;Elfn1;Neurod2;Ap3m2;Mecp2;Akt3;Mbnl2;Chrna4;Oprd1;Ptpro;Npy2r;Kcnip1;Scn1a;Grik5;Fgf14;Lhx6;Htr7;Rbfox3;Htr2c;Cnr1;Impa1;Cacna2d2;Pdyn;Glra3;Htr4;Cit;Nr4a3;Gabra1;Igsf9;Kcna2;Baiap3;Gal;Slc10a4;Klk8;Glra1;Nos2;Hcn2;Gabrb3;Szt2;Slc1a2;Efhc1;Nhlrc1;Bhlhe40
MP:0004859	abnormal synaptic plasticity	http://www.informatics.jax.org/searches/Phat.cgi?id=MP:0004859	57	31	19.5006	1.58969	0.00135127	0.0687978	11519;238276;236915;12064;12266;12323;12725;269713;12801;26757;13488;243312;114142;242425;70530;105559;64011;18187;18546;18717;19417;52897;116837;58234;20616;56013;20907;20972;21834;22223;22359	Drd1;Clip2;Pcp4;Arhgef9;Stx1a;Foxp2;Uchl1;Add2;Thrb;Nrp2;Elfn1;Akap5;Lrfn2;Camk2b;Gabbr2;Vldlr;Mbnl2;Syngr1;Shank3;Snap91;Pip5k1c;Rbfox3;Cnr1;Nrgn;Rims1;Srcin1;Rasgrf1;Bdnf;Dpysl4;C3;Clcn3
MP:0004753	abnormal miniature excitatory postsynaptic currents	http://www.informatics.jax.org/searches/Phat.cgi?id=MP:0004753	92	50	31.4747	1.58858	5.42753e-05	0.00557054	11838;11843;81905;53872;108013;12667;76884;59036;244310;13688;13838;14810;14813;54645;26556;233877;70530;233067;216028;211134;60597;17762;17257;26422;17999;18159;20320;68404;18189;18191;23969;18717;243725;260297;52897;140743;22671;73086;20265;210274;58234;72961;63959;331004;20616;20965;20980;81907;665113;22318	Ppp1r9a;Tmem108;Kctd13;Nrn1;Slc17a7;Rem2;Celf4;Lrrtm3;Mapt;Syt2;Nptn;Chrd;Gripap1;Shank2;Lrfn2;Rps6ka5;Pacsin1;Grin1;Homer1;Syn2;Mecp2;Cacng8;Eif4ebp2;Mapk8ip2;Prrt1;Slc9a9;Nppc;Dact1;Lzts1;Shank3;Snap91;Cyfip2;Scn1a;Epha4;Arf4;Pip5k1c;Tnik;Rbfox3;Lrfn3;Slc29a1;Vamp2;Nrxn1;Nbea;Arc;Nrxn3;Rnf112;Grin2c;Nedd4;Dlgap2;Caprin1
MP:0001898	abnormal long term depression	http://www.informatics.jax.org/searches/Phat.cgi?id=MP:0001898	72	39	24.6323	1.58328	0.000382031	0.0252062	11514;238276;236915;23821;23829;68566;12323;12326;12404;12801;269060;65254;13489;13643;114142;14682;14804;108068;242274;18125;64011;57320;277360;18749;19085;19765;218772;71766;52897;116837;20192;399548;210274;58234;76376;114715;56013;381677;211652	Camk4;Arhgef9;Rarb;Foxp2;Scn4b;Slc24a2;Adcy8;Grm2;Drd2;Dpysl5;Prkar1b;Shank2;Vgf;Akap5;Camk2b;Raver1;Bace1;Shank3;Caly;Nos1;Lrrc7;Rbfox3;Prkacb;Cnr1;Cbln1;Nrgn;Grid2;Ryr3;Rims1;C1ql1;Srcin1;Efnb3;Gnaq;Spred1;Prex1;Dagla;Park7;Wwc1;Ralbp1
MP:0009745	abnormal behavioral response to xenobiotic	http://www.informatics.jax.org/searches/Phat.cgi?id=MP:0009745	266	144	91.0028	1.58237	1.16395e-11	8.36231e-09	224129;11540;11548;11550;26926;238276;23797;11669;218038;77531;64933;319924;23821;545192;20893;232946;12291;56808;12298;12426;12520;12672;11438;108015;12704;12709;12725;12801;76884;217480;242667;13488;13489;13490;13491;94245;71877;243312;68519;13860;14073;72393;14169;242425;14394;14397;110886;14400;14401;14402;14403;14419;14654;110304;14683;14687;233919;620246;64378;67298;14806;14809;14810;108068…	Gabra4;Grm5;Zswim6;Dgkb;Drd1;Ppp1r9a;Cacnb4;Plcb1;Cckbr;Lyst;Faah;Kcna1;Eml1;Adcy5;Kcnk2;Rgs4;Gabrd;Npas3;Gpr88;Amph;Scn4b;Kcnj6;Lrrk2;Ppp1r1b;Gnas;Grik2;Adora2a;Mapt;Grm2;Apba1;Penk;Chrm4;Htr1a;Bloc1s3;Prkar2b;Htr6;Kcnc2;Faim2;Drd2;Gpr52;Nrp2;Elfn1;Akap5;Mchr1;Rps6ka5;Neurod2;Ap3m2;Gstm1;Gabbr2;Cacna1g;Mpdz;Ckb;Grin1;Jun;Homer1;Nr4a2;Mecp2;Akt3;Trpc5;Trim3;Sez6;Slc17a8;Homer2;Mbnl2;Bace1;Chrna4;…
MP:0009357	abnormal seizure response to inducing agent	http://www.informatics.jax.org/searches/Phat.cgi?id=MP:0009357	170	92	58.1597	1.58185	6.31127e-08	2.26715e-05	26926;238276;23797;218038;64933;545192;20893;12291;56808;12354;382253;108013;11438;108015;12704;12709;12725;12801;66797;12916;13489;71877;243312;68519;72393;14169;14394;14402;14419;14586;14654;110304;14681;14704;14806;14809;14810;108071;15166;208727;15212;15466;15550;15560;15562;15566;93842;55980;16476;16485;16490;268345;70357;16522;16526;110862;259277;16874;26414;17762;105559;17257;17993;18013;1…	Grm5;Gng3;Plcb1;Kcnq3;Kcna1;Eml1;Kcnk2;Amph;Kcnj6;Celf4;Thrb;Grik2;Mapt;Htr1a;Kcnc2;Faim2;Drd2;Cdkl5;Nrp2;Elfn1;Akap5;Hrh2;Neurod2;Ap3m2;Cacna1g;Ckb;Grin1;Jun;Mecp2;Akt3;Trpc5;Trim3;Sez6;Mbnl2;Chrna4;Oprd1;Shank3;Ptpro;Npy2r;Kcnip1;Scn1a;Grik5;Nos1;Fgf14;Lhx6;Htr7;Aifm1;Syn1;Rbfox3;Htr2c;Cnr1;Plp1;Impa1;Cacna2d2;Ndufs4;Cntnap2;Pdyn;Glra3;Tyro3;Htr4;Hexb;Cit;Nr4a3;Gabra1;Gfra2;Igsf9;Mapk10;Kcna2;B…
MP:0005105	abnormal middle ear ossicle morphology	http://www.informatics.jax.org/searches/Phat.cgi?id=MP:0005105	63	34	21.5533	1.57748	0.000967131	0.0554988	330119;11515;11732;14312;320790;13390;13392;13396;230857;13797;14048;225055;14182;14234;14950;12950;16392;16591;17701;64652;18121;18230;18424;18510;18514;18740;18993;18994;23992;19401;26564;268935;22034;110796	Adamts3;Pbx1;Dlx1;H13;Scube3;Pou3f4;Chd7;Nog;Dlx6;Dlx2;Hapln1;Prkra;Rara;Fbxo11;Brd2;Foxc2;Isl1;Nisch;Otx2;Adcy9;Fgfr1;Traf6;Ece1;Tshz1;Pou3f3;Ank;Nxn;Msx1;Ror2;Pax8;Emx2;Eya1;Kl;Pitx1
MP:0005118	decreased circulating pituitary hormone level	http://www.informatics.jax.org/searches/Phat.cgi?id=MP:0005118	72	38	24.6323	1.54269	0.000881274	0.0525845	11480;11516;11835;12567;77128;107585;13489;13982;56636;14602;16000;209268;16322;384783;16478;280287;114229;13728;234155;18125;18145;19155;14815;18424;18508;18548;218461;18976;19127;28146;226781;20604;21334;22044;22045;70093;381677;22353	Pde8b;Kiss1r;Sst;Dio3;Drd2;Vip;Vgf;Igf1;Irs2;Adcyap1;Esr1;Nr3c1;Nos1;Tac2;Mark2;Slc30a10;Ube2q1;Cdk4;Npepps;Acvr2a;Npc1;Fgf21;Pomc;Pcsk1;Igsf1;Trh;Crebrf;Otx2;Ar;Trhr;Pax6;Serp1;Prop1;Inha;Mboat4;Kiss1;Jund;Ghrhr
MP:0003411	abnormal vein development	http://www.informatics.jax.org/searches/Phat.cgi?id=MP:0003411	69	36	23.606	1.52504	0.00156208	0.0789097	11482;330119;11515;11535;77040;14312;216527;12562;108013;58250;74440;50766;13052;13846;14257;18550;14634;14950;56233;15530;330171;18109;74376;11819;18230;18706;18717;214572;19263;76365;21416;21892;22034;229644;209456;232341	Adamts3;Nr2f2;Ccm2;Acvrl1;Celf4;Pik3ca;H13;Chst11;Atg16l1;Ephb4;Cmip;Gli3;Prmt7;Furin;Wnk1;Pip5k1c;Cxadr;Ptprb;Brd2;Tcf7l2;Myo18b;Tll1;Kctd10;Adcy9;Tbx18;Trim45;Traf6;Nxn;Trp53bp2;Adm;Hdac7;Crim1;Cdh5;Mycn;Hspg2;Flt4
MP:0001473	reduced long term potentiation	http://www.informatics.jax.org/searches/Phat.cgi?id=MP:0001473	118	61	40.3697	1.51103	6.3934e-05	0.00599127	11517;11519;238276;11838;20238;12064;81905;12308;12323;108686;12890;217480;13446;26757;13643;243312;13838;14169;56371;14806;14810;54645;108071;15560;207683;16432;16975;26417;17762;105559;17257;246317;18191;18479;18481;243725;18749;19085;18752;19122;260297;19156;218772;19417;71766;116837;20287;210274;58234;72961;76376;114715;56013;20907;104027;21834;21838;22067;22333;22359;211652	Grm5;Thy1;Neto1;Dgkb;Ppp1r9a;Pak3;Igsf11;Stx1a;Rarb;Slc17a7;Doc2a;Add2;Thrb;Calb2;Slc24a2;Grik2;Mapt;Mapk3;Gripap1;Prnp;Prkar1b;Fzr1;Shank2;Elfn1;Akap5;Camk2b;Lrp8;Raver1;Grin1;Mecp2;Cacng8;Vldlr;Vdac1;Trpc5;Prrt1;Mbnl2;Prkcg;Shank3;Ccdc88a;Pak1;Epha4;Fgf14;Adcyap1r1;Atxn1;Htr2c;Prkacb;Itm2b;Rims1;Cplx2;Psap;Arc;Srcin1;Nrxn3;Efnb3;Rasgrf1;Bdnf;Dpysl4;Synpo;Spred1;Wwc1;Sct
MP:0000778	abnormal nervous system tract morphology	http://www.informatics.jax.org/searches/Phat.cgi?id=MP:0000778	154	79	52.6859	1.49945	8.24729e-06	0.00143301	23797;11774;211673;232906;245000;59058;12297;12330;12520;320790;108699;12724;269713;66797;12978;13176;13175;13360;13508;13591;13641;13643;13797;13800;13838;13842;270190;13844;268882;54713;14086;14432;14634;15239;15499;75847;16440;16443;93691;16728;23936;26404;30957;17118;17357;17690;17701;15531;18027;18028;18032;71175;226518;18126;27386;18145;13865;18186;18187;18208;18508;67199;243743;242083;7763…	Nr2f1;Gap43;Nfib;Srrm4;Clip2;Nfix;Prdm8;Npas3;Fezf2;Bhlhe22;Zfp423;Hgs;Hsf1;Marcksl1;Tubb2b;Nrp2;Arfgef1;Chd7;Tbr1;Ephb1;Enah;Ppm1l;Msi1;Dcc;Sema3f;Arhgap35;Akt3;Dscam;Gli3;Zic2;Nfia;Cacnb3;Unc5c;Ebf1;Chn1;Shank3;Epha8;Dclk1;Nmnat2;Ndst1;Epha4;Ephb2;Marcks;Klf7;Vangl2;Efnb1;Map3k12;Npc1;Tor1a;Nipbl;Cntnap2;Robo1;Fbxo45;Dhcr7;Ntn1;Fscn1;Mapk8ip3;Efnb3;Csf1r;Ispd;Itsn1;Traf6;Pfdn1;Pax6;Tubb3;Lynx1;…
MP:0002199	abnormal brain commissure morphology	http://www.informatics.jax.org/searches/Phat.cgi?id=MP:0002199	131	67	44.8172	1.49496	4.42428e-05	0.0047679	23797;211673;232906;245000;59058;12330;12520;320790;12724;269713;66797;12978;13176;13175;13360;13508;13591;13641;13797;13800;13838;270190;13844;268882;54713;14086;14634;15499;16440;16443;93691;23936;26404;30957;17118;17357;17690;17701;15531;18027;18028;18032;71175;18126;27386;18145;13865;18186;18187;18208;18508;67199;243743;242083;77630;19876;20350;58234;68955;52615;21375;22034;73710;22152;93840;…	Nr2f1;Nfib;Srrm4;Clip2;Nfix;Prdm8;Npas3;Fezf2;Bhlhe22;Zfp423;Hsf1;Marcksl1;Tubb2b;Nrp2;Arfgef1;Chd7;Tbr1;Ephb1;Enah;Ppm1l;Msi1;Dcc;Sema3f;Arhgap35;Akt3;Dscam;Gli3;Zic2;Nfia;Ebf1;Shank3;Dclk1;Ndst1;Epha4;Ephb2;Marcks;Klf7;Vangl2;Efnb1;Map3k12;Npc1;Nipbl;Cntnap2;Robo1;Fbxo45;Dhcr7;Ntn1;Fscn1;Mapk8ip3;Csf1r;Itsn1;Traf6;Pfdn1;Pax6;Tubb3;Lynx1;Suz12;Cd81;Clcn2;Nrp1;Canx;Msx1;Nos2;Emx2;Plxna4;Atr;Itpr3
MP:0002206	abnormal CNS synaptic transmission	http://www.informatics.jax.org/searches/Phat.cgi?id=MP:0002206	564	288	192.953	1.49259	0	0	110532;11514;11517;11519;11539;11550;11551;14266;238276;11671;77531;64933;11838;11843;236915;215705;11419;11484;223922;11938;66335;20238;23821;108100;545192;71492;12032;12041;12064;23829;12266;73660;56808;12297;12298;54377;81905;12308;68566;12323;12326;207565;53872;12354;12404;212139;108686;12424;12426;12775;16423;108013;12667;12671;12672;11438;53374;56506;12716;12725;229320;74438;12801;170571;12…	Gabra4;Grm5;Thy1;Neto1;Dscaml1;Dgkb;Rps6ka3;Ppp1r9a;Gpr158;Tmem108;Kcnab1;Itpr1;Cacnb4;Plcb1;Cc2d1a;Cckbr;Kctd13;Dner;Grm4;Elmod1;Kcna1;Pak3;Gabrd;Nrn1;Camk4;Gpr88;Arhgef9;Igsf11;Cib2;Stx1a;Nedd4l;Adra2a;Rarb;Slc17a7;Arrdc1;Foxp2;Uchl1;Trpc4;Scn4b;Asic1;Impa2;Kcnj6;Cacng4;Rem2;Doc2a;Celf4;Add2;Lrrtm3;Tmtc4;Zfp521;Tcf4;Cck;Dapk1;Thrb;Clvs1;Calb2;Ntsr1;Slc24a2;Adcy8;Grik2;Mapt;Grm2;Syt2;Timp2;Sst;C…
MP:0000780	abnormal corpus callosum morphology	http://www.informatics.jax.org/searches/Phat.cgi?id=MP:0000780	102	52	34.8958	1.49015	0.000337453	0.0229681	23797;211673;232906;245000;59058;12330;12520;320790;12724;269713;66797;12978;13176;13175;13360;13508;13641;13797;13800;54713;14634;15499;16440;16443;93691;23936;26404;30957;17118;17357;17690;18027;18028;18032;71175;18126;27386;18145;13865;18186;18208;67199;242083;77630;19876;68955;52615;73710;22152;93840;94187;22772	Nr2f1;Nfib;Srrm4;Clip2;Nfix;Prdm8;Npas3;Fezf2;Bhlhe22;Zfp423;Hsf1;Marcksl1;Tubb2b;Arfgef1;Chd7;Enah;Ppm1l;Msi1;Dcc;Arhgap35;Akt3;Dscam;Gli3;Zic2;Nfia;Dclk1;Marcks;Klf7;Vangl2;Efnb1;Map3k12;Npc1;Nipbl;Cntnap2;Robo1;Dhcr7;Ntn1;Mapk8ip3;Csf1r;Itsn1;Pfdn1;Tubb3;Lynx1;Suz12;Cd81;Clcn2;Nrp1;Canx;Nos2;Emx2;Atr;Itpr3
MP:0000564	syndactyly	http://www.informatics.jax.org/searches/Phat.cgi?id=MP:0000564	75	38	25.6587	1.48098	0.00234604	0.0948092	11783;50766;13135;13360;14179;14182;14260;231470;329872;242022;14314;14634;74053;15433;54139;16450;16576;98386;18127;18503;18552;53627;19401;98711;19719;239405;268935;20319;20423;64075;24066;21414;98170;207425;22418;235320;21417;238803	Rfng;Tcf7;Smoc1;Sfrp2;Porcn;Scube3;Pcsk5;Tmem132a;Gli3;Jag2;Rara;Wnt5a;Frem2;Zbtb16;Fstl1;Fmn1;Dad1;Kif7;Rspo2;Dhcr7;Wdr11;Zfp366;Fras1;Zeb1;Fgfr1;Nos3;Shh;Irf6;Spry4;Lbr;Hoxd13;Crim1;Grip1;Rdh10;Frem1;Fgf8;Apaf1;Pax1
MP:0008026	abnormal brain white matter morphology	http://www.informatics.jax.org/searches/Phat.cgi?id=MP:0008026	176	89	60.2124	1.4781	4.85504e-06	0.000922754	23797;11774;211673;232906;11883;11484;16467;245000;11990;59058;76895;12297;12330;12520;320790;12724;269713;66797;12978;13176;13175;13360;13508;13591;13641;13797;13800;13838;270190;13844;268882;54713;14086;14432;14634;14950;15499;320563;16440;16443;93691;23936;26404;30957;17118;17357;170790;17690;17701;15531;18027;18028;18032;71175;226518;18126;27386;18145;13865;18186;18187;18208;18508;67199;53357…	Nr2f1;Gap43;Nfib;Srrm4;Clip2;Nfix;Prdm8;Npas3;Fezf2;Bhlhe22;Zfp423;Ttl;Robo2;Hsf1;Marcksl1;Prnp;H13;Tubb2b;Nrp2;Arfgef1;Chd7;Tbr1;Ephb1;Enah;Ppm1l;Msi1;Dcc;Sema3f;Arhgap35;Akt3;Dscam;Gli3;Zic2;Nfia;Cacnb3;Ebf1;Shank3;Islr2;Arsa;Dclk1;Nmnat2;Ndst1;Epha4;Ephb2;Atrn;Atcay;Rbfox3;Marcks;Klf7;Plp1;Bicd2;Vangl2;Efnb1;Map3k12;Npc1;Tor1a;Nipbl;Cntnap2;Robo1;Psap;Fbxo45;Dhcr7;Ntn1;Fscn1;Mapk8ip3;Csf1r;Its…
MP:0002207	abnormal long term potentiation	http://www.informatics.jax.org/searches/Phat.cgi?id=MP:0002207	190	96	65.002	1.47688	2.18174e-06	0.000486452	11517;11519;14266;238276;64933;11838;236915;11419;20238;108100;12032;12064;12266;12297;81905;12308;12323;207565;108686;12775;12667;12801;12877;12890;12933;18163;94223;217480;13446;26757;13643;13688;243312;13838;14169;56371;110886;14419;14677;14805;14806;14810;54645;108071;15560;15898;207683;16432;16497;16885;70530;16975;26417;17762;17171;105559;17257;26422;13004;246317;105193;18125;64011;18191;18…	Grm5;Thy1;Neto1;Dgkb;Ppp1r9a;Kcnab1;Pak3;Arhgef9;Igsf11;Stx1a;Rarb;Slc17a7;Asic1;Doc2a;Add2;Tcf4;Thrb;Calb2;Slc24a2;Grik2;Mapt;Grik1;Chrd;Mapk3;Gripap1;Prnp;Prkar1b;Fzr1;Shank2;Elfn1;Aff2;Akap5;Lrfn2;Ap3m2;Camk2b;Lrp8;Raver1;Grin1;Mecp2;Mas1;Cacng8;Vldlr;Eif4ebp2;Vdac1;Trpc5;Prrt1;Cpeb1;Camkk2;Gnai1;Mbnl2;Cacnb3;Prkcg;Shank3;Ccdc88a;Crmp1;Pak1;Baiap2;Pde4b;Epha4;Nos1;Fgf14;Limk1;Adcyap1r1;Atxn1;B…
MP:0008219	abnormal dorsal telencephalic commissure morphology	http://www.informatics.jax.org/searches/Phat.cgi?id=MP:0008219	105	53	35.9222	1.47541	0.000407418	0.0266098	23797;211673;232906;245000;59058;12330;12520;320790;12724;269713;66797;12978;13176;13175;13360;13508;13641;13797;13800;54713;14634;15499;16440;16443;93691;23936;26404;30957;17118;17357;17690;15531;18027;18028;18032;71175;18126;27386;18145;13865;18186;18208;67199;242083;77630;19876;68955;52615;73710;22152;93840;94187;22772	Nr2f1;Nfib;Srrm4;Clip2;Nfix;Prdm8;Npas3;Fezf2;Bhlhe22;Zfp423;Hsf1;Marcksl1;Tubb2b;Arfgef1;Chd7;Enah;Ppm1l;Msi1;Dcc;Arhgap35;Akt3;Dscam;Gli3;Zic2;Nfia;Dclk1;Ndst1;Marcks;Klf7;Vangl2;Efnb1;Map3k12;Npc1;Nipbl;Cntnap2;Robo1;Dhcr7;Ntn1;Mapk8ip3;Csf1r;Itsn1;Pfdn1;Tubb3;Lynx1;Suz12;Cd81;Clcn2;Nrp1;Canx;Nos2;Emx2;Atr;Itpr3
MP:0001399	hyperactivity	http://www.informatics.jax.org/searches/Phat.cgi?id=MP:0001399	427	215	146.084	1.47176	1.70397e-12	1.57398e-09	74230;26874;11307;76192;171168;83766;75773;11488;104111;11516;11517;71562;11606;382543;77531;11775;11776;11783;213498;54208;11883;68865;11484;11909;11990;20239;26878;23821;70350;12064;227580;12291;56808;12294;320405;12426;22295;12567;382253;108013;241447;320790;108699;12667;12672;68379;12725;64085;12801;66797;12890;77128;12916;227292;76884;13120;217480;50781;244310;13388;140477;13488;13490;13491;…	Ap3b2;Kcnh1;Cacna2d3;Zswim6;Dgkb;Drd1;Pde1b;Tom1l2;Basp1;Tppp;Plcb1;Cckbr;Kctd13;Ndrg4;Elmod1;Fgf3;Neurod1;Sobp;Rgs4;Npas3;Fezf2;Gpr88;Stx1a;Pde4dip;Zdhhc23;Uchl1;Tmem151b;Kcnj6;Lrrk2;Celf4;Zfp521;Tcf4;Thrb;Ppp1r1b;Gnas;Grm2;Chrm4;Htr1a;Snx25;Nptn;Kcnj3;Afmid;Prkar2b;Ciz1;Chrd;Mapk3;Htr6;Gnal;Cadps2;B3galt2;Abcd2;Wbp2;Cdkl5;Tubb2b;Shank2;Elfn1;Adam11;Vgf;Mchr1;Ptchd1;Ethe1;Chd7;Lsamp;Gstm1;Pnpla6…
MP:0003972	decreased pituitary hormone level	http://www.informatics.jax.org/searches/Phat.cgi?id=MP:0003972	92	46	31.4747	1.46149	0.00123567	0.0644341	11480;11516;11835;12567;77128;107585;13489;13653;13982;56636;14400;14602;16000;209268;16322;384783;16478;280287;114229;13728;234155;18125;18145;19155;237362;14815;56312;18424;18508;18548;218461;18976;246313;19127;19417;28146;226781;20604;56424;21334;22044;22045;70093;381677;22353;11906	Pde8b;Kiss1r;Sst;Dio3;Drd2;Vip;Vgf;Igf1;Irs2;Adcyap1;Prokr2;Esr1;Nr3c1;Egr1;Nos1;Gabrb1;Nupr1;Tac2;Mark2;Slc30a10;Ube2q1;Cdk4;Npepps;Acvr2a;Npc1;Fgf21;Pomc;Pcsk1;Igsf1;Zfhx3;Trh;Crebrf;Otx2;Rasgrf1;Ar;Trhr;Pax6;Npffr1;Serp1;Stub1;Prop1;Inha;Mboat4;Kiss1;Jund;Ghrhr
MP:0000968	abnormal sensory neuron innervation pattern	http://www.informatics.jax.org/searches/Phat.cgi?id=MP:0000968	86	43	29.422	1.46149	0.00175592	0.0847299	104111;11835;12064;12297;320790;12661;13176;13839;270190;13844;13866;14009;268882;14165;20378;110886;14401;14402;14432;14581;16000;93691;16728;17984;18049;226518;18159;230103;18187;18205;18211;18510;243743;18997;19156;19699;26563;105782;27387;216227;24113;22378;21417	Gap43;Chl1;Sh2d3c;Ror1;Wbp2;Nrp2;Etv1;Chd7;Igf1;Ephb1;Ntrk1;Fgf10;Dcc;Epha5;Slc17a8;Nppc;Frzb;Cacnb3;Erbb2;Adcy3;Ntf3;Nmnat2;Ephb2;Ndn;Klf7;Reln;Npr2;Psap;Fbxo45;Vax2;Ngf;Zeb1;Bdnf;Ar;Pou4f2;Gfi1;L1cam;Scrib;Gabrb2;Pax8;Gabrb3;Plxna4;Gabra5
MP:0012315	impaired learning	http://www.informatics.jax.org/searches/Phat.cgi?id=MP:0012315	80	40	27.3693	1.46149	0.00249913	0.0979357	11548;108012;23821;207565;73582;108686;64085;94223;68519;13982;14169;242425;14394;14608;64378;14810;54645;15560;16440;16497;16565;18227;27528;277360;260297;211612;19417;52897;20192;58234;102857;56424;20964;20983;21375;21413;52463;21834;101568;211652	Kcnab1;Eml1;Gpr88;Syt4;Tcf4;Thrb;Gripap1;Ptchd1;Tbr1;Gabbr2;Vrk3;Grin1;Nr4a2;Gpr83;Esr1;Prrt1;Camkk2;Tet1;Bace1;Shank3;Ccdc88a;Clstn2;Fgf14;Slc6a8;Nrep;Syn1;Adra1b;Rbfox3;Kif21b;Htr2c;Camkmt;Ryr3;Dgcr8;Gabra1;Ap1s2;Rasgrf1;Stub1;Prex1;Wwc1;Itpr3
MP:0001408	stereotypic behavior	http://www.informatics.jax.org/searches/Phat.cgi?id=MP:0001408	169	84	57.8176	1.45284	2.05292e-05	0.00276546	382543;77531;213498;11909;11941;381290;12005;12064;59058;12298;22295;320790;108699;12725;224796;229320;66797;12821;12824;13063;13489;13490;13688;270162;13844;14048;329731;14174;60344;14233;14402;14581;14681;14804;14810;15166;15239;15372;64704;55980;16449;76071;70530;17762;78771;17257;17984;17993;18012;18013;80859;71175;27386;18124;11994;30052;18994;327814;77630;19156;19211;19359;98711;20265;20273…	Zswim6;Mctp1;Atp2b2;Srrm4;Cacnb4;Elmod1;Fgf3;Neurod1;Prdm8;Sobp;Npas3;Bhlhe22;Hgs;Mapt;Atp2b4;Sod2;Drd2;Shank2;Rad23b;Pten;Lrfn2;Pou3f4;Neurod2;Chd7;Arhgef11;Clrn1;Grin1;Mecp2;Pcsk1n;Eif4ebp2;Ankfn1;Slc9a9;Unc5c;Jag1;Chn1;Slc30a4;Shank3;Scn1a;Cycs;Ephb2;Slc26a4;Tmie;Jakmip1;Ndn;Fign;Impa1;Vangl2;Grid2;Ndufs4;Drd3;Ppfia2;Nipbl;Cntnap2;Psap;Nr4a3;Ush1c;Pcdh15;Col2a1;Atf2;Hmx2;Zeb1;Bdnf;Col17a1;Anks…
MP:0008143	abnormal dendrite morphology	http://www.informatics.jax.org/searches/Phat.cgi?id=MP:0008143	159	79	54.3964	1.4523	3.64044e-05	0.00427983	83766;67269;11843;216831;20238;23821;12050;12064;76895;12266;320405;12326;53872;212139;108686;12444;16423;57754;11449;78070;76884;69601;59036;94223;244310;65254;243312;114142;14402;241263;14804;242443;26556;271424;16522;233877;16565;70530;66725;74342;216028;211134;60597;17762;17257;77579;17999;66208;18125;18145;20320;68404;18187;18845;381813;19142;52897;140743;22671;110651;73086;50720;20265;78891…	Rps6ka3;Gpr158;Tmem108;Cc2d1a;Kctd13;Nrn1;Camk4;Myh10;Zfp423;Foxp2;Kcnj6;Lrrk2;Rem2;Lrrtm3;Mapt;Nptn;Cd47;Cadps2;Dpysl5;Shank2;Nrp2;Elfn1;Trpc3;Lrfn2;Rps6ka5;Arhgap44;Ccnd2;Sacs;Vrk3;Tanc1;Ywhaz;Homer1;Grin3a;Mecp2;Mapk8ip2;Sez6;Scyl1;Dact1;Bace1;Prss12;Lzts1;Shank3;Ccdc88a;Cyfip2;Scn1a;Nos1;Arf4;Plxna2;Actl6b;Stk38l;Nenf;Atxn1;Rbfox3;Kif21b;Bicd2;Agtpbp1;Grid2;Npc1;Tor1a;Bcl2l2;Tuba1a;Dab2ip;Dgc…
MP:0001489	decreased startle reflex	http://www.informatics.jax.org/searches/Phat.cgi?id=MP:0001489	125	62	42.7645	1.4498	0.000256827	0.0197696	72307;76192;11352;11550;11551;11569;77087;54208;215705;11484;11941;50769;54422;12121;12227;381356;12294;22295;56506;12716;53895;229320;78070;76884;52392;330938;68563;13489;13490;13542;270162;225055;14174;56484;114142;209047;14681;15551;16570;240411;17257;68291;17993;83814;18080;20320;18216;58869;18717;18795;19270;22644;20273;58234;110895;76965;75788;56424;21413;70551;22410;22631	Cacna2d3;Atp2b2;Plcb1;Elmod1;Fgf3;Cib2;Nedd4l;Adra2a;Arrdc1;Foxp2;Tmtc4;Tcf4;Cacfd1;Ntsr1;Nptn;Drd2;Htr1b;Pex5l;Slitrk1;Kif3c;Ywhaz;Clrn1;Dvl1;Mecp2;Foxo3;Fbxo11;Slc9a4;Shank3;Aebp2;Cyfip2;D1Ertd622e;Nin;Arl6ip1;Ankrd11;Pip5k1c;Abhd12;Rnf103;Btg2;Ndufs4;Drd3;Dixdc1;Adra1d;Abl2;Smurf1;Atp8a2;Wnt10b;Clpp;Cpt1c;Bicd1;Barhl1;2510002D24Rik;Cdh23;Gipc3;Stub1;Ckmt1;Loxhd1;Ptprg;Aspa;Mto1;Gnao1;Scn8a;Dpm3
MP:0001454	abnormal cued conditioning behavior	http://www.informatics.jax.org/searches/Phat.cgi?id=MP:0001454	101	50	34.5537	1.44702	0.00103123	0.0565076	11519;14266;218038;382543;11838;20238;12326;382253;12671;12801;12916;18163;13490;94245;13840;80752;59095;110886;14403;64378;14806;108071;57080;76071;16565;16591;16885;74342;23936;72585;17762;17257;18143;68404;18578;18619;18749;18751;211612;19270;20779;20450;20907;21375;21823;21858;22333;22359;211652;22772	Grm5;Prkcb;Gabrd;Nrn1;Camk4;Gpr88;Amph;Stx1a;Add2;Grik2;Mapt;Penk;Timp2;Cdkl5;Aff2;Ptchd1;Tbr1;St8sia2;Mecp2;Vldlr;Ankfn1;Zic2;Vdac1;Lypd1;Fxyd6;Npas2;Pde4b;Jakmip1;Limk1;Th;Atxn1;Kif21b;Prkacb;Chrm3;Cnr1;Src;Drd3;Ctnnd2;Arc;Fam20c;Lrrtm1;Lynx1;Ptprg;Gtf2ird1;Epha6;Kl;Crem;Gabra5;Wwc1;Dtnbp1
MP:0003641	small lung	http://www.informatics.jax.org/searches/Phat.cgi?id=MP:0003641	101	50	34.5537	1.44702	0.00103123	0.0565076	11491;11552;11865;234776;245000;234388;12824;74256;269060;13360;13383;74155;13982;14048;329628;14156;14165;70300;14634;381157;76608;15205;15245;16576;226519;50772;17387;18109;17928;18028;18514;18552;56351;110157;98711;239405;105782;20423;11790;74178;24069;64009;21809;24088;93840;22413;22418;22422;225207;22762	Nfib;Pbx1;Cyld;Zfpm2;Zfp521;Fat4;Fuz;Wnt2;Adra2b;Pcsk5;Hhip;Dlg1;Fgf10;Gli3;Wnt7b;Esr1;Wnt5a;Hectd3;Mapk6;Raf1;Vangl2;Kif7;Syne1;Rspo2;Hes1;Ccdc124;Speg;Dhcr7;Adam17;Tlr2;Col2a1;Sufu;Atmin;Greb1l;Stk40;Lamc1;Shh;Tgfb3;Ptges3;Scrib;Arntl;Errfi1;Mmp14;Myog;Rdh10;Eya1;Dagla;Atr;Mycn;Fen1
MP:0009653	abnormal palate development	http://www.informatics.jax.org/searches/Phat.cgi?id=MP:0009653	101	50	34.5537	1.44702	0.00103123	0.0565076	11783;12361;12577;320790;12667;12824;13360;20148;13383;13392;13641;14048;14165;14182;231470;70300;14415;14784;56637;106633;54139;16410;16450;100040591;16518;269593;433938;17428;17701;18514;71521;100710;13619;18740;19719;26564;239405;12393;212712;30953;243755;22348;20583;20678;109575;21808;21809;110796;213081;21417	Rfng;Kcnj2;Pbx1;Mnt;Itgav;Chrd;Fuz;Schip1;Chd7;Dlg1;Fgf10;Dlx2;Luzp1;Jag2;Sox5;Gad1;Pds5b;Satb2;Tgfb2;Efnb1;Rspo2;Dhrs3;Kcnj13;Slc13a4;Dhcr7;Col2a1;Fras1;Cdkn1c;Mn1;Zeb1;Wdr19;Cask;Pds5a;Fgfr1;Phc1;Gsk3b;Snai2;Tgfb3;Irf6;Tshz1;Grb2;Msx1;Tbx10;Runx2;Ror2;Slc32a1;Eya1;Pitx1;Apaf1;Ift140
MP:0009655	abnormal secondary palate development	http://www.informatics.jax.org/searches/Phat.cgi?id=MP:0009655	97	48	33.1852	1.44643	0.001302	0.06735	11783;12361;12577;320790;12667;12824;13360;20148;13383;13392;13641;14165;14182;231470;70300;14415;14784;56637;106633;54139;16410;16450;100040591;16518;269593;433938;17428;17701;18514;71521;100710;13619;18740;19719;26564;239405;12393;212712;30953;22348;20583;20678;109575;21808;21809;110796;213081;21417	Rfng;Kcnj2;Pbx1;Mnt;Itgav;Chrd;Fuz;Schip1;Chd7;Dlg1;Fgf10;Dlx2;Luzp1;Jag2;Sox5;Gad1;Pds5b;Satb2;Tgfb2;Efnb1;Rspo2;Dhrs3;Kcnj13;Dhcr7;Col2a1;Fras1;Cdkn1c;Mn1;Zeb1;Wdr19;Cask;Pds5a;Fgfr1;Phc1;Gsk3b;Snai2;Tgfb3;Irf6;Tshz1;Grb2;Msx1;Tbx10;Runx2;Ror2;Slc32a1;Pitx1;Apaf1;Ift140
MP:0000049	abnormal middle ear morphology	http://www.informatics.jax.org/searches/Phat.cgi?id=MP:0000049	89	44	30.4483	1.44507	0.00207907	0.0899029	330119;11515;11732;14312;320790;12667;13390;13392;13396;104394;230857;13614;13641;13797;14048;225055;14182;14234;14950;12950;15530;106633;16392;16591;16905;17701;74180;64652;18121;18230;18424;18510;18514;18740;18993;18994;23992;19401;26564;239405;268935;22034;110796;213081	Adamts3;Pbx1;Dlx1;Chrd;H13;Scube3;Pou3f4;Chd7;Nog;Dlx6;Dlx2;Hapln1;Prkra;Rara;Fbxo11;Lmna;Efnb1;Rspo2;Brd2;Foxc2;Isl1;Nisch;Otx2;Adcy9;Wdr19;Fgfr1;Traf6;Ece1;Tshz1;Pou3f3;Edn1;Muc5b;Ank;Nxn;Msx1;Ror2;Pax8;Emx2;Eya1;Kl;Pitx1;E2f4;Ift140;Hspg2
MP:0001340	abnormal eyelid morphology	http://www.informatics.jax.org/searches/Phat.cgi?id=MP:0001340	193	95	66.0284	1.43878	1.01358e-05	0.00159849	11350;11480;11491;11534;11694;11783;192195;11911;11932;58208;12361;12411;330409;13056;232174;20148;13386;13508;13607;13608;68519;74155;14048;225055;14165;60344;14234;30923;114142;231470;329872;242022;14586;14587;14634;74053;15289;15460;15530;16002;22779;16476;16911;16974;233328;269593;26401;17536;17702;17993;17996;18028;18032;80859;18049;71175;18188;18211;18230;18424;18508;56711;20620;18823;18755…	Nfib;Meis2;Eml1;Nfix;Spns2;Rarb;Foxp2;Hr;Bcl11b;Smoc1;Prkch;Sharpin;Cyb561;Rad23b;Tgfa;Ntrk1;Fgf10;Jun;Luzp1;Dscam;Gli3;Cecr2;Rara;Ikzf2;Smurf2;Thbs1;Fbxo11;Frem2;Plag1;Pygo2;Plk2;Rarg;Raf1;Ptk7;Rgs7;Adk;Fign;Abl1;Lrp6;Ptpn11;Eda;Plp1;Src;Cyp26b1;Vangl2;Edar;Ndufs4;Acvr2a;Dhrs3;Gfra3;Tor1a;Nipbl;Map3k1;Rxra;Ash1l;Foxc2;Cbs;Ngf;Gfra2;Adam17;Hmgb1;Fras1;Otx2;Dlk1;Cask;Twist2;Traf6;Lrrk1;Twsg1;Pax6;…
MP:0003635	abnormal synaptic transmission	http://www.informatics.jax.org/searches/Phat.cgi?id=MP:0003635	768	377	262.745	1.43485	0	0	11482;110532;11514;11516;11517;11519;11539;11550;11551;14266;238276;11671;77531;11774;11776;64933;319924;11784;11838;11843;236915;11865;215705;11419;11484;223922;11938;66335;11977;20238;23821;108100;545192;71492;12032;12041;12064;23829;12266;73660;58226;56808;12297;12298;54377;81905;320405;12308;68566;12323;12326;207565;53872;12354;12404;212139;108686;12424;12426;12775;16423;12520;108013;76183;12…	Gabra4;Grm5;Thy1;Neto1;Dscaml1;Dgkb;Rps6ka3;Ppp1r9a;Gpr158;Tmem108;Kcnab1;Itpr1;Cacnb4;Plcb1;Cc2d1a;Cckbr;Lyst;Faah;Kctd13;Dner;Grm4;Elmod1;Kcna1;Pak3;Gabrd;Nrn1;Camk4;Gpr88;Arhgef9;Igsf11;Cib2;Stx1a;Nedd4l;Adra2a;Rarb;Slc17a7;Acvrl1;Arrdc1;Foxp2;Uchl1;Trpc4;Scn4b;Asic1;Impa2;Kcnj6;Lrrk2;Cacng4;Rem2;Doc2a;Ly6e;Celf4;Add2;Lrrtm3;Tmtc4;Zfp521;Tcf4;Cck;Dapk1;Thrb;Clvs1;Gnas;Calb2;Ntsr1;Slc24a2;Adcy8…
MP:0000807	abnormal hippocampus morphology	http://www.informatics.jax.org/searches/Phat.cgi?id=MP:0000807	261	128	89.2923	1.43349	4.00045e-07	0.000117577	18671;11606;67269;23797;64933;211673;56297;11977;70350;52028;71492;12032;12125;12064;76895;12122;12266;81905;54725;12520;12568;214444;241447;320790;12661;69993;12704;12709;12725;26373;12826;12890;12933;12977;121021;13193;94223;217480;26757;13508;71877;13688;13797;15228;242425;110886;14402;14419;14634;15444;15904;320563;16443;16485;16522;110862;93691;259277;16728;16835;16842;16870;16874;16885;7053…	Ppp3ca;Dgkb;Tmem108;Basp1;Nfib;Plcb1;Hpca;Lyst;Cadm1;Kcnq3;Kcna1;Neurod1;Nfix;Npas3;Plxna3;Zfp423;Kcnj6;Lrrk2;Zfp521;Chl1;Mapt;Lhx2;Sod2;Prnp;Shank1;Nrp2;Slc30a3;Arfgef1;Pten;Lrfn2;Rgs2;Chd7;Ap3m2;Vac14;Mboat7;Gabbr2;Pacsin1;Lrp8;St8sia2;Ckb;Ywhaz;Sema3f;Id4;Mecp2;Akt3;Dscam;Cacng8;Eif4ebp2;Gli3;Nfia;Shank3;Islr2;Crmp1;Scn1a;Slc6a8;Lef1;Lhx6;Limk1;Clcn7;Plxna2;Ywhae;Abcb1a;Bcan;Syn1;Rbfox3;Ptpn6;…
MP:0001362	abnormal anxiety-related response	http://www.informatics.jax.org/searches/Phat.cgi?id=MP:0001362	308	151	105.372	1.43302	3.74289e-08	1.42362e-05	11514;11516;11517;11539;11540;219181;238276;11784;236915;11484;223922;26878;53625;56336;23821;545192;12064;227580;12266;320405;12323;12326;12426;382253;12661;11438;12801;12890;77128;12916;12919;12922;12978;234356;12988;76884;195208;330938;242667;13488;13489;13490;94245;243312;69683;14073;268354;329731;14229;242425;14403;14417;241263;14760;233919;620246;14608;14810;108068;108069;14823;14886;57080;…	Zswim6;Drd1;Gpr158;Tppp;Tac1;Cckbr;Faah;Gabrd;Npas3;Camk4;Arhgef9;Usp46;Stx1a;Slc17a7;Rxfp3;B3gnt2;Trpc4;Zfp521;Tcf4;Chl1;Prkcz;Adcy8;Rasd2;Adora2a;Sv2c;Mapt;Grm3;Lgals1;Grm2;Penk;Htr1a;Gad2;Kcnc2;Cadps2;B3galt2;Drd2;Htr1b;Gpr52;Sstr2;Cdkl5;Shank1;Scube3;Shank2;Elfn1;Mmp24;Akap5;Crhbp;Mchr1;Slitrk1;Rgs2;Lsamp;C1ql3;Camk2b;Gabbr2;Vrk3;Adcyap1;Ywhaz;Grin1;Atf7;Mecp2;Mas1;Pcsk1n;Gpr83;Mapk8ip2;Trpc5…
MP:0002065	abnormal fear/anxiety-related behavior	http://www.informatics.jax.org/searches/Phat.cgi?id=MP:0002065	339	166	115.977	1.43131	8.70008e-09	4.01819e-06	11514;11516;11517;11539;11540;11548;219181;238276;11784;11838;236915;11484;223922;26878;53625;56336;23821;545192;12064;227580;12266;12298;320405;12323;12326;73582;12426;382253;12661;11438;12801;12890;77128;12916;12919;12922;12978;234356;12988;76884;195208;330938;242667;13488;13489;13490;94245;243312;69683;13982;14073;268354;329731;14229;242425;14394;14403;14417;241263;14760;233919;620246;14608;14…	Zswim6;Drd1;Tom1l2;Gpr158;Tppp;Cacnb4;Tac1;Cckbr;Faah;Gabrd;Npas3;Camk4;Arhgef9;Usp46;Stx1a;Slc17a7;Rxfp3;B3gnt2;Trpc4;Zfp521;Tcf4;Chl1;Prkcz;Adcy8;Rasd2;Grik2;Adora2a;Sv2c;Mapt;Grm3;Lgals1;Grm2;Penk;Htr1a;Gad2;Kcnc2;Cadps2;B3galt2;Drd2;Htr1b;Gpr52;Sstr2;Cdkl5;Shank1;Scube3;Shank2;Elfn1;Mmp24;Akap5;Crhbp;Mchr1;Lrfn2;Slitrk1;Rgs2;Lsamp;C1ql3;Camk2b;Gabbr2;Vrk3;Adcyap1;Ywhaz;Grin1;Hydin;Atf7;Nr4a2;…
MP:0002068	abnormal parental behavior	http://www.informatics.jax.org/searches/Phat.cgi?id=MP:0002068	133	65	45.5014	1.42853	0.000314299	0.0218522	11516;11568;70292;11774;74772;320405;12323;12443;22295;382253;320790;68947;66797;12832;77128;13047;94223;13508;13542;13838;13982;60344;14394;14402;14403;12091;14658;14680;14810;57080;15460;26356;16370;16522;20218;242274;27385;17191;17257;17294;217664;107895;17993;18011;18101;18125;27386;18189;11994;58869;19116;19268;116837;243961;210274;20616;20776;21943;22021;22142;70093;69727;101568;22596;21417	Mbd2;Gabrd;Npas3;Usp46;Hr;Kcnj6;Gnal;Cadps2;Cdkl5;Shank1;Shank2;Pex5l;Atp13a2;Chd7;Camk2b;Vrk3;Mest;Adcyap1;Ptprf;Grin1;Dvl1;Mecp2;Dscam;Ccnd1;Chst8;Esr1;Nmbr;Snap91;Epha4;Aebp1;Nos1;Tmie;Lrrc7;Prlr;Glb1;Fign;Ube2q1;Ndufs4;Ing1;Rims1;Cntnap2;Tuba1a;Dgcr8;Nrxn1;Gabra1;Glrb;Pcdh15;Crebrf;Zeb1;Tpst1;Col5a2;Magel2;Neurl1a;Tnfsf11;Cdh23;Ap3b1;Mgat2;Gtf2ird1;Cux1;Mgat5;Irs4;Gabrb3;Khdrbs1;Xrcc5;Afap1
MP:0010123	increased bone mineral content	http://www.informatics.jax.org/searches/Phat.cgi?id=MP:0010123	115	56	39.3433	1.42337	0.000886438	0.0525845	11491;11596;229709;11732;215705;20893;66912;12354;26373;76524;30785;67393;13356;99662;68628;214459;230700;20378;243374;15185;15931;74239;16519;230514;233328;72899;26401;17776;18125;20320;71720;73173;18552;18610;227937;545622;19259;20135;20230;66052;27029;620235;100434;74499;66042;216892;21416;27060;21745;21825;71900;100201;21943;73542;72088;72344	Spns2;Ptpn3;Mast2;Tmem106b;Arrdc1;Bzw2;Nptn;Kcnj3;Osbpl3;Ptpn5;Pcsk5;Gimap8;Fbxw9;Frzb;Slc44a1;Ahcyl1;Thbs1;Foxj3;Cxxc5;Nos1;Ids;Pkp4;Iqce;Clcn7;Cln6;Cttnbp2;Pcdh18;Siglec15;Map3k1;Pdyn;Leprot;Tcf7l2;Hdac6;Tssk5;Adam17;Ush1c;Eps8l3;Usp36;Dgcr2;Fnbp1l;Lrrk1;Tnfsf11;Sgsh;Tep1;Rrm2;Ank;Sdhc;Sostdc1;Satb1;Sost;Car7;Tcirg1;Macrod2;Tmem64;Bhlhe40;Ager
MP:0000801	abnormal temporal lobe morphology	http://www.informatics.jax.org/searches/Phat.cgi?id=MP:0000801	267	129	91.345	1.41223	1.01271e-06	0.00027284	18671;11606;67269;23797;64933;211673;56297;11941;11977;70350;52028;71492;12032;12125;12064;76895;12122;12266;81905;54725;12520;12568;214444;241447;320790;12661;69993;12704;12709;12725;26373;12826;12890;12933;12977;121021;13193;94223;217480;26757;13508;71877;13688;13797;15228;242425;110886;14402;14419;14634;15444;15904;320563;16443;16485;16522;110862;93691;259277;16728;16835;16842;16870;16874;1688…	Ppp3ca;Dgkb;Tmem108;Basp1;Nfib;Atp2b2;Plcb1;Hpca;Lyst;Cadm1;Kcnq3;Kcna1;Neurod1;Nfix;Npas3;Plxna3;Zfp423;Kcnj6;Lrrk2;Zfp521;Chl1;Mapt;Lhx2;Sod2;Prnp;Shank1;Nrp2;Slc30a3;Arfgef1;Pten;Lrfn2;Rgs2;Chd7;Ap3m2;Vac14;Mboat7;Gabbr2;Pacsin1;Lrp8;St8sia2;Ckb;Ywhaz;Sema3f;Id4;Mecp2;Akt3;Dscam;Cacng8;Eif4ebp2;Gli3;Nfia;Shank3;Islr2;Crmp1;Scn1a;Slc6a8;Lef1;Lhx6;Limk1;Clcn7;Plxna2;Ywhae;Abcb1a;Bcan;Syn1;Rbfox3…
MP:0002184	abnormal innervation	http://www.informatics.jax.org/searches/Phat.cgi?id=MP:0002184	171	82	58.5018	1.40167	0.000126139	0.011328	104111;11658;11835;232906;11941;12064;117606;12297;12404;12647;320790;12661;108699;11449;76686;98985;13176;227325;13643;112407;13838;13839;270190;13844;13866;13982;14009;18612;268882;14165;20378;110886;14401;14402;209239;14432;14573;14581;14587;14682;14804;15561;16000;93691;16728;16906;17762;18198;17984;18049;18102;226518;18159;230103;18164;26423;18187;18188;18205;18211;18510;243743;18997;19156;1…	Gap43;Atp2b2;Srrm4;Alcam;Dner;Sema3e;Htr3a;Nptx1;Robo2;Chl1;Mapt;Sh2d3c;Gdnf;Ror1;Wbp2;Nrp2;Etv1;Chd7;Igf1;Tbr1;Ephb1;Boc;Ntrk1;Fgf10;Dcc;Sema3f;Arhgap35;Esr1;Scyl1;Epha5;Slc17a8;Nppc;Frzb;Cacnb3;Unc5c;Chn1;Egln3;Erbb2;Adcy3;Ntf3;Nmnat2;Epha4;Ephb2;Ndn;Nme1;Klf7;Reln;Cbln1;Grid2;Npr2;Gfra3;Tor1a;Ret;Psap;Fbxo45;Vax2;Ngf;Efnb3;Zeb1;Lmnb1;Bdnf;Ar;Nr5a1;Gnaq;Slc5a7;Pou4f2;Gfi1;L1cam;Scrib;Chat;Gan;M…
MP:0002062	abnormal associative learning	http://www.informatics.jax.org/searches/Phat.cgi?id=MP:0002062	268	128	91.6871	1.39605	2.38994e-06	0.000515112	11517;11519;11548;14266;218038;382543;11785;11838;11883;11419;20238;23821;12064;227580;12266;12297;12323;12326;73582;108686;16423;382253;12671;11438;269713;12801;12916;18163;13193;13446;13488;13489;13490;94245;13688;13840;13982;80752;59095;56371;242425;14394;110886;14400;14402;14403;14427;14677;140741;64378;14804;14806;14810;54645;108071;56637;57080;15165;26556;26557;15551;15560;16432;16443;76071…	Grm5;Apbb1;Rps6ka3;Drd1;Ppp1r2;Tmem108;Pde10a;Clip2;Prkcb;Pak3;Rgs4;Gabrd;Nrn1;Camk4;Gpr88;Syt4;Amph;Stx1a;Asic1;Klf9;Doc2a;Add2;Ppp1r1b;Grik2;Mapt;Penk;Timp2;Gpr6;Mapk3;Cd47;Drd2;Htr1b;Gripap1;Cdkl5;Fzr1;Slc17a6;Aff2;Vgf;Mchr1;Ptchd1;Lrfn2;Rps6ka5;Tbr1;C1ql3;Camk2b;Gabbr2;Vrk3;Lrp8;St8sia2;Grin1;Homer1;Nr4a2;Mecp2;Vldlr;Eif4ebp2;Ankfn1;Zic2;Vdac1;Esr1;Lypd1;Gnai1;Fxyd6;Homer2;Cacnb3;Bace1;Chrna4…
MP:0003115	abnormal respiratory system development	http://www.informatics.jax.org/searches/Phat.cgi?id=MP:0003115	143	68	48.9226	1.38995	0.000616125	0.0379416	11491;11552;17172;234776;12411;320790;56492;12988;13047;74256;13360;13717;74155;14156;14165;15228;114142;231470;14314;231580;14463;14634;15205;74318;16400;241226;100040591;216850;226519;16906;17101;50772;30957;17387;18109;17928;18012;18028;64652;18121;27386;14815;18424;18508;18590;56351;71461;68911;218772;381305;319817;98711;19713;19876;20423;20473;269209;74178;72043;21809;52076;93840;207425;2241…	Nfib;Lyst;Neurod1;Npas3;Cyld;Zfpm2;Rarb;Rc3h1;Foxp2;Wnt2;Adra2b;Chd7;Nog;Fgf10;Ascl1;Gli3;Wnt7b;Nr3c1;Wnt5a;Itga3;Mapk6;Stk36;Pygo2;Six3;Pdgfa;Itga8;Fstl1;Hopx;Ptk7;Zfp148;Sulf2;Kdm6b;Vangl2;Kcnj13;Hes1;Ret;Robo1;Eln;Cbs;Dhcr7;Foxg1;Adam17;Rc3h2;Wdr11;Nisch;Fras1;Otx2;Mapk8ip3;Tmem38b;Gak;Atmin;Lmnb1;Gata4;Pax6;Stk40;Lamc1;Csk;Shh;Tgfb3;Ptges3;Errfi1;Mmp14;Cux1;Myog;Rdh10;Cldn18;Mycn;Fen1
MP:0002590	increased mean corpuscular volume	http://www.informatics.jax.org/searches/Phat.cgi?id=MP:0002590	133	63	45.5014	1.38457	0.00108595	0.0590062	69327;11671;216190;11839;68089;11484;110616;20878;20893;12177;12227;214444;108699;53895;240025;50781;270162;13803;272636;77938;69754;14166;56484;70355;56422;15275;170638;15900;72106;16500;50794;16909;17101;17776;217664;103534;66447;17913;235627;18082;70930;20320;18813;18770;18975;19090;19091;74334;69581;238323;63959;72055;242259;20533;98366;20583;216892;210789;56229;21991;100683;22241;66477	Tbc1d4;Lyst;Ulk1;Elmod1;Spns2;Mast2;Lmo2;Hpcal4;Nptn;Slc38a10;Ranbp10;Slc44a5;Foxo3;Polg;Pa2g4;1700007K13Rik;Dact2;Chn1;Irf8;Prkg1;Tpi1;Kcnb1;Rhou;Nipsnap1;Enc1;Arpc4;Hk1;Btg2;Aurka;Dkk3;Rps6kl1;Slc29a1;Mgst3;Klf13;Usmg5;Clpp;Esyt3;Slc4a1;Fgf11;Pklr;Thsd1;Fam53b;Snai2;Smap1;Mgat4b;Mgat2;Cdk5rap2;Atxn3;Nbeal2;Bnip3l;Aspa;Appl2;Prkdc;Hbs1l;Nol8;Gprc5c;Aldh3a2;Fbxo7;Myo1c;Trrap;Jmjd8;Bhlhe40;Areg
MP:0001393	ataxia	http://www.informatics.jax.org/searches/Phat.cgi?id=MP:0001393	220	104	75.2655	1.38177	3.5378e-05	0.00423619	234734;26874;76192;23792;17355;67269;26926;11735;78514;11883;11484;16467;11909;11941;11977;50769;20238;12064;56808;12298;12307;12323;12326;100072;12330;12404;22295;12704;98985;12799;53321;12978;13176;208869;13489;13559;13643;14009;14169;53897;14581;12091;14654;14682;14683;14804;14810;15166;15212;15288;64704;244653;15958;212111;16438;16485;16490;16522;67498;64898;17762;17257;17690;77579;17957;1799…	Atp2b2;Itpr1;Cacnb4;Kcna1;Neurod1;Nfix;Camk4;Myh10;Zfp423;Uchl1;Ttl;Kcnj6;Adam23;Gnas;Mapt;Syt2;Rpl27a;Sod2;Drd2;Dock3;Abcd2;Lpin2;Prnp;Arhgap10;Inpp5a;Etv1;Ank3;Neurod2;Sun1;Vac14;Camk2b;Opa1;Msi1;Grin1;Hydin;Dcc;Mecp2;Oxr1;Cntnap1;Unc5c;Arsa;Stk36;Ntf3;Scn1a;Fgf14;Glb1;Plxna2;Abhd12;Atxn1;Aifm1;Atcay;Napb;Calb1;Phyh;Reln;Cbln1;Plp1;Agtpbp1;Ifit2;Grid2;Cacna2d2;Ndufs4;Kcnv1;Npc1;Vipr1;Hexb;Cit;P…
MP:0003088	abnormal prepulse inhibition	http://www.informatics.jax.org/searches/Phat.cgi?id=MP:0003088	182	86	62.2651	1.38119	0.000165762	0.0139197	11550;11551;11671;77531;215705;11484;223922;11938;66335;23821;71492;73660;108686;12424;53374;56506;12716;229320;74438;170571;76884;94223;13489;94245;13542;270162;226090;14055;80752;77938;56484;14396;110886;57249;14417;209047;13972;14804;14810;242443;268934;14823;56637;94353;230868;114663;15900;208439;114128;70530;242274;232087;17242;17257;76580;110119;116871;83814;18080;18145;20320;18189;18216;18…	Tmem108;Plcb1;Grm4;Elmod1;Cib2;Nedd4l;Adra2a;Arrdc1;Impa2;Tmtc4;Zfp521;Tcf4;Cck;Clvs1;Ntsr1;Timp2;Gad2;Nptn;Drd2;Atp2a2;Ptpn5;Pten;Lrfn2;Mib2;Atp6v1c1;Laptm4b;Ywhaz;Clrn1;Grin1;Atf7;Dvl1;Mta3;Grin3a;Mecp2;Stard10;Stxbp5l;Zic2;Foxo3;Gabra3;Bace1;Irf8;Ccdc88a;Chst3;Cyfip2;Nin;Igsf21;Grm8;Lrrc7;Cntnap4;Rnf103;Ppp2r5d;Reln;Mat2a;Bbs7;Grid2;Npc1;Ppfia2;Adra1d;Zfp536;Hmgn3;Gnb1l;Dgcr8;Nrxn1;Rab3ip;Ermp…
MP:0002572	abnormal emotion/affect behavior	http://www.informatics.jax.org/searches/Phat.cgi?id=MP:0002572	595	281	203.559	1.38044	9.30389e-12	7.51987e-09	223921;11352;75773;11514;11516;11517;11539;11540;11548;11553;219181;238276;108012;11784;11838;11843;216831;236915;11484;223922;74772;20238;110616;26878;53625;56336;23821;545192;52028;77045;12064;227580;12266;12294;12298;320405;12323;12326;73582;12330;12354;12368;108686;12426;16423;22295;382253;76183;241447;12661;12667;11438;53374;68379;12709;12716;12725;12801;66797;12859;12890;77128;12916;12919;1…	Kcnh1;Cacna2d3;Zswim6;Dgkb;Drd1;Pde1b;Tom1l2;Gpr158;Ppp1r2;Dlgap1;Pde10a;Tppp;Cacnb4;Tac1;Cckbr;Faah;Elmod1;Rgs4;Rtn4r;Gabrd;Npas3;Camk4;Gpr88;Arhgef9;Usp46;Stx1a;Slc17a7;Rxfp3;B3gnt2;Foxp2;Uchl1;Trpc4;Zfp521;Tcf4;Hgs;Chl1;Gnas;Prkcz;Adcy8;Rasd2;Grik2;Adora2a;Sv2c;Mapt;Grm3;Lgals1;Grm2;Penk;Htr1a;Gad2;Ciz1;Chrd;Kcnc2;Gnal;Cd47;Cadps2;B3galt2;Celf6;Drd2;Htr1b;Gpr52;Sstr2;Gdpd5;Cdkl5;Shank1;Scube3;…
MP:0013229	abnormal brain ventricle size	http://www.informatics.jax.org/searches/Phat.cgi?id=MP:0013229	125	59	42.7645	1.37965	0.00170937	0.0837333	78801;211673;27053;11484;11909;11932;54411;52335;70350;52028;71492;76895;14312;218630;214444;12661;108699;12725;12826;12978;13508;71877;68519;14086;104174;244653;15904;67661;16728;98386;269593;30957;17357;270163;18028;18032;27386;56218;242083;19122;19128;56294;73086;20273;20334;140919;259302;66256;21676;209456;73710;234729;93840;22330;72145;207425;75553;94187;22772	Basp1;Nfib;Eml1;Nfix;Npas3;Zfp423;Chl1;Myo9a;Marcksl1;Prnp;Tubb2b;Slc17a6;Arfgef1;Sec23a;Rps6ka5;Vac14;Wdfy3;Ppm1l;Hydin;Luzp1;Id4;Dscam;Zic2;Chn1;Patz1;Ssr2;Bicd2;Vangl2;Bbs7;Atxn1l;Bbs1;Brd2;Wdr11;Fscn1;Mapk8ip3;Atf2;Vcl;Csf1r;Atp6ap1;Zc3h14;Pros1;L1cam;Ptpn9;Asns;Gldc;Cdk5rap2;Lbr;Aspa;Trp53bp2;Ift172;Srgap3;Col4a1;Tead1;Ak7;Ccno;Atp1b2;Efhc1;Scn8a;Clcn3
MP:0000819	abnormal olfactory bulb morphology	http://www.informatics.jax.org/searches/Phat.cgi?id=MP:0000819	123	58	42.0803	1.37832	0.00191476	0.0884344	104111;67269;108686;12568;214444;320790;12704;98985;12988;13193;13392;13508;13797;14179;15228;15223;14634;14918;14950;330953;244653;16000;67703;93691;16870;16975;26404;17257;17968;15531;17993;226518;18145;18166;18167;18378;18424;18508;19122;246313;19211;19280;19699;27387;20423;20481;21375;22034;223435;209456;110796;73710;234729;72145;207425;21417;94187;22772	Zfp423;Sh2d3c;Lhx2;Prnp;H13;Tubb2b;Pten;Chd7;Igf1;Tbr1;Vac14;Wdfy3;Lrp8;Prokr2;Dlx2;Hydin;Mecp2;Dscam;Gli3;Zic2;Hcn4;Ptprs;Ccdc88a;Npy2r;Adcy3;Nmnat2;Ndst1;Klf7;Reln;Agtpbp1;Ndufs4;Map3k12;Npc1;Cdk5;Cit;Foxg1;Wdr11;Otx2;Foxj1;Zeb1;Npy1r;Traf6;Pax6;Csk;Shh;Tshz1;Kirrel3;Dcx;Cdk5rap2;Ncam2;Trp53bp2;Ski;Emx2;Trio;Gucy2d;Omp;Fgf8;Clp1
MP:0004166	abnormal limbic system morphology	http://www.informatics.jax.org/searches/Phat.cgi?id=MP:0004166	306	144	104.687	1.37552	1.63899e-06	0.000407605	18671;11606;67269;23797;64933;11783;211673;56297;11977;70350;52028;71492;12032;12125;12064;76895;12122;12266;81905;54725;12520;12568;214444;241447;320790;12661;69993;12704;12709;12725;26373;12826;12890;12933;12977;121021;13063;13193;94223;217480;26757;13508;71877;13688;13797;13982;14073;14179;15228;242425;110886;14402;14419;14634;15114;15444;15904;320563;16443;16485;16522;110862;114229;93691;2592…	Ppp3ca;Dgkb;Nr2f1;Tmem108;Basp1;Nfib;Plcb1;Hpca;Lyst;Faah;Cadm1;Kcnq3;Kcna1;Neurod1;Nfix;Npas3;Plxna3;Zfp423;Kcnj6;Lrrk2;Zfp521;Chl1;Kiss1r;Mapt;Sh2d3c;Lhx2;Sod2;Prnp;Shank1;Nrp2;Slc30a3;Arfgef1;Pten;Tub;Lrfn2;Rgs2;Chd7;Tbr1;Ap3m2;Vac14;Mboat7;Hap1;Gabbr2;Pacsin1;Lrp8;St8sia2;Ckb;Ywhaz;Sema3f;Id4;Mecp2;Akt3;Dscam;Cacng8;Eif4ebp2;Gli3;Zic2;Esr1;Tet1;Nfia;Shank3;Islr2;Crmp1;Scn1a;Cycs;Slc6a8;Lef1;L…
MP:0009944	abnormal olfactory lobe morphology	http://www.informatics.jax.org/searches/Phat.cgi?id=MP:0009944	136	64	46.5278	1.37552	0.00122814	0.0644341	104111;67269;108686;12568;214444;320790;12704;98985;72832;12988;13193;13392;13508;13797;14179;15228;15223;14634;14918;14950;330953;244653;16000;67703;93691;16870;16975;26404;17257;17968;15531;17993;226518;18145;18166;18167;18378;18424;18508;18991;19122;246313;19211;19280;19699;19876;268902;20361;27387;58234;20423;20481;21375;22034;223435;209456;110796;73710;234729;72145;207425;21417;94187;22772	Sema7a;Zfp423;Robo2;Sh2d3c;Lhx2;Pou3f1;Prnp;H13;Tubb2b;Pten;Chd7;Igf1;Tbr1;Vac14;Wdfy3;Lrp8;Prokr2;Dlx2;Hydin;Mecp2;Dscam;Gli3;Crtac1;Zic2;Hcn4;Ptprs;Shank3;Ccdc88a;Npy2r;Adcy3;Nmnat2;Ndst1;Klf7;Reln;Agtpbp1;Ndufs4;Map3k12;Npc1;Cdk5;Robo1;Cit;Foxg1;Wdr11;Otx2;Foxj1;Zeb1;Npy1r;Traf6;Pax6;Csk;Shh;Tshz1;Kirrel3;Dcx;Cdk5rap2;Ncam2;Trp53bp2;Ski;Emx2;Trio;Gucy2d;Omp;Fgf8;Clp1
MP:0009538	abnormal synapse morphology	http://www.informatics.jax.org/searches/Phat.cgi?id=MP:0009538	160	75	54.7386	1.37015	0.000567323	0.0356147	108012;64933;70350;227580;12266;56808;12298;53872;12404;12647;11448;11449;12725;76686;98985;64085;170571;12817;382864;59036;13138;13191;217480;244310;72685;268882;242425;14394;268566;14804;15530;230868;93842;233877;16565;16716;16835;16852;70530;233067;74342;227738;17762;17257;18198;26422;17999;18008;68404;18191;23969;219228;52897;19713;26563;110651;20273;78891;210274;58234;140919;72961;22784;6399…	Dgkb;Rps6ka3;Basp1;Cacnb4;Kctd13;Nrn1;Stx1a;Slc17a7;Uchl1;Mapt;Lgals1;Ror1;Shank2;Slc17a6;Slc30a3;Gphn;Lrfn2;Ap3m2;C1ql3;Gabbr2;Pacsin1;Vrk3;Unc13b;Dag1;Syn2;Mecp2;Scyl1;Dact1;Shank3;Snap91;Clstn2;Igsf21;Slc6a8;Colq;Cntnap4;Dnajc6;Pcdh17;Rbfox3;Kif21b;Ky;Cbln1;Grid2;Cacna2d2;Syne1;Tnr;Lrfn3;Ret;Fbxo45;Gabra1;Ldlr;Igsf9;Snta1;Ap1s2;Nbea;Col13a1;Nrxn3;Dctn1;Lrrtm1;Slc5a7;Lrsam1;Chat;Nedd4;Unc13a;C3…
MP:0002272	abnormal nervous system electrophysiology	http://www.informatics.jax.org/searches/Phat.cgi?id=MP:0002272	271	127	92.7134	1.36981	8.64329e-06	0.00143301	11666;26874;11514;11735;11776;64933;11838;11418;11941;545192;12064;23829;12291;56808;12298;12307;12308;12330;22295;382253;320790;108699;12671;11438;12724;53321;66797;269060;13489;13491;243312;13797;14009;224014;14169;14182;242425;14400;14402;14403;14415;14654;14682;268566;64378;14804;14805;14806;14810;242443;108071;15165;15166;15168;330953;15530;64704;76071;16485;16490;16493;16497;268345;16514;16…	Grm5;Sept8;Kcnq5;Kcnab1;Atp2b2;Pde10a;Cacnb4;Kcnj16;Kcnq3;Kcna1;Neurod1;Kcnk3;Asic2;Gabrd;Gpr88;Slc17a7;Trpc4;Scn4b;Lrrk2;Rem2;Lrrtm3;Tcf4;Thrb;Calb2;Adcy8;Grik2;Sst;Grik1;Kcnc2;Drd2;Sstr2;Abcd2;Cdkl5;Slc1a6;Kcnmb2;Elfn1;Trpc1;Gphn;Trpc3;Mchr1;Ptchd1;Etv1;Rgs2;Ank3;Chd7;Pcdh19;Fgd4;Sstr1;Ap3m2;Gabbr2;Pacsin1;Cacna1g;Grin1;Grin3a;Mecp2;Hcn4;Kcnn3;Cntnap1;Slc9a9;Slc17a8;Stmn1;Chrna4;Chn1;Kcnj11;Sha…
MP:0001486	abnormal startle reflex	http://www.informatics.jax.org/searches/Phat.cgi?id=MP:0001486	254	119	86.8975	1.36943	1.67321e-05	0.00230191	72307;76192;11352;11550;11551;11553;11569;230959;11669;77087;54208;215705;11484;223922;11941;50769;26878;27078;23821;54422;12121;12227;381356;12294;12424;98828;22295;56506;12716;224796;53895;229320;170571;12890;78070;76884;52392;13134;330938;15502;68563;13488;13489;13490;13542;270162;26381;73873;225055;14166;14174;60344;56484;114142;14394;14396;14581;209047;14654;14658;14681;14708;620246;14809;14…	Cacna2d3;B9d1;Drd1;Atp2b2;Gsta4;Plcb1;Elmod1;Kcna1;Fgf3;Dach1;Npas3;Cib2;Stx1a;Nedd4l;Adra2a;Slc17a7;Arrdc1;Foxp2;Tmtc4;Tcf4;Cck;Cacfd1;Ntsr1;Grin2d;Nptn;B3galt2;Drd2;Htr1b;Gpr52;Ypel3;Pex5l;Lrfn2;Slitrk1;Ube2o;Pou3f4;Adra2c;Kif3c;Laptm4b;Ywhaz;Clrn1;Grin1;Atf7;Dvl1;Mecp2;Gng7;Zic2;Ntng2;Foxo3;Lats2;Gabra3;Slc17a8;Bace1;Fbxo11;Slc9a4;Shank3;Aebp2;Cyfip2;D1Ertd622e;Nin;Arl6ip1;Ankrd11;Grik5;Xylb;T…
MP:0003107	abnormal response to novelty	http://www.informatics.jax.org/searches/Phat.cgi?id=MP:0003107	265	124	90.6607	1.36774	1.20513e-05	0.00179623	223921;11352;11516;11540;11548;108012;11784;11843;216831;236915;74772;20238;110616;23821;545192;77045;12064;320405;12330;12354;12368;108686;22295;76183;241447;12661;12667;11438;12709;12716;12725;12801;66797;12859;12890;13056;240025;217480;13489;13490;13491;94245;243312;13871;73873;329731;230700;114142;232288;14402;233552;14680;14683;64378;14804;14810;14823;56637;14865;14886;57080;15465;15560;1556…	Dgkb;Pde1b;Ppp1r2;Pde10a;Rtn4r;Npas3;Gpr88;Arhgef9;Stx1a;Foxp2;Chl1;Gnas;Adora2a;Chrd;Gnal;Cadps2;Celf6;Drd2;Sstr2;Gdpd5;Shank2;Cyb561;Elfn1;Atp13a2;Arhgap44;Lsamp;Vrk3;Adcyap1;Opa1;St8sia2;Ptprf;Ckb;Pbx3;Ywhaz;Grin1;Mecp2;Mapk8ip2;Gstm4;Prrt1;Slc9a9;Slc44a1;Apba2;Bace1;Chrna4;Dact2;Foxj3;Kcnj11;Maged1;Shank3;Ccdc88a;Snap91;Pde4b;Htr5a;Grm8;Lrrc7;Arf4;Kcnb2;Fam161a;Atxn1;Rgs7;Zfp148;Adra1b;Htr2c;…
MP:0009890	cleft secondary palate	http://www.informatics.jax.org/searches/Phat.cgi?id=MP:0009890	124	58	42.4224	1.3672	0.00241577	0.095246	11783;12361;12577;320790;12667;12824;67087;13360;20148;13383;13392;13641;14048;14165;14182;60344;14234;231470;14313;70300;14415;14784;56637;106633;67661;16323;54139;16410;16450;100040591;16518;269593;433938;17428;17701;18514;71521;100710;13619;18740;19359;19719;26564;239405;12393;20190;212712;30953;22348;20583;20678;20682;109575;21808;21809;110796;213081;21417	Rfng;Kcnj2;Pbx1;Mnt;Itgav;Chrd;Fuz;Fst;Rad23b;Schip1;Chd7;Dlg1;Fgf10;Dlx2;Luzp1;Jag2;Sox9;Sox5;Ctnnbip1;Ryr1;Gad1;Inhba;Pds5b;Fign;Satb2;Tgfb2;Efnb1;Rspo2;Dhrs3;Kcnj13;Foxc2;Dhcr7;Col2a1;Fras1;Cdkn1c;Mn1;Zeb1;Wdr19;Cask;Pds5a;Fgfr1;Phc1;Gsk3b;Snai2;Tgfb3;Irf6;Tshz1;Grb2;Msx1;Tbx10;Runx2;Ror2;Ift172;Slc32a1;Eya1;Pitx1;Apaf1;Ift140
MP:0002063	abnormal learning/memory/conditioning	http://www.informatics.jax.org/searches/Phat.cgi?id=MP:0002063	626	291	214.165	1.35877	3.65941e-11	2.36617e-08	223921;11352;11488;11516;11517;11519;11540;11548;11550;11553;14266;238276;218038;382543;108012;11784;11785;11838;216831;236915;65106;11883;11419;27053;74772;20238;110616;23821;108100;12050;77045;12064;23829;227580;12266;12297;320405;12323;12326;207565;73582;12330;12354;108686;16423;22295;382253;241447;12661;12667;12671;11438;12709;12716;12725;269713;64085;12801;66797;12859;12890;78070;12916;12933…	Grm5;Neto1;Apbb1;Dgkb;Rps6ka3;Drd1;Pde1b;Ppp1r2;Tmem108;Kcnab1;Pde10a;Plcb1;Clip2;Prkcb;Grm4;Ndrg4;Eml1;Pak3;Pcp4;Rgs4;Rtn4r;Gabrd;Npas3;Nrn1;Camk4;Gpr88;Syt4;Arhgef9;Amph;Stx1a;Rarb;Slc17a7;Foxp2;Asic1;Klf9;Doc2a;Add2;Zfp521;Tcf4;Thrb;Chl1;Ppp1r1b;Gnas;Slc24a2;Grik2;Adora2a;Mapt;Penk;Timp2;Sst;Htr1a;Gpr6;Chrd;Mapk3;Cd47;Cadps2;Drd2;Htr1b;Dock3;Sstr2;Gdpd5;Gripap1;Cdkl5;Shank1;Fzr1;Shank2;Cyb561;…
MP:0014114	abnormal cognition	http://www.informatics.jax.org/searches/Phat.cgi?id=MP:0014114	627	291	214.507	1.3566	4.56823e-11	2.68529e-08	223921;11352;11488;11516;11517;11519;11540;11548;11550;11553;14266;238276;218038;382543;108012;11784;11785;11838;216831;236915;65106;11883;11419;27053;74772;20238;110616;23821;108100;12050;77045;12064;23829;227580;12266;12297;320405;12323;12326;207565;73582;12330;12354;108686;16423;22295;382253;241447;12661;12667;12671;11438;12709;12716;12725;269713;64085;12801;66797;12859;12890;78070;12916;12933…	Grm5;Neto1;Apbb1;Dgkb;Rps6ka3;Drd1;Pde1b;Ppp1r2;Tmem108;Kcnab1;Pde10a;Plcb1;Clip2;Prkcb;Grm4;Ndrg4;Eml1;Pak3;Pcp4;Rgs4;Rtn4r;Gabrd;Npas3;Nrn1;Camk4;Gpr88;Syt4;Arhgef9;Amph;Stx1a;Rarb;Slc17a7;Foxp2;Asic1;Klf9;Doc2a;Add2;Zfp521;Tcf4;Thrb;Chl1;Ppp1r1b;Gnas;Slc24a2;Grik2;Adora2a;Mapt;Penk;Timp2;Sst;Htr1a;Gpr6;Chrd;Mapk3;Cd47;Cadps2;Drd2;Htr1b;Dock3;Sstr2;Gdpd5;Gripap1;Cdkl5;Shank1;Fzr1;Shank2;Cyb561;…
MP:0001413	abnormal response to new environment	http://www.informatics.jax.org/searches/Phat.cgi?id=MP:0001413	207	96	70.818	1.35559	0.000169375	0.0140407	223921;11352;11516;11540;11548;11784;236915;20238;110616;23821;77045;12064;320405;12330;12354;108686;22295;241447;12661;12667;11438;12709;12716;12725;12801;12859;12890;13056;240025;13490;13491;94245;13871;73873;230700;114142;232288;233552;14683;64378;14804;14810;14823;56637;14865;14886;57080;15465;15560;15562;15563;15978;69046;98741;16514;69358;16979;74342;268890;71897;94275;60597;57377;17833;178…	Pde1b;Pde10a;Rtn4r;Npas3;Gpr88;Arhgef9;Foxp2;Chl1;Gnas;Adora2a;Chrd;Cadps2;Sstr2;Gdpd5;Cyb561;Lsamp;Adcyap1;Opa1;St8sia2;Ptprf;Ckb;Pbx3;Grin1;Mapk8ip2;Gstm4;Prrt1;Slc44a1;Apba2;Bace1;Chrna4;Dact2;Foxj3;Kcnj11;Maged1;Shank3;Ccdc88a;Pde4b;Htr5a;Grm8;Kcnb2;Fam161a;Atxn1;Rgs7;Zfp148;Adra1b;Htr2c;Cnr1;Skiv2l;Grid2;Drd3;Cplx2;Taf6;Abl2;Ercc2;Htr4;Sirpa;Isca1;Trim66;Mybpc3;Drd4;Lrrc51;Prmt8;Bcl7a;Hrh1;B…
MP:0002064	seizures	http://www.informatics.jax.org/searches/Phat.cgi?id=MP:0002064	311	144	106.398	1.35341	4.9948e-06	0.000922754	110532;11551;26926;238276;23797;218038;11735;11775;11776;64933;11484;16467;11977;11990;545192;12041;20893;12291;56808;12298;12354;382253;12578;108013;108699;11438;108015;12704;12709;12725;26373;76524;12799;12801;66797;170571;12824;12826;12916;13169;13489;13508;71877;243312;68519;72393;73873;14169;242425;14394;14402;14403;14417;14419;209239;14586;14654;110304;14681;14704;14806;14809;14810;108071;1…	Ap3b2;Grm5;Neto1;Gng3;Tppp;Itpr1;Cacnb4;Plcb1;Kcnq3;Kcna1;Eml1;Neurod1;Kcnk2;Gabrd;Amph;Adra2a;Kcnj6;Celf4;Thrb;Grik2;Mapt;Htr1a;Gad2;Kcnc2;Sod2;Dbnl;Faim2;Drd2;Cdkl5;Nrp2;Elfn1;Akap5;Hrh2;Ank3;Neurod2;Ap3m2;Gabbr2;Pacsin1;Cacna1g;Unc13b;Ckb;Grin1;Jun;Syn2;Mecp2;Akt3;Dscam;Trpc5;Trim3;Sez6;Kcna4;Slc17a8;Mbnl2;Chrna4;Oprd1;Chn1;Kcnj11;Shank3;Ptpro;Npy2r;Snap91;Kcnip1;Myo3b;Scn1a;Grik5;Nos1;Fgf14;L…
MP:0001575	cyanosis	http://www.informatics.jax.org/searches/Phat.cgi?id=MP:0001575	202	93	69.1074	1.34573	0.000291633	0.0209522	11481;11491;11552;19378;11909;11921;11937;52335;53872;12568;12577;12667;11449;76686;12824;13047;74256;208846;13134;13172;13360;13383;13392;13544;13837;13866;13867;74155;231672;14179;15228;14313;14314;14415;14810;72938;16450;16476;16518;216850;93691;16956;269593;50772;30957;240396;433938;17701;18198;17869;17928;26422;17984;15531;83814;18028;18127;27386;230103;14815;18516;14726;100710;18991;19127;1…	Nfib;Srrm4;Kcnj2;Smpd3;Dach1;Npas3;Cyld;Nedd4l;Mex3c;Chrd;Pou3f1;Ror1;Wnt2;Slc17a6;Fst;Adra2b;Ybx1;Dlg1;Pbx3;Dlx2;Grin1;Jun;Luzp1;Jag2;Nr3c1;Lpl;Erbb2;Sox5;Mapk6;Ndst1;Ryr1;Gad1;Daam1;Fstl1;Ndn;Atp2a1;Pds5b;Ywhae;Atoh1;Zfp148;Klf7;Kdm6b;Tgfb2;Atxn1l;Npr2;Syne1;Rspo2;Cdk5;Zfp536;Stim1;Dhcr7;Foxg1;Adam17;Smarca4;Nbea;Aldh1a2;Col2a1;Tlx3;Mapk8ip3;Tmem38b;Atf2;Scnn1a;Cdkn1c;Mn1;Zeb1;Prox1;Slc5a7;Stk4…
MP:0001859	kidney inflammation	http://www.informatics.jax.org/searches/Phat.cgi?id=MP:0001859	146	67	49.9489	1.34137	0.00213966	0.0910198	11606;236266;11733;11821;192662;71371;192195;12125;12266;12628;12826;12721;50766;12766;13179;14357;242705;13644;13982;14085;14156;56484;72313;14464;14573;83396;13972;105348;76263;15368;15460;15561;15978;16797;66725;17132;50791;17158;13728;17242;217664;23942;18127;74025;18566;18704;117150;234779;19156;19264;19419;54354;381305;19934;380713;18787;80721;21353;99929;21929;57916;21961;21976;22040;20822…	Dtx1;Htr3a;Rc3h1;Hr;Lrrk2;Gdnf;Rassf5;Rasgrp1;Efs;Wdr83;Dcn;Pik3c2a;Esr1;Foxo3;Fryl;Maf;Tusc2;Arid5b;Tnfaip3;Gata5;Coro1a;Aprt;Mta2;Mark2;Pip4k2c;Magi2;Gstk1;Slc19a3;Ptprc;Tiparp;Ash1l;Man2a1;Gnb1l;Psap;Trove2;E2f2;Golm1;Fah;Tnfrsf13b;Ank1;Nphp3;Agt;Top3b;Tns1;Mdk;Hmox1;Scarf1;Nos3;Rpl22;Tank;Mgat2;Alms1;Arhgdia;C3;Trex1;Glis2;Cxcr3;Serpine1;Pdcd1;Ifng;Crim1;Plcg2;Col4a1;Bcl2l11;Cfh;Fen1;Lat
MP:0001405	impaired coordination	http://www.informatics.jax.org/searches/Phat.cgi?id=MP:0001405	372	170	127.267	1.33577	1.95624e-06	0.000451751	11666;26874;76192;11352;11488;224129;67269;26926;238276;66471;67489;78514;11883;11484;11932;11941;11977;20238;20239;110616;26878;23821;12041;12064;76895;227580;12291;56808;12298;320405;12308;12323;12326;73582;12404;12426;382253;57754;241447;68379;12725;269713;53321;12890;12978;18163;13169;227325;208869;13488;13489;13508;13643;15572;243312;13726;14169;60344;114142;20378;14394;14402;270076;14654;14…	Zswim6;Rps6ka3;Sez6l;Drd1;Elavl4;Atp2b2;Pde10a;Itpr1;Cacnb4;Cckbr;Clip2;Dner;Adcy5;Rgs4;Rtn4r;Npas3;Camk4;Myh10;Gpr88;Syt4;Slc17a7;Foxp2;Uchl1;Klf9;Calb2;Ntsr1;Rasd2;Mapt;Grm2;Syt2;Rpl27a;Prkar2b;Ciz1;Cadps2;Dbnl;B3galt2;Drd2;Dock3;Sstr2;Abcd2;Prnp;Cdkl5;Shank1;Shank2;Arhgap10;Elfn1;Adam11;Inpp5a;Akap5;Spast;Neurod2;Sun1;Sacs;C1ql3;Camk2b;Atxn2;Cacna1g;Opa1;Ppm1l;Grin1;Nr4a2;Mecp2;Dscam;Stxbp5l;M…
MP:0001468	abnormal temporal memory	http://www.informatics.jax.org/searches/Phat.cgi?id=MP:0001468	158	72	54.0543	1.33199	0.00188188	0.0876264	11517;11519;218038;11838;27053;12064;227580;12266;12297;12323;12326;108686;382253;12671;269713;12916;18163;195208;13488;94245;13653;13840;56371;242425;110886;14402;14403;14677;14806;108071;56637;26556;16432;16443;16591;16601;70530;16975;74342;17762;17257;26422;18127;18143;18167;18105;27528;64011;68404;66849;277360;18751;18752;211612;19417;22644;110651;20192;58234;72961;102857;20450;20907;20965;20…	Grm5;Rps6ka3;Drd1;Ppp1r2;Tmem108;Clip2;Prkcb;Gabrd;Nrn1;Camk4;Syt4;Amph;Stx1a;Slc17a7;Klf9;Add2;Grik2;Mapt;Cdkl5;Fzr1;Vgf;Ptchd1;Lrfn2;C1ql3;Camk2b;Gabbr2;Lrp8;St8sia2;Ywhaz;Homer1;Syn2;Mecp2;Vldlr;Zic2;Tet1;Gnai1;Cacnb3;Prkcg;Shank3;Egr1;Ccdc88a;Npy2r;Npas2;Slc6a8;Nrep;Adcyap1r1;Rnf103;Chrm3;Nrgn;Itm2b;Ryr3;Ctnnd2;Nbea;Arc;Rasgrf1;Nqo2;Bdnf;Itsn1;Lrrtm1;Nos3;Gsk3b;Asns;Prex1;C3;Epha6;Dcdc2a;Kl;C…
MP:0003313	abnormal locomotor activation	http://www.informatics.jax.org/searches/Phat.cgi?id=MP:0003313	1001	456	342.458	1.33155	2.9976e-15	4.84562e-12	74230;223921;11666;26874;11307;76192;11352;171168;83766;75773;11488;104111;224129;11516;11517;72674;11540;11550;71562;11606;52906;219181;11735;382543;77531;108012;11775;11776;11783;216831;213498;54208;65106;11865;11883;68865;109900;11484;16467;11909;74772;11938;11941;66335;11977;11990;20238;52335;20239;110616;26878;23821;70350;217578;52028;12036;12041;12064;227580;12291;56808;12294;12298;320405;1…	Ap3b2;Grm5;Kcnh1;Cacna2d3;Zswim6;Sept8;Dgkb;Sez6l;Drd1;Pde1b;Tom1l2;Ptpru;Basp1;Atp2b2;Pde10a;Tppp;Cacnb4;Plcb1;Gcnt2;Cckbr;Faah;Kctd13;Ppp1cc;Unc119;Ndrg4;Elmod1;Eml1;Fgf3;Neurod1;Adcy5;Sobp;Rgs4;Rtn4r;Npas3;Camk4;Fezf2;Gpr88;Stx1a;Nedd4l;Rxfp3;Pde4dip;Foxp2;Zdhhc23;Uchl1;Tmem151b;Kcnj6;Lrrk2;Celf4;Zfp521;Tcf4;Thrb;Hgs;Ppp1r1b;Gnas;Ntsr1;Kiss1r;Grin2d;Rasd2;Adora2a;Sv2c;Grm2;Spr;Chrm4;Htr1a;Ltn1…
MP:0001258	decreased body length	http://www.informatics.jax.org/searches/Phat.cgi?id=MP:0001258	289	131	98.8715	1.32495	4.65794e-05	0.00485778	67469;11491;219181;11652;19378;11732;77087;58996;71371;80981;11484;11911;245000;12005;217578;70508;12177;12396;12419;107951;12632;320790;269713;53895;74438;232791;71355;12824;234356;26554;269060;67800;13383;13388;140477;13489;212898;69190;13653;13690;13982;14055;80752;26383;68401;14602;14683;14775;14784;606496;15110;56422;15166;76608;15205;15382;15530;15560;15565;15904;16000;16329;16332;231070;74…	Ttc28;Rps6ka3;Tppp;Plcb1;Clip2;Lyst;Smpd3;Nrn1;Tmem106b;Prkg2;Thrb;Clvs1;Gnas;Irs1;Mex3c;Htr6;Slc38a10;Sod2;Pik3ca;Drd2;Lpin2;Sgta;Baz1a;Pappa2;Chd7;Igf1;Spred2;Arl4d;Dlg1;Ncald;Id4;Esr1;Itgb1bp1;Tet1;Ppp5c;Nppc;Wnt5a;Rab11fip5;Dmbx1;Hectd3;Thbs1;Dgat2;Egr1;Cul3;Dse;Stk36;Akt2;Hnrnpa1;G6pc3;Ankrd11;Ryr1;Slc6a8;Surf1;Raf1;Iqce;Arid5b;Cdk9;Akap11;Tnik;Mark2;Eif4g2;Htr2c;Stra6;Ptpn11;Insig1;Npr2;Ndu…
MP:0009937	abnormal neuron differentiation	http://www.informatics.jax.org/searches/Phat.cgi?id=MP:0009937	237	107	81.0815	1.31966	0.000269704	0.0199358	11783;211673;17172;11941;70350;12064;59058;108686;108699;69993;12801;72832;13176;13175;71228;13388;22240;13508;13643;15572;68519;13800;13838;13842;270190;13844;13845;13867;268882;54713;15228;114142;14313;14432;233552;14634;268566;15205;15407;15530;15904;75847;16449;16576;93691;16728;226519;224640;16874;66725;26404;30957;17762;77582;225164;17391;18198;18040;18008;18027;53972;226518;18125;18166;138…	Nr2f1;Gap43;Elavl4;Ngef;Basp1;Atp2b2;Srrm4;Eml1;Prdm8;Sema7a;Rtn4r;Nrn1;Fezf2;Bhlhe22;Plxna3;Foxp2;Ttl;Lrrk2;Dlg5;Robo2;Dpysl3;Zfp521;Mapt;Sh2d3c;Sfrp2;Gdpd5;Ror1;Prnp;Nrp2;Fst;Arfgef1;Mmp24;Gphn;Ephb1;Enah;Mboat7;Wdfy3;Ptprf;Prokr2;Dcc;Sema3f;Ascl1;Id4;Dscam;Gli3;Crtac1;Ptprs;Nfia;Jag1;Ephb3;Chn1;Ccdc88a;Nefm;Epha8;Pde4b;Dclk1;Nmnat2;Epha4;Ephb2;Nos1;Mib1;Unc5d;Lhx6;Lemd2;Pex11b;Tnik;Rbfox3;Smar…
MP:0008415	abnormal neurite morphology	http://www.informatics.jax.org/searches/Phat.cgi?id=MP:0008415	322	145	110.161	1.31625	2.81578e-05	0.00356997	11302;26874;83766;67269;11843;216831;11883;20238;23821;70350;12050;12064;76895;12266;56808;320405;12326;12330;53872;212139;108686;12444;16423;57754;11449;12724;98985;12799;53321;78070;12977;76884;69601;59036;13175;94223;244310;65254;13508;13641;13643;112407;243312;13838;13841;270190;13844;13845;54713;224014;114142;14086;14402;53897;209239;14432;14758;241263;14804;242443;15239;15288;26556;15530;27…	Sept8;Nr2f1;Rps6ka3;Gap43;Gpr158;Tmem108;Basp1;Srrm4;Cc2d1a;Kctd13;Nrn1;Camk4;Fezf2;Myh10;Slc17a7;Zfp423;Foxp2;Kcnj6;Lrrk2;Rem2;Robo2;Lrrtm3;Hgs;Mapt;Ltn1;Nptn;Cd47;Cadps2;Abcd2;Dpysl5;Shank2;Nrp2;Elfn1;Mmp24;Spast;Trpc3;Lrfn2;Rps6ka5;Arhgap44;Ccnd2;Fgd4;Ephb1;Sacs;Mboat7;Ntrk1;Vrk3;Ppm1l;Tanc1;Ywhaz;Homer1;Grin3a;Mecp2;Dscam;Zic2;Mapk8ip2;Cntnap1;Sez6;Scyl1;Dact1;Bace1;Ephb3;Prss12;Lzts1;Shank3;…
MP:0009956	abnormal cerebellar layer morphology	http://www.informatics.jax.org/searches/Phat.cgi?id=MP:0009956	208	93	71.1601	1.30691	0.000969898	0.0554988	234734;26874;11350;17355;67269;52906;26926;83397;23797;11733;11735;67489;11883;11909;11921;11932;11941;11977;20238;20239;110616;12050;76895;56808;320405;12326;12404;12444;57754;12704;26373;12961;69601;227325;65254;13867;14171;114142;12091;14634;14658;14804;14813;15212;15239;64704;331461;212111;271424;16522;16591;16678;64898;16975;17101;60597;17257;17702;17769;77579;17993;18027;18028;18145;18508;1…	Nfib;Atp2b2;Lyst;Dner;Camk4;Myh10;Zfp423;Foxp2;Kcnj6;Thrb;Hgs;Rpl27a;Cadps2;Abcd2;Dpysl5;Lpin2;Prnp;Shank2;Inpp5a;Trpc3;Ank3;Ccnd2;Sun1;Sacs;Atxn2;Lrp8;Mecp2;Akt3;Gli3;Mapk8ip2;Scyl1;Mthfr;Nfia;Unc5c;Arsa;Il1rapl1;Clcn7;Glb1;Plxna2;Stk38l;Atxn1;Tnik;Atoh1;Aifm1;Abl1;Phyh;Reln;Cbln1;Plp1;Bicd2;Agtpbp1;Akap12;Grid2;Cacna2d2;Ndufs4;Npc1;Tor1a;Ap4b1;Pdyn;Bcl2l2;Hexb;Cit;Dab2ip;Psap;Ugt8a;Glrb;Aars;Tm…
MP:0002557	abnormal social/conspecific interaction	http://www.informatics.jax.org/searches/Phat.cgi?id=MP:0002557	318	142	108.793	1.30523	5.62519e-05	0.00568319	11516;11540;11568;70292;93736;11774;11784;11835;78514;71371;74772;52028;12041;12064;56808;320405;12323;12443;22295;382253;320790;53374;68947;68379;12801;66797;12832;77128;12922;12977;12978;12988;13047;70503;94223;224997;244310;13489;13508;13542;13616;13653;13688;13838;13982;104156;329731;60344;14394;14402;14403;14417;12091;14658;14680;14681;14804;14810;14829;14862;57080;15212;15460;15551;26356;38…	Mbd2;Dlgap1;Pde10a;Kcna1;Rgs4;Rtn4r;Gabrd;Npas3;Usp46;Stx1a;Hr;Kcnj6;Zfp521;Kiss1r;Adora2a;Mapt;Lgals1;Gad2;Ciz1;Gnal;Cadps2;Drd2;Htr1b;Cdkl5;Shank1;Shank2;Arhgap10;Pten;Pex5l;Atp13a2;Mchr1;Lrfn2;Ddo;Chd7;Lsamp;Irs2;Tbr1;Gstm1;Camk2b;Vrk3;Mest;Adcyap1;Ptprf;Grin1;Dvl1;Syn2;Mecp2;Dscam;Eif4ebp2;Ccnd1;Zic2;Chst8;Esr1;Mapk8ip2;Nmbr;Slc9a9;Apba2;Prss12;Maged1;Shank3;Egr1;Snap91;Chst3;Epha4;Aebp1;Nos1…
MP:0000787	abnormal telencephalon morphology	http://www.informatics.jax.org/searches/Phat.cgi?id=MP:0000787	657	291	224.77	1.29466	1.88803e-08	8.13865e-06	18671;11352;330119;104111;11606;67269;78801;23797;11774;64933;11783;211673;232906;56297;17172;27053;11484;11932;11941;11977;245000;11990;52335;27078;70350;52028;71492;12032;12125;12064;59058;76895;12122;12266;81905;54725;12330;12368;108686;218630;12520;12568;214444;241447;320790;12661;108699;69993;12704;12709;12724;12725;26373;269713;98985;12801;66797;12826;50797;12890;12933;72832;12977;12978;129…	Adamts3;Ppp3ca;Zswim6;Dgkb;Nr2f1;Gap43;B9d1;Drd1;Tmem108;Basp1;Nfib;Atp2b2;Srrm4;Trappc9;Plcb1;Hpca;Clip2;Lyst;Cadm1;Kcnq3;Kcna1;Eml1;Neurod1;Nfix;Prdm8;Sema7a;Pcp4;Npas3;Fezf2;Myh10;Rxrg;Bhlhe22;Plxna3;Zfp423;Ttl;Kcnj6;Lrrk2;Dlg5;Rem2;Pard3;Robo2;Zfp521;Chl1;Myo9a;Mapt;Sh2d3c;Lhx2;Gpr6;Hsf1;Marcksl1;Fuz;Sod2;Pou3f1;Dock3;Prnp;Shank1;H13;Tubb2b;Nrp2;Slc30a3;Arfgef1;Sec23a;Pten;Lrfn2;Rgs2;Tctn1;Ch…
MP:0001574	abnormal oxygen level	http://www.informatics.jax.org/searches/Phat.cgi?id=MP:0001574	231	102	79.0288	1.29067	0.000958287	0.0554988	11481;11491;11552;19378;11909;11921;11937;52335;53872;12568;12577;12667;11449;76686;12824;13047;74256;208846;13134;13172;13360;13383;13392;13544;13614;13837;13866;13867;74155;231672;14179;15228;14313;14314;14415;14804;14810;15122;319594;72938;16450;16476;16518;216850;93691;16956;269593;50772;30957;17189;240396;433938;17701;74180;18198;17869;17928;26422;17984;15531;83814;18028;18127;27386;230103;1…	Nfib;Srrm4;Kcnj2;Smpd3;Dach1;Npas3;Cyld;Nedd4l;Mex3c;Chrd;Sod2;Pou3f1;Ror1;Wnt2;Slc17a6;Fst;Adra2b;Ybx1;Dlg1;Pbx3;Dlx2;Grin1;Jun;Luzp1;Jag2;Nr3c1;Lpl;Erbb2;Sox5;Mapk6;Ndst1;Ryr1;Gad1;Daam1;Fstl1;Th;Ndn;Atp2a1;Pds5b;Ywhae;Atoh1;Zfp148;Klf7;Kdm6b;Tgfb2;Grid2;Atxn1l;Npr2;Syne1;Rspo2;Cdk5;Zfp536;Stim1;Dhcr7;Foxg1;Adam17;Smarca4;Nbea;Aldh1a2;Col2a1;Tlx3;Mapk8ip3;Tmem38b;Atf2;Mb;Scnn1a;Cdkn1c;Mn1;Zeb1;…
MP:0001516	abnormal motor coordination/balance	http://www.informatics.jax.org/searches/Phat.cgi?id=MP:0001516	671	296	229.56	1.28942	2.29587e-08	9.2782e-06	223921;234734;11666;26874;76192;11352;11461;11488;23792;224129;11550;17355;67269;26926;238276;11733;11735;382543;66471;108012;67489;78514;65106;11865;11883;11484;16467;11909;74772;11932;11938;11941;11977;50769;20238;20239;110616;26878;23821;12041;12064;59058;76895;227580;12291;239556;56808;12298;320405;12307;12308;12323;12326;73582;100072;12330;12404;12426;22295;12567;382253;57754;241447;12632;32…	Grm5;Zswim6;Rps6ka3;Sez6l;Drd1;Elavl4;Atp2b2;Pde10a;Srrm4;Itpr1;Cacnb4;Cckbr;Clip2;Lyst;Faah;Dner;Kcna1;Eml1;Fgf3;Neurod1;Nfix;Prdm8;Adcy5;Kcnk3;Rgs4;Rtn4r;Npas3;Camk4;Myh10;Gpr88;Syt4;Usp46;Bhlhe22;Slc17a7;Zfp423;Foxp2;Uchl1;Ttl;Kcnj6;Lrrk2;Klf9;Adam23;Hgs;Gnas;Calb2;Ntsr1;Rasd2;Mapt;Grm2;Syt2;Rpl27a;Ltn1;Nptn;Prkar2b;Ciz1;Sod2;Cadps2;Dbnl;B3galt2;Drd2;Dock3;Sstr2;Atp2a2;Abcd2;Lpin2;Prnp;Cdkl5;S…
MP:0001463	abnormal spatial learning	http://www.informatics.jax.org/searches/Phat.cgi?id=MP:0001463	214	94	73.2128	1.28393	0.00181018	0.0861275	11488;11519;11548;14266;238276;218038;108012;11785;11838;236915;11883;11419;74772;20238;23821;108100;12266;207565;108686;12667;12709;12716;64085;12890;78070;12933;18163;195208;13193;94223;244310;13488;13688;68519;13840;14169;110886;14608;14804;14810;54645;108071;15165;15550;15551;15560;16443;16497;16565;16728;16835;381810;70530;16975;17762;26422;17984;234593;18125;18127;18167;18105;27528;64011;68…	Grm5;Apbb1;Drd1;Pde1b;Kcnab1;Plcb1;Ndrg4;Eml1;Rtn4r;Nrn1;Arhgef9;Amph;Rarb;Asic1;Add2;Tcf4;Thrb;Slc24a2;Mapt;Htr1a;Chrd;Htr1b;Gripap1;Shank1;Shank2;Aff2;Adam11;Vgf;Akap5;Atp13a2;Lrfn2;Lrp8;Ptprf;Ckb;Grin1;Eif4ebp2;Zic2;Vdac1;Gpr83;Prrt1;Sez6;Camkk2;Tet1;Ric8a;Bace1;Prkcg;Shank3;Ccdc88a;Npy2r;Crmp1;Baiap2;Arsa;Clstn2;Nos1;Fgf14;Slc6a8;Nrep;Ndn;Atxn1;Hcn1;Adra1b;Rbfox3;Kif21b;Htr2c;Nrgn;Grid2;Ryr3;…
MP:0008540	abnormal cerebral hemisphere morphology	http://www.informatics.jax.org/searches/Phat.cgi?id=MP:0008540	472	206	161.479	1.27571	8.26208e-06	0.00143301	18671;11352;11606;67269;78801;23797;11774;64933;11783;211673;232906;56297;27053;11941;11977;245000;11990;70350;52028;71492;12032;12125;12064;59058;76895;12122;12266;81905;54725;12330;12368;108686;218630;12520;12568;214444;241447;320790;12661;108699;69993;12704;12709;12724;12725;26373;269713;98985;12801;66797;12826;50797;12890;12933;12977;12978;121021;13048;13063;13176;13175;13193;94223;217480;133…	Ppp3ca;Zswim6;Dgkb;Nr2f1;Gap43;Tmem108;Basp1;Nfib;Atp2b2;Srrm4;Plcb1;Hpca;Clip2;Lyst;Cadm1;Kcnq3;Kcna1;Eml1;Neurod1;Nfix;Prdm8;Npas3;Fezf2;Myh10;Bhlhe22;Plxna3;Zfp423;Ttl;Kcnj6;Lrrk2;Rem2;Zfp521;Chl1;Mapt;Lhx2;Hsf1;Marcksl1;Sod2;Dock3;Prnp;Shank1;Tubb2b;Nrp2;Slc30a3;Arfgef1;Pten;Lrfn2;Rgs2;Chd7;Ephb1;Ap3m2;Enah;Vac14;Mboat7;Hap1;Gabbr2;Pacsin1;Cux2;Wdfy3;Lrp8;St8sia2;Ppm1l;Ckb;Msi1;Ywhaz;Hydin;Dc…
MP:0001968	abnormal touch/ nociception	http://www.informatics.jax.org/searches/Phat.cgi?id=MP:0001968	271	118	92.7134	1.27274	0.000764884	0.0462219	11514;11539;11540;11542;14266;11596;11669;216869;11484;27078;23821;68010;59058;12294;12326;12426;12568;11438;98985;12801;66797;68337;23859;94245;270162;13867;13982;14073;14166;333605;20378;242425;14397;110304;14681;14687;229357;14805;14809;108071;15165;208727;94353;26556;15561;15566;16485;16494;16508;227632;93691;16728;16852;380928;381810;17035;50772;17257;17391;244238;18198;17928;26422;17965;179…	Arrb2;Gabra4;Grm5;Cacna2d3;B9d1;Tac1;Cckbr;Faah;Elmod1;Kcna1;Rgs4;Camk4;Bhlhe22;Htr3a;Slc17a7;Uchl1;Tcf7;Ntsr1;Adcy8;Adora2a;Lgals1;Penk;Grik1;Kcnd2;Slc38a10;Prkar1b;Slc17a6;Aff2;Mmp24;Kcna6;Ptgds;Ntrk1;Gabbr2;Rac3;Homer1;Mecp2;Rapgefl1;Esr1;Slc9a9;Lxn;Lmo7;Dlg2;Frzb;Bace1;Trpm3;Chrna4;Oprd1;Prkcg;Gpr149;Shank3;Mapk6;Grik5;Xylb;Ryr1;Tshz3;Gnaz;Nipsnap1;Mrgpre;Htr7;Ndn;Ppp2r5d;Hcn1;Rbfox3;Klf7;Cnr…
MP:0003935	abnormal craniofacial development	http://www.informatics.jax.org/searches/Phat.cgi?id=MP:0003935	347	151	118.714	1.27196	0.000156251	0.0132936	76967;11482;75547;19378;11694;11783;56380;58208;12361;216527;12562;12577;320790;12667;26373;94220;12814;12824;50766;12977;12978;12988;13360;20148;13383;13392;230857;13607;13608;13614;13641;13805;14048;208659;80752;105732;14165;80903;14179;14182;14234;15228;56458;231470;242022;14313;70300;14415;14634;14707;14784;56637;14886;57080;12950;56233;207304;15205;15260;81896;106633;54139;16392;319480;16410…	Pdpk1;Rfng;Rps6ka3;Nfib;Slc24a4;Ift122;Kcnj2;Ccm2;Smpd3;Pbx1;Fgf16;Mnt;Acvrl1;Itgav;Bcl11b;Smad1;Chrd;Fuz;Fst;Zmiz1;Schip1;Chd7;Opa1;Dlg1;Fgf10;Zeb2;Dlx2;Luzp1;Gli3;Jag2;Lats2;Hapln1;Slc8a1;Eng;Sox9;Frem2;Sox5;Six3;Mib1;Lef1;Gad1;Sp3;Fam83h;Clcn7;Lemd2;Nfic;Tdg;Pds5b;Hectd1;Satb2;Arid3b;Men1;Lrp6;Tgfb2;Eda;Src;Vangl2;Edar;Kif3a;Nf2;Efnb1;Rspo2;Csf1;Dhrs3;Kcnj13;Rxra;Snx10;Hes1;Slc13a4;Kat7;Foxc2;…
MP:0000955	abnormal spinal cord morphology	http://www.informatics.jax.org/searches/Phat.cgi?id=MP:0000955	253	110	86.5553	1.27086	0.0012071	0.0639764	11666;11658;11783;11835;23807;17172;16467;50769;11990;59058;56808;12298;12330;12568;12647;108699;11449;12724;76686;98985;13048;13172;13176;13191;13388;208869;13643;13653;243312;13838;107508;13866;13867;18612;268882;20378;70300;209239;14573;233552;14658;268566;15212;15239;64704;15931;81896;67661;16000;380614;16392;320563;75847;16568;16576;114229;16728;50523;16906;16975;78913;110173;17762;17391;181…	Srrm4;Cacnb4;Alcam;Ift122;Sema3e;Myh10;Bhlhe22;Uchl1;Robo2;Hgs;Kiss1r;Mapt;Gdnf;Ltn1;Fuz;Dock3;Gdpd5;Sort1;Nrp2;Elfn1;Mmp24;Gphn;Pcsk5;Igf1;Nog;Sacs;Unc5a;Cux2;Lrp8;Dcc;Ascl1;Pik3c2a;Zic2;Lats2;Scyl1;Frzb;Nfia;Unc5c;Chn1;Shank3;Egr1;Erbb2;Islr2;Nefm;Ntf3;Pde4b;Nmnat2;Epha4;Nos1;Ids;Pip5k1c;Arih2;Ptk7;Atrn;Atcay;Intu;Tbce;Kif3a;Cacna2d2;Npr2;Kif7;Manba;Dll1;Tor1a;Cdk5;Ret;Robo1;Hexb;Psap;Fbxo45;Gl…
MP:0000822	abnormal brain ventricle morphology	http://www.informatics.jax.org/searches/Phat.cgi?id=MP:0000822	237	103	81.0815	1.27033	0.00172696	0.0839588	11482;330119;78801;23797;11783;211673;232906;56297;27053;11484;11909;11932;54411;20238;52335;70350;52028;71492;76895;14312;218630;214444;320790;12661;108699;12725;269713;12826;12978;13360;71228;13508;13559;71877;68519;13797;13867;15223;14086;70300;104174;14634;15499;244653;15904;67661;30841;16728;50523;98386;16889;16975;269593;110173;30957;17118;17357;77582;17690;17701;77579;270163;18027;18028;18…	Adamts3;Basp1;Nfib;Trappc9;Clip2;Eml1;Nfix;Pcp4;Npas3;Myh10;Zfp423;Acvrl1;Dlg5;Chl1;Myo9a;Hsf1;Marcksl1;Fuz;Slc29a4;Prnp;Tubb2b;Slc17a6;Arfgef1;Sec23a;Rps6ka5;Chd7;Vac14;Mboat7;Wdfy3;Lrp8;Opa1;Ppm1l;Msi1;Hydin;Luzp1;Id4;Arhgap35;Akt3;Dscam;Kdm2b;Gli3;Zic2;Lats2;Tet1;Nfia;Chn1;Patz1;Ssr2;Lipa;Atxn1;Zmynd10;Marcks;Stra6;Bicd2;Vangl2;Bbs7;Atxn1l;Manba;Bbs1;Brd2;Psap;Dhcr7;Wdr11;Fscn1;Otx2;Nme7;Mapk8…
MP:0000849	abnormal cerebellum morphology	http://www.informatics.jax.org/searches/Phat.cgi?id=MP:0000849	320	139	109.477	1.26967	0.000309318	0.0217397	234734;26874;11350;17355;67269;52906;26926;78801;83397;23797;11733;11735;67489;211673;16800;11883;11909;11921;11932;11941;11977;11990;20238;20239;110616;12050;12064;76895;56808;320405;12326;12330;12404;12444;12568;57754;12704;12724;26373;12961;69601;227325;208869;65254;13508;13867;14171;14179;14182;60344;14233;114142;14402;12091;14634;14658;14683;14804;14813;15212;15239;64704;244653;171463;331461…	Nfib;Atp2b2;Lyst;Dner;Neurod1;Npas3;Camk4;Myh10;Zfp423;Foxp2;Kcnj6;Robo2;Zfp521;Thrb;Hgs;Gnas;Arhgef2;Rpl27a;Sod2;Cadps2;Tbata;Dock3;Abcd2;Dpysl5;Lpin2;Prnp;Tubb2b;Shank2;Arfgef1;Inpp5a;Pten;Trpc3;Ank3;Ccnd2;Neurod2;Sun1;Vac14;Sacs;Atxn2;Lrp8;Opa1;Hydin;Mecp2;Akt3;Dscam;Vldlr;Gli3;Mapk8ip2;Scyl1;Mthfr;Nfia;Unc5c;Shank3;Arsa;Il1rapl1;Jakmip1;Clcn7;Glb1;Plxna2;Pex11b;Stk38l;Atxn1;Tnik;Atoh1;Atrn;Ai…
MP:0001392	abnormal locomotor behavior	http://www.informatics.jax.org/searches/Phat.cgi?id=MP:0001392	1310	569	448.172	1.2696	5.9508e-14	7.69557e-11	74230;223921;234734;11666;26874;11307;76192;11352;171168;83766;75773;11488;23792;104111;224129;11516;11517;72674;11540;11550;17355;71562;11606;67269;52906;26926;219181;11732;11735;382543;77531;108012;11775;11776;11783;78514;216831;213498;54208;65106;11865;11883;68865;109900;11484;16467;11909;73991;13498;11921;74772;11938;11941;66335;11977;50769;11990;20238;52335;20239;110616;26878;23821;70350;217…	Ap3b2;Grm5;Kcnh1;Cacna2d3;Zswim6;Sept8;Dgkb;Sez6l;Drd1;Pde1b;Tom1l2;Ptpru;Basp1;Atn1;Atp2b2;Pde10a;Tppp;Itpr1;Cacnb4;Plcb1;Gcnt2;Cckbr;Lyst;Faah;Kctd13;Ppp1cc;Unc119;Ndrg4;Elmod1;Kcna1;Eml1;Fgf3;Neurod1;Nfix;Adcy5;Sobp;Rgs4;Rtn4r;Npas3;Camk4;Fezf2;Myh10;Gpr88;Stx1a;Nedd4l;Rxfp3;Zfp423;Pde4dip;Foxp2;Zdhhc23;Uchl1;Tmem151b;Ttl;Kcnj6;Lrrk2;Dlg5;Celf4;Zfp521;Tcf4;Dapk1;Adam23;Thrb;Hgs;Ppp1r1b;Gnas;Nt…
MP:0001256	abnormal body length	http://www.informatics.jax.org/searches/Phat.cgi?id=MP:0001256	332	144	113.583	1.2678	0.000263261	0.0197936	67469;11491;219181;11652;19378;11732;77087;58996;71371;80981;11484;11911;245000;12005;217578;70508;12177;66912;12354;12396;12419;107951;12632;320790;269713;53895;74438;232791;71355;12824;234356;26554;269060;67800;13383;13388;140477;13489;212898;69190;13653;13690;13982;14055;80752;56636;26383;68401;14602;243374;14683;14775;14784;606496;15110;56422;15166;76608;15205;15382;15530;15560;15565;15904;16…	Ttc28;Rps6ka3;Tppp;Plcb1;Clip2;Lyst;Smpd3;Nrn1;Tmem106b;Bzw2;Prkg2;Thrb;Clvs1;Gnas;Kdm4b;Irs1;Mex3c;Htr6;Slc38a10;Sod2;Pik3ca;Drd2;Lpin2;Sgta;Baz1a;Pappa2;Gimap8;Chd7;Igf1;Mrap2;Spred2;Jarid2;Npr3;Arl4d;Dlg1;Ncald;Sqstm1;Id4;Esr1;Itgb1bp1;Tet1;Ppp5c;Nppc;Wnt5a;Rab11fip5;Dmbx1;Hectd3;Thbs1;Dgat2;Egr1;Cul3;Dse;Stk36;Akt2;Hnrnpa1;G6pc3;Ankrd11;Ryr1;Slc6a8;Surf1;Raf1;Iqce;Arid5b;Cdk9;Akap11;Tnik;Mark…
MP:0000847	abnormal metencephalon morphology	http://www.informatics.jax.org/searches/Phat.cgi?id=MP:0000847	349	151	119.398	1.26467	0.000216734	0.0173013	234734;26874;11350;17355;67269;52906;26926;78801;83397;23797;11733;11735;67489;211673;16800;11883;17172;11909;11921;11932;11941;11977;11990;20238;20239;110616;12050;12064;76895;56808;320405;12326;12330;12404;12444;12568;57754;12704;12724;26373;12961;69601;13176;227325;208869;65254;13508;13591;13867;14171;14179;14182;60344;14233;114142;14402;12091;14634;14658;14683;14804;14813;15110;15212;15239;15…	Nfib;Atp2b2;Lyst;Dner;Neurod1;Npas3;Camk4;Myh10;Zfp423;Foxp2;Kcnj6;Robo2;Zfp521;Thrb;Hgs;Gnas;Arhgef2;Rpl27a;Sod2;Cadps2;Tbata;Dock3;Abcd2;Dpysl5;Lpin2;Prnp;Tubb2b;Shank2;Arfgef1;Inpp5a;Pten;Trpc3;Ank3;Ccnd2;Neurod2;Sun1;Vac14;Sacs;Atxn2;Lrp8;Opa1;Hydin;Dcc;Luzp1;Ascl1;Mecp2;Akt3;Dscam;Vldlr;Gli3;Mapk8ip2;Scyl1;Mthfr;Nfia;Unc5c;Ebf1;Shank3;Arsa;Il1rapl1;Nmnat2;Jakmip1;Clcn7;Glb1;Plxna2;Pex11b;Stk…
MP:0003633	abnormal nervous system physiology	http://www.informatics.jax.org/searches/Phat.cgi?id=MP:0003633	1692	732	578.86	1.26455	0	0	11302;18671;11666;26874;83766;11482;110532;11514;11516;11517;11519;11539;11540;11548;11550;11551;14266;11606;26926;11634;238276;67605;23797;11671;218038;11735;77531;11750;108012;11774;11775;11776;64933;11783;319924;11784;11838;11843;211673;228359;16800;236915;56297;11865;215705;11883;17172;11419;11418;11484;16467;223922;11938;11941;235574;66335;11977;50769;11990;20238;53625;23821;108100;545192;70…	Gabra4;Ap3b2;Grm5;Efhd2;Cacna2d3;Sept8;Thy1;Cd200;Neto1;Dscaml1;Dgkb;Rps6ka3;Gap43;Kcnq5;Drd1;Ppp1r9a;Gpr158;Elavl4;Gng3;Tmem108;Kcnab1;Basp1;Atp2b2;Pde10a;Tppp;Itpr1;Cacnb4;Plcb1;Hpca;Kcnj16;Cc2d1a;Cckbr;Clip2;Lyst;Faah;Kctd13;Slc24a4;Ccm2;Dner;Grm4;Kcnq3;Ndrg4;Elmod1;Kcna1;Eml1;Neurod1;Kcnk2;Kcnk3;Pak3;Plxnc1;Mdga1;Asic2;Pcp4;Rtn4r;Gabrd;Nrn1;Camk4;Myh10;Gpr88;Arhgef9;Igsf11;Cib2;Amph;Stx1a;Ned…
MP:0004097	abnormal cerebellar cortex morphology	http://www.informatics.jax.org/searches/Phat.cgi?id=MP:0004097	242	104	82.7921	1.25616	0.00254832	0.0992615	234734;26874;11350;17355;67269;52906;26926;83397;23797;11733;11735;67489;11883;11909;11921;11932;11941;11977;20238;20239;110616;12050;76895;56808;320405;12326;12404;12444;12568;57754;12704;26373;12961;69601;227325;65254;13508;13867;14171;14182;60344;114142;14402;12091;14634;14658;14683;14804;14813;15212;15239;64704;331461;212111;271424;16522;20218;16591;16678;16728;64898;16975;17101;60597;17257;1…	Nfib;Atp2b2;Lyst;Dner;Npas3;Camk4;Myh10;Zfp423;Foxp2;Kcnj6;Thrb;Hgs;Gnas;Rpl27a;Cadps2;Abcd2;Dpysl5;Lpin2;Prnp;Shank2;Inpp5a;Trpc3;Ank3;Ccnd2;Sun1;Sacs;Atxn2;Lrp8;Mecp2;Akt3;Dscam;Vldlr;Gli3;Mapk8ip2;Scyl1;Mthfr;Nfia;Unc5c;Arsa;Il1rapl1;Clcn7;Glb1;Plxna2;Stk38l;Atxn1;Tnik;Atoh1;Aifm1;Fign;Abl1;Phyh;Reln;Cbln1;Plp1;Bicd2;Agtpbp1;Akap12;Grid2;Cacna2d2;Ndufs4;Npc1;Tor1a;Cdk5;Ap4b1;Pdyn;Bcl2l2;Hexb;C…
MP:0002200	abnormal brain ventricular system morphology	http://www.informatics.jax.org/searches/Phat.cgi?id=MP:0002200	291	125	99.5557	1.25558	0.00102237	0.0565076	11482;330119;78801;23797;11783;211673;232906;217151;56297;27053;11484;11909;11932;54411;20238;52335;70350;52028;71492;76895;14312;231214;218630;214444;320790;12661;108699;12725;269713;12826;12978;13063;13360;71228;13508;13559;71877;81701;68519;13797;13867;15223;242022;14086;70300;104174;14634;57080;15499;244653;15904;67661;213208;16410;30841;75050;16568;16576;16728;50523;98386;16889;16975;269593;…	Adamts3;Tom1l2;Basp1;Nfib;Trappc9;Clip2;Eml1;Nfix;Pcp4;Npas3;Myh10;Zfp423;Acvrl1;Dlg5;Itgav;Chl1;Myo9a;Hsf1;Marcksl1;Fuz;Slc29a4;Prnp;Tubb2b;Nrp2;Slc17a6;Arfgef1;Sec23a;Rps6ka5;Chd7;Vac14;Mboat7;Wdfy3;Lrp8;Opa1;Ppm1l;Msi1;Hydin;Luzp1;Id4;Arhgap35;Akt3;Dscam;Kdm2b;Cc2d2a;Gli3;Zic2;Nme5;Lats2;Tet1;Nfia;Smurf2;Chn1;Patz1;Ssr2;Frem2;Lipa;Stk36;Cycs;Atxn1;Egfl8;Zmynd10;Marcks;Stra6;Bicd2;Vangl2;Kif3a;…
MP:0003491	abnormal voluntary movement	http://www.informatics.jax.org/searches/Phat.cgi?id=MP:0003491	1405	603	480.673	1.25449	1.44773e-13	1.56017e-10	74230;223921;234734;11666;26874;11307;76192;11352;171168;83766;75773;11488;23792;104111;224129;11516;11517;72674;11540;11550;17355;71562;11606;67269;52906;26926;11634;219181;11732;11735;382543;77531;108012;11774;11775;11776;11778;11783;78514;216831;213498;54208;65106;11865;11883;68865;109900;11484;16467;11909;73991;13498;11921;74772;11932;11938;11941;66335;11977;50769;11990;20238;52335;20239;1106…	Ap3b2;Grm5;Kcnh1;Cacna2d3;Zswim6;Sept8;Dgkb;Sez6l;Drd1;Pde1b;Tom1l2;Ptpru;Basp1;Atn1;Atp2b2;Pde10a;Tppp;Srrm4;Itpr1;Cacnb4;Plcb1;Gcnt2;Cckbr;Lyst;Faah;Kctd13;Cadm1;Ppp1cc;Unc119;Ndrg4;Elmod1;Kcna1;Eml1;Fgf3;Neurod1;Nfix;Adcy5;Sobp;Rgs4;Rtn4r;Npas3;Camk4;Fezf2;Myh10;Gpr88;Stx1a;Nedd4l;Rxfp3;Zfp423;Pde4dip;Foxp2;Zdhhc23;Uchl1;Tmem151b;Ttl;Kcnj6;Lrrk2;Dlg5;Rem2;Celf4;Zfp521;Tcf4;Dapk1;Adam23;Thrb;Hg…
MP:0000783	abnormal forebrain morphology	http://www.informatics.jax.org/searches/Phat.cgi?id=MP:0000783	853	362	291.825	1.24047	1.05834e-07	3.60171e-05	18671;11352;330119;104111;11606;67269;78801;75547;23797;11774;64933;11783;211673;232906;23807;56297;17172;27053;11484;16467;11911;11932;11941;11977;245000;11990;52335;12005;27078;70350;170442;52028;71492;12032;12125;71458;12064;59058;76895;12122;14312;12266;77644;56808;12298;81905;54725;12330;12343;12368;108686;218630;12520;12567;12568;214444;330409;241447;320790;12661;108699;69993;66935;12704;12…	Adamts3;Ppp3ca;Pdpk1;Zswim6;Dgkb;Nr2f1;Gap43;B9d1;Drd1;Tmem108;Basp1;Nfib;Atp2b2;Srrm4;Itpr1;Trappc9;Cacnb4;Plcb1;Hpca;Clip2;Lyst;Faah;Cadm1;Smpd3;Kcnq3;Kcna1;Eml1;Neurod1;Nfix;Prdm8;Sema7a;Pcp4;Npas3;Fezf2;Myh10;Rxrg;Bhlhe22;Plxna3;Zfp423;Ttl;Kcnj6;Lrrk2;Dlg5;Rem2;Pard3;Robo2;Zfp521;Thrb;Chl1;Kiss1r;Myo9a;Mapt;Sh2d3c;Lhx2;Gpr6;Hsf1;Ctbp2;Marcksl1;Fuz;Sod2;Pou3f1;Drd2;Dock3;Prnp;Shank1;H13;Tubb2b…
MP:0000841	abnormal hindbrain morphology	http://www.informatics.jax.org/searches/Phat.cgi?id=MP:0000841	401	170	137.189	1.23917	0.000307904	0.0217397	234734;26874;11350;330119;17355;67269;52906;26926;78801;83397;23797;11733;11735;67489;11783;211673;16800;11883;17172;11909;11921;11932;11941;11977;11990;20238;20239;110616;170442;12050;12064;59058;76895;56808;320405;12326;12330;12404;12444;12568;57754;12704;12724;26373;12961;76884;69601;13172;13176;227325;208869;65254;13508;13591;13867;14171;14179;14182;60344;14233;114142;14402;12091;14634;14658;…	Adamts3;Nfib;Atp2b2;Lyst;Dner;Neurod1;Npas3;Camk4;Myh10;Bhlhe22;Zfp423;Foxp2;Uchl1;Kcnj6;Robo2;Zfp521;Thrb;Hgs;Gnas;Arhgef2;Smad1;Rpl27a;Sod2;Cadps2;Tbata;Dock3;Abcd2;Dpysl5;Lpin2;Prnp;H13;Tubb2b;Shank2;Arfgef1;Inpp5a;Pten;Trpc3;Ank3;Ccnd2;Neurod2;Sun1;Vac14;Sacs;Atxn2;Lrp8;Opa1;Hydin;Dcc;Luzp1;Ascl1;Mecp2;Akt3;Dscam;Kdm2b;Vldlr;Gli3;Mapk8ip2;Lats2;Scyl1;Mthfr;Nfia;Unc5c;Ebf1;Patz1;Shank3;Arsa;Cy…
MP:0001402	hypoactivity	http://www.informatics.jax.org/searches/Phat.cgi?id=MP:0001402	404	171	138.215	1.2372	0.000324865	0.0223466	223921;224129;72674;11540;219181;11735;108012;216831;65106;11484;74772;66335;11977;20238;217578;52028;12041;12064;12291;12298;12326;12368;219158;12520;382253;107932;108699;11448;53374;68947;68379;53895;12801;53321;26891;12890;13056;13360;330938;13388;208869;13488;13489;13490;13491;244548;68519;13800;74155;272636;66071;14073;80752;223601;105732;56636;15223;56484;114142;26383;14527;14538;14598;1209…	Sez6l;Drd1;Pde10a;Cacnb4;Gcnt2;Faah;Ppp1cc;Unc119;Eml1;Adcy5;Rtn4r;Camk4;Nedd4l;Rxfp3;Foxp2;Gnas;Kiss1r;Grin2d;Rasd2;Adora2a;Sv2c;Spr;Ciz1;Sod2;Drd2;Dock3;Sstr2;Prnp;Cdkl5;Shank1;Scube3;Cyb561;Atp13a2;Baz1a;Parp8;Chd4;Ethe1;Slitrk1;Ank3;Arhgap44;Sstr1;Enah;Gstm1;Ndfip2;Cacna1g;Pgam5;Atp6v1c1;Prokr2;Grin1;Hydin;Sema3f;Nr4a2;Id4;Fam49b;Mecp2;Stard10;Stxbp5l;Zic2;Chst8;Foxo3;Cntnap1;Prf1;Sez6;Rab11f…
MP:0004811	abnormal neuron physiology	http://www.informatics.jax.org/searches/Phat.cgi?id=MP:0004811	491	207	167.979	1.2323	0.000104323	0.00950076	11302;11516;26926;23797;218038;108012;11783;211673;228359;16800;17172;11941;11977;53625;70350;52028;12048;12064;76895;29866;56808;320405;68566;53872;12368;212139;108686;22295;214444;57754;320790;11448;56506;12704;76524;98985;229320;12801;66797;50797;12933;13048;269060;69635;13169;94223;244310;72685;208869;22240;65254;13488;13489;27984;112407;15572;68519;13867;14062;268882;14179;15228;27041;14419;…	Efhd2;Gap43;Drd1;Ppp1r9a;Elavl4;Basp1;Atp2b2;Hpca;Kcnj16;Cc2d1a;Slc24a4;Kcnq3;Eml1;Plxnc1;Mdga1;Myh10;Gpr88;Cib2;Amph;Stx1a;Zfp423;B3gnt2;Dpysl3;Plp2;Dapk1;Thrb;Arhgef2;Mapt;Grm3;Grm2;Ltn1;Nptn;Cadps2;Dbnl;Drd2;Dock3;Gdpd5;Dpysl5;Prnp;Bcl2l1;Tubb2b;Nrp2;Arfgef1;Pex5l;Spast;Rps6ka5;Chd7;Igf1;Pcdh19;Tbr1;Arhgap1;Sun1;Gstm1;Mboat7;Ntrk1;Unc5a;Slc22a3;Pacsin1;Cux2;Wdfy3;Lrp8;Adcyap1;Ywhaz;Clrn1;Grin1…
MP:0003312	abnormal locomotor coordination	http://www.informatics.jax.org/searches/Phat.cgi?id=MP:0003312	525	220	179.611	1.22487	9.88669e-05	0.00913248	234734;26874;76192;23792;17355;67269;26926;11732;11735;382543;78514;54208;11865;11883;11484;16467;11909;73991;13498;11921;74772;11941;11977;50769;11990;20238;23821;12041;12064;76895;56808;12298;12307;12323;12326;100072;12330;12404;22295;12567;57754;320790;108699;12704;68379;12725;224796;98985;12799;53321;12890;12978;13056;13063;69635;13169;13176;13191;330938;71228;208869;13489;13508;13559;13643;6…	Sez6l;Atn1;Atp2b2;Itpr1;Cacnb4;Lyst;Ndrg4;Elmod1;Kcna1;Neurod1;Nfix;Npas3;Camk4;Myh10;Zfp423;Uchl1;Ttl;Kcnj6;Dlg5;Dapk1;Adam23;Hgs;Gnas;Smoc1;Myo9a;Mapt;Syt2;Rpl27a;Ltn1;Nptn;Ciz1;Sod2;Dbnl;Drd2;Dock3;Abcd2;Lpin2;Prnp;Cyb561;Arhgap10;Inpp5a;Atp13a2;Spast;Trpc3;Ptchd1;Ethe1;Etv1;Pou3f4;Ank3;Neurod2;Chd7;Lsamp;Sun1;Vac14;Sacs;Mboat7;Camk2b;Pgam5;Opa1;Ppm1l;Rac3;Msi1;Grin1;Hydin;Dcc;Sema3f;Mecp2;Dsc…
MP:0002067	abnormal sensory capabilities/reflexes/nociception	http://www.informatics.jax.org/searches/Phat.cgi?id=MP:0002067	852	356	291.483	1.22134	8.99012e-07	0.00025274	72307;76192;11352;11514;11539;11540;11542;11550;11551;11553;11569;14266;11596;11622;11634;230959;83397;11669;77087;66471;11772;54208;11865;216869;215705;192195;11484;16467;223922;13498;11921;74772;11932;11938;11941;50769;20238;26878;27078;23821;68010;54422;12041;12064;59058;12121;76895;12227;381356;239556;56808;12294;12298;320405;12326;12374;12424;12426;12443;98828;22295;12568;382253;241447;12632…	Arrb2;Gabra4;Grm5;Cacna2d3;B9d1;Drd1;Elavl4;Atn1;Atp2b2;Srrm4;Itpr1;Cacnb4;Gsta4;Plcb1;Tac1;Cckbr;Lyst;Faah;Ndrg4;Elmod1;Kcna1;Eml1;Fgf3;Dach1;Nfix;Spns2;Rgs4;Npas3;Camk4;Usp46;Cib2;Stx1a;Nedd4l;Adra2a;Bhlhe22;Htr3a;Slc17a7;Arrdc1;Foxp2;Uchl1;Kcnj6;Tmtc4;Tcf4;Cck;Gnas;Cacfd1;Tcf7;Ntsr1;Smoc1;Grin2d;Adcy8;Adora2a;Lgals1;Penk;Ltn1;Grik1;Kcnd2;Nptn;Kcnj3;Slc38a10;Sod2;Cadps2;Dbnl;B3galt2;Drd2;Htr1b;…
MP:0002882	abnormal neuron morphology	http://www.informatics.jax.org/searches/Phat.cgi?id=MP:0002882	1222	510	418.066	1.2199	2.95995e-09	1.47224e-06	234734;11302;18671;26874;11350;11352;83766;11482;104111;11516;17355;67269;52906;26926;23797;11658;236266;11733;11735;108012;64933;67489;11783;11835;11843;211673;216831;236915;56297;11883;17172;16467;11909;11921;74772;11932;11941;54411;11977;50769;11990;20238;20239;110616;53625;23821;54422;70350;52028;71492;29815;12125;12050;12064;59058;76895;23829;227580;235312;12266;73660;56808;12297;12298;81905…	Zswim6;Sept8;Dscaml1;Dgkb;Nr2f1;Rps6ka3;Gap43;Drd1;Gpr158;Elavl4;Ngef;Tmem108;Basp1;Atp2b2;Srrm4;Cacnb4;Alcam;Plcb1;Mif;Hpca;Cc2d1a;Lyst;Kctd13;Eml1;Neurod1;Prdm8;Fat3;Sema3e;Plxnc1;Sema7a;Rtn4r;Nrn1;Camk4;Fezf2;Myh10;Arhgef9;Cib2;Stx1a;Bhlhe22;Plxna3;Slc17a7;Zfp423;Acvrl1;B3gnt2;Foxp2;Hr;Uchl1;Ttl;Kcnj6;Lrrk2;Dlg5;Rem2;Robo2;Lrrtm3;Dpysl3;Zfp521;Thrb;Hgs;Chl1;Kiss1r;Smoc1;Mapt;Sh2d3c;Lgals1;Spr;…
MP:0002152	abnormal brain morphology	http://www.informatics.jax.org/searches/Phat.cgi?id=MP:0002152	1409	584	482.041	1.21151	5.85483e-10	3.15478e-07	69327;234734;11302;18671;26874;11350;11352;11482;11491;330119;104111;11515;17355;11606;67269;52906;26926;78801;83397;75547;23797;11694;27494;434437;11733;11735;11774;64933;67489;11783;11843;211673;232906;216831;16800;23807;217151;56297;11883;17172;11418;27053;11484;16467;11909;11911;77040;234776;11921;11932;11941;235574;54411;11977;50769;245000;11990;20238;52335;20239;110616;12005;27078;70350;170…	Adamts3;Ppp3ca;Pdpk1;Zswim6;Dgkb;Nr2f1;Gap43;B9d1;Drd1;Tom1l2;Tmem108;Basp1;Nfib;Atp2b2;Srrm4;Itpr1;Trappc9;Cacnb4;Plcb1;Hpca;Cc2d1a;Meis1;Clip2;Lyst;Faah;Ift122;Cadm1;Ccm2;Dner;Smpd3;Kcnq3;Kcna1;Eml1;Neurod1;Nfix;Prdm8;Foxp4;Asic2;Sema7a;Pcp4;Npas3;Camk4;Fezf2;Myh10;Rxrg;Bhlhe22;Plxna3;Zfp423;Spint2;Acvrl1;Foxp2;Uchl1;Ttl;Kcnj6;Lrrk2;Dlg5;Rem2;Pard3;Itgav;Robo2;Celf4;Tnfrsf21;Zfp521;Tcf4;Thrb;Hg…
MP:0001961	abnormal reflex	http://www.informatics.jax.org/searches/Phat.cgi?id=MP:0001961	691	285	236.402	1.20557	3.8828e-05	0.0044046	72307;76192;11352;11550;11551;11553;11569;11622;11634;230959;83397;11669;77087;66471;11772;54208;11865;215705;192195;11484;16467;223922;13498;11921;74772;11932;11938;11941;50769;20238;26878;27078;23821;68010;54422;12041;12064;12121;76895;12227;381356;239556;56808;12294;12298;320405;12326;12374;12424;12426;12443;98828;22295;12568;382253;241447;12632;320790;108699;12671;56506;12716;224796;98985;538…	Cacna2d3;B9d1;Drd1;Elavl4;Atn1;Atp2b2;Srrm4;Itpr1;Cacnb4;Gsta4;Plcb1;Cckbr;Lyst;Faah;Ndrg4;Elmod1;Kcna1;Eml1;Fgf3;Dach1;Nfix;Spns2;Npas3;Camk4;Usp46;Cib2;Stx1a;Nedd4l;Adra2a;Slc17a7;Arrdc1;Foxp2;Uchl1;Kcnj6;Tmtc4;Tcf4;Cck;Gnas;Cacfd1;Tcf7;Ntsr1;Smoc1;Grin2d;Ltn1;Kcnd2;Nptn;Kcnj3;Slc38a10;Sod2;Cadps2;Dbnl;B3galt2;Drd2;Htr1b;Dock3;Gpr52;Atp2a2;Dpysl5;Wbp2;Cdkl5;Shank2;Ypel3;Slc17a6;Cacna1i;Mmp24;Pe…
MP:0003492	abnormal involuntary movement	http://www.informatics.jax.org/searches/Phat.cgi?id=MP:0003492	838	344	286.693	1.19989	9.59436e-06	0.00155093	72307;234734;217265;18671;26874;76192;11352;23792;11550;11551;11553;11569;67269;11622;26926;11634;230959;83397;11669;11733;11735;382543;77087;66471;11772;11775;11776;54208;11865;215705;11883;192195;11484;16467;11909;223922;13498;11921;74772;11932;11938;11941;11977;50769;11990;20238;26878;27078;23821;68010;54422;12041;12064;12121;76895;12227;381356;12291;239556;56808;12294;12298;320405;12326;12330…	Ap3b2;Cacna2d3;B9d1;Drd1;Elavl4;Atn1;Atp2b2;Srrm4;Itpr1;Cacnb4;Gsta4;Plcb1;Cckbr;Lyst;Faah;Ndrg4;Elmod1;Kcna1;Eml1;Fgf3;Dach1;Nfix;Spns2;Npas3;Camk4;Usp46;Cib2;Stx1a;Nedd4l;Adra2a;Slc17a7;Zfp423;Arrdc1;Foxp2;Uchl1;Kcnj6;Tmtc4;Tcf4;Cck;Adam23;Thrb;Hgs;Gnas;Cacfd1;Tcf7;Ntsr1;Smoc1;Grin2d;Mapt;Spr;Syt2;Ltn1;Kcnd2;Nptn;Kcnj3;Slc38a10;Sod2;Cadps2;Pou3f1;Dbnl;B3galt2;Drd2;Htr1b;Dock3;Gpr52;Atp2a2;Abcd2…
MP:0002116	abnormal craniofacial bone morphology	http://www.informatics.jax.org/searches/Phat.cgi?id=MP:0002116	634	260	216.902	1.1987	0.000134304	0.0117527	67469;11350;11480;23792;216725;330119;11515;100986;11732;77087;11783;71371;56297;11911;234776;245000;52335;12005;70508;58208;76895;14312;57261;12361;12400;12443;234854;214444;12577;320790;12667;58250;66935;26373;94220;12814;12815;373864;12824;12929;12977;12978;67087;67393;13056;13063;232174;13179;20148;13383;13390;13392;13396;13508;13544;69190;104394;13559;230857;13607;13608;13614;13641;68519;137…	Adamts3;Cdk10;Ttc28;Pdpk1;Rfng;Rps6ka3;Tom1l2;Akap9;Plcb1;Slc24a4;Kcnj2;Smpd3;Eml1;Nfix;Myh10;Pbx1;Rarb;Mnt;Prkg2;Zfp521;Adam23;Thrb;Bcl11b;Smoc1;Dlx1;Chrd;Fuz;Slc38a10;Slc4a4;H13;Scube3;Cyb561;Fst;Chst11;Tub;Pappa2;Pou3f4;Adamts2;Schip1;Chd7;Nog;Mboat7;Ybx1;Ssbp3;Npr3;Dlx6;Dlg1;Fgf10;Pbx3;Msi1;Dlx2;Hydin;Gjb2;Uros;Tmem132a;Mecp2;Dscam;Gpc3;Dcn;Ccnd1;Gli3;Jag2;Nme5;Itgb1bp1;Hapln1;Prkra;Tet1;Rara…
MP:0000438	abnormal cranium morphology	http://www.informatics.jax.org/searches/Phat.cgi?id=MP:0000438	621	254	212.454	1.19555	0.000195717	0.0158188	67469;11350;11480;23792;216725;330119;11515;100986;11732;77087;11783;71371;56297;11911;234776;245000;52335;70508;58208;76895;14312;57261;12361;12400;12443;234854;214444;320790;12667;58250;66935;26373;94220;12814;12815;373864;12824;12929;12977;12978;67087;67393;13056;13063;232174;13179;20148;13383;13392;13396;13508;13544;69190;104394;13559;230857;13607;13608;13614;13641;68519;99662;74155;14048;208…	Adamts3;Cdk10;Ttc28;Pdpk1;Rfng;Rps6ka3;Tom1l2;Akap9;Plcb1;Slc24a4;Kcnj2;Smpd3;Eml1;Nfix;Myh10;Pbx1;Rarb;Mnt;Prkg2;Zfp521;Adam23;Thrb;Bcl11b;Smoc1;Chrd;Fuz;Slc38a10;Slc4a4;H13;Scube3;Cyb561;Fst;Chst11;Tub;Pappa2;Pou3f4;Adamts2;Schip1;Chd7;Nog;Mboat7;Ybx1;Ssbp3;Npr3;Dlx6;Dlg1;Fgf10;Pbx3;Msi1;Dlx2;Hydin;Gjb2;Uros;Tmem132a;Mecp2;Dscam;Gpc3;Dcn;Ccnd1;Gli3;Jag2;Nme5;Itgb1bp1;Hapln1;Prkra;Tet1;Rara;Nppc…
MP:0011086	postnatal lethality, incomplete penetrance	http://www.informatics.jax.org/searches/Phat.cgi?id=MP:0011086	594	239	203.217	1.17608	0.000917152	0.0539119	11350;83766;11481;11491;11492;104111;11516;11517;17355;11606;52906;11622;19378;11733;77531;11776;11783;11821;23807;11909;11911;13498;11977;52335;23821;70350;12053;12062;12064;76895;12190;14312;57261;14705;56808;12330;67252;12337;59035;12396;12411;12417;12443;12567;12577;13046;108013;320790;71722;26373;72029;12801;12821;12824;12826;12832;231207;12929;12977;13009;13047;13193;140477;72685;224897;736…	Nr2f2;Zswim6;Dscaml1;Gap43;Drd1;Basp1;Atn1;Nfib;Itpr1;Capn5;Smpd3;Kcna1;Fgf3;Neurod1;Zfp57;Npas3;Myh10;Mnt;Zfp423;Cnpy3;Nexn;Celf4;Gnas;Rpl27a;Gnal;Pik3ca;Prkch;Ltbp4;Gnb5;Shank2;Cic;Nrp2;Vgf;Gnai2;Slitrk1;Bscl2;Celf1;Chd7;Igf1;Mboat7;Hap1;Ntrk1;Mest;Npr3;Adcyap1;Ppm1l;Prokr2;Ywhaz;Grin1;Pepd;Id4;Dscam;Gpc3;Stxbp5l;Ccnd1;Jag2;Itgb1bp1;Wdr1;Lmo7;Ptprs;Nppc;Nfia;Fryl;Mbnl2;Kcmf1;Bace1;Dmbx1;Mef2a;S…
MP:0003861	abnormal nervous system development	http://www.informatics.jax.org/searches/Phat.cgi?id=MP:0003861	992	398	339.379	1.17273	2.44332e-05	0.00315971	76967;11350;83766;52906;78801;19378;11694;434437;11783;11843;211673;232906;56380;23807;217151;56297;17172;66403;11911;234776;11921;11941;235574;52335;12005;27078;70350;170442;52028;12050;71458;12064;59058;76895;12190;14312;77644;56808;320405;12317;212139;231214;434778;108686;12444;218630;12558;12568;214444;330409;57754;320790;108699;69993;12667;12801;12824;12929;72832;12978;12988;13017;67087;1304…	Pdpk1;Nr2f1;Lasp1;Gap43;B9d1;Tom1l2;Elavl4;Itga5;Ngef;Basp1;Nfib;Atp2b2;Srrm4;Itpr1;Nckap1;Cc2d1a;Ift122;Dner;Kcna1;Eml1;Fgf3;Neurod1;Nfix;Prdm8;Foxp4;Sema7a;Rtn4r;Npas3;Nrn1;Fezf2;Myh10;Bhlhe22;Plxna3;Zfp423;Spint2;Rc3h1;Foxp2;Ttl;Kcnj6;Lrrk2;Dlg5;Rem2;Pard3;Itgav;Robo2;Dpysl3;Lmo2;Zfp521;Tcf4;Hgs;Shb;Fat4;Myo9a;Mapt;Sh2d3c;Lhx2;Smad1;Rpl27a;Ddx11;Nptn;Chrd;Ctbp2;Sfrp2;Marcksl1;Fuz;Cadps2;Tbata;…
MP:0002069	abnormal consumption behavior	http://www.informatics.jax.org/searches/Phat.cgi?id=MP:0002069	556	222	190.216	1.16709	0.00217583	0.0913567	171168;11461;11512;11535;11540;11556;70292;71562;11606;11669;11671;236266;11784;11808;11821;11828;211673;71371;68865;17172;109900;13498;11932;50769;52028;71492;12036;58208;12064;30948;14312;14705;235312;12266;56808;207565;27220;12361;12374;12426;12567;12568;12577;12632;12671;11449;12801;50797;78070;12919;12922;12977;12988;12879;13134;13176;67800;13360;20148;13383;13388;13392;140477;224897;13489;1…	Grm5;Nr2f1;Sdc3;Atn1;Pde10a;Cckbr;Faah;Kcnj2;Dach1;Fezf2;Myh10;Nedd4l;Slc17a7;Mnt;Zfp423;Foxp2;Kcnj6;Pank1;Mtss1;Ppp1r1b;Gnas;Ntsr1;Bcl11b;Adora2a;Sh2d3c;Afmid;Adcy6;Prkar2b;Htr6;Gnal;Asl;Pik3ca;Drd2;Htr1b;Scube3;Arfgef1;Crhbp;Gphn;Mchr1;Tub;Bscl2;Bin1;Mrap2;Irs2;Tbr1;Mboat7;Hap1;Npr3;Dlg1;Mpdz;Sqstm1;Dlx2;Grin1;Dcc;Ascl1;Nr4a2;Casr;Igfbp3;Gpr83;Camkk2;Mark4;Apba2;Unc5c;Dmbx1;Prkcg;Dgat2;Kcnj11;T…
MP:0000428	abnormal craniofacial morphology	http://www.informatics.jax.org/searches/Phat.cgi?id=MP:0000428	1007	402	344.511	1.16687	3.79621e-05	0.00438327	76967;67469;11350;497652;11480;11482;23792;216725;330119;11515;78801;75547;100986;19378;11694;11732;77087;11774;11783;11828;56380;71371;56297;17172;11911;234776;245000;52335;12005;53625;27078;170442;52028;70508;58208;12064;76895;232946;14312;57261;12361;12400;12411;231214;216527;12443;218630;22295;12562;234854;13445;214444;12577;330409;320790;12661;12667;58250;66935;26373;94220;12814;12815;373864…	Adamts3;Slmap;Cdk10;Ttc28;Pdpk1;Rfng;Lasp1;Rps6ka3;B9d1;Tom1l2;Nfib;Akap9;Plcb1;Krt10;Lyst;Slc24a4;Ift122;Kcnj2;Ccm2;Smpd3;Eml1;Nfix;Fezf2;Myh10;Pbx1;Rarb;Fgf16;Mnt;Zfp423;Acvrl1;B3gnt2;Foxp2;Hr;Itgav;Prkg2;Zfp521;Adam23;Thrb;Chl1;Gnas;Bcl11b;Smoc1;Lgals1;Lhx2;Smad1;Rpl27a;Dlx1;Bloc1s3;Chrd;Fuz;Slc38a10;Slc4a4;Sharpin;H13;Tubb2b;Scube3;Nrp2;Cyb561;Fst;Rad23b;Tgfa;Chst11;Zmiz1;Galnt3;Tub;Pappa2;Po…
MP:0005382	craniofacial phenotype	http://www.informatics.jax.org/searches/Phat.cgi?id=MP:0005382	1011	403	345.879	1.16515	4.33918e-05	0.00475545	76967;67469;11350;497652;11480;11482;23792;216725;330119;11515;78801;75547;100986;19378;11694;11732;77087;11774;11783;11828;56380;71371;56297;17172;11911;234776;245000;52335;12005;53625;27078;170442;52028;70508;58208;12064;76895;232946;14312;57261;12361;12400;12411;231214;216527;12443;218630;22295;12562;234854;13445;214444;12577;330409;320790;12661;12667;58250;66935;26373;94220;12814;12815;373864…	Adamts3;Slmap;Cdk10;Ttc28;Pdpk1;Rfng;Lasp1;Rps6ka3;B9d1;Tom1l2;Nfib;Akap9;Plcb1;Krt10;Lyst;Slc24a4;Ift122;Kcnj2;Ccm2;Smpd3;Eml1;Nfix;Fezf2;Myh10;Pbx1;Rarb;Fgf16;Mnt;Zfp423;Acvrl1;B3gnt2;Foxp2;Hr;Itgav;Prkg2;Zfp521;Adam23;Thrb;Chl1;Gnas;Bcl11b;Smoc1;Lgals1;Lhx2;Smad1;Rpl27a;Dlx1;Bloc1s3;Chrd;Fuz;Slc38a10;Slc4a4;Sharpin;H13;Tubb2b;Scube3;Nrp2;Cyb561;Fst;Rad23b;Tgfa;Chst11;Zmiz1;Galnt3;Tub;Pappa2;Po…
MP:0000913	abnormal brain development	http://www.informatics.jax.org/searches/Phat.cgi?id=MP:0000913	612	243	209.375	1.1606	0.00194072	0.0889979	11350;52906;78801;11694;434437;11783;11843;232906;23807;217151;56297;17172;11911;234776;11921;235574;52335;27078;52028;71458;12064;76895;14312;77644;56808;320405;12317;231214;108686;12444;218630;12558;12568;214444;330409;57754;320790;69993;12667;12824;12929;12978;13017;67087;13063;13193;13360;71228;13388;13392;227325;13489;13508;13559;81701;13653;68519;13797;107508;13867;14062;268882;54713;14179;…	Pdpk1;B9d1;Tom1l2;Nfib;Itpr1;Ift122;Dner;Kcna1;Eml1;Neurod1;Nfix;Foxp4;Npas3;Fezf2;Myh10;Zfp423;Spint2;Foxp2;Ttl;Kcnj6;Dlg5;Pard3;Itgav;Zfp521;Tcf4;Hgs;Myo9a;Lhx2;Rpl27a;Chrd;Ctbp2;Marcksl1;Fuz;Cadps2;Tbata;Drd2;Ror1;H13;Tubb2b;Nrp2;Sec23a;Pten;Ccnd2;Tctn1;Chd7;Pcdh19;Tbr1;Slk;Nog;Sun1;Vac14;Mboat7;Ybx1;Ssbp3;Wdfy3;Lrp8;Opa1;Mib2;Tctn2;Msi1;Laptm4b;Prokr2;Dlx2;Hydin;Jun;Sema3f;Luzp1;Ascl1;Nr4a2;I…
MP:0002081	perinatal lethality	http://www.informatics.jax.org/searches/Phat.cgi?id=MP:0002081	1009	396	345.195	1.14718	0.000237961	0.018538	67469;11350;11465;11477;11480;11491;11552;11568;93736;11686;23801;11694;11733;11774;11783;11845;211673;228359;232906;71371;17172;11909;11911;67526;77040;74244;11921;11937;11938;54411;11977;52335;54375;27078;58208;30948;12190;14312;12295;53872;59035;12361;12400;12418;212139;234854;12568;12577;12611;330409;108013;12647;12667;11438;11449;58250;109006;12741;76686;98985;12814;12816;373864;12824;12826;…	Cdk10;Pdpk1;Nr2f2;Rfng;Nr2f1;Ube2l3;B9d1;Nfib;Srrm4;Krt10;Cc2d1a;Kcnj2;Kcnq3;Fgf3;Dach1;Neurod1;Myh10;Cyld;Nedd4l;Mnt;Zfp423;Rc3h1;Foxp2;Ttl;Itgav;Robo2;Celf4;Tcf4;Gnas;Bcl11b;Smoc1;Fat4;Sh2d3c;L3mbtl3;Gdnf;Mex3c;Dio3;Chrd;Sin3b;Fuz;Sod2;Pik3ca;Pou3f1;Atp2a2;Ror1;Wnt2;Sgta;Smarcc2;Nrp2;Slc17a6;Fst;Rad23b;Arfgef1;Adra2b;Chst11;Gphn;Atg16l1;Bin1;Igf1;Arhgap1;Nog;Mboat7;Ybx1;F10;Jarid2;Gga1;Mest;Wdf…
MP:0002058	neonatal lethality	http://www.informatics.jax.org/searches/Phat.cgi?id=MP:0002058	729	285	249.403	1.14273	0.00236848	0.0951216	67469;11350;11477;11480;11491;11552;93736;11686;23801;11694;11733;11774;211673;228359;71371;17172;11909;67526;77040;74244;11921;11937;11938;52335;54375;58208;30948;12190;53872;59035;12361;12400;12418;212139;12577;12611;108013;12647;11438;11449;58250;12741;76686;98985;12814;373864;12824;12832;67087;66515;13047;76884;74256;232174;208846;13134;59036;13172;13176;67800;13360;20148;13383;13386;13392;13…	Nr2f1;Nfib;Srrm4;Krt10;Cc2d1a;Kcnj2;Kcnq3;Fgf3;Dach1;Myh10;Cyld;Nedd4l;Mnt;Zfp423;Rc3h1;Ttl;Itgav;Celf4;Tcf4;Gnas;Bcl11b;Smoc1;Fat4;Sh2d3c;Gdnf;Mex3c;Sin3b;Fuz;Pik3ca;Pou3f1;Atp2a2;Ror1;Wnt2;Sgta;Smarcc2;Slc17a6;Fst;Arfgef1;Adra2b;Chst11;Gphn;Atg16l1;Bin1;Igf1;Arhgap1;Ybx1;F10;Gga1;Hhip;Dlx6;Dlg1;Fgf10;Pbx3;Prokr2;Dlx2;Grin1;Jun;Dcc;Ascl1;Nr4a2;Dscam;Gpc3;Scarb1;Wnt4;Gli3;Wnt7b;Jag2;Nr3c1;Hapln1;…
MP:0001731	abnormal postnatal growth	http://www.informatics.jax.org/searches/Phat.cgi?id=MP:0001731	772	301	264.114	1.13966	0.0021677	0.0913567	11430;11516;11534;11552;11568;11606;52906;11622;26926;78801;11733;11750;11776;66333;11835;228359;71371;11865;68865;192195;109900;11911;11977;50769;11990;20238;23821;12041;12053;12064;12177;57261;56808;12298;12323;67252;12361;12374;12411;231214;12443;218630;12488;234854;12577;13046;12632;320790;11448;12725;26373;56365;269713;72029;12815;12817;12821;12836;382864;12919;56693;12977;12978;234356;13047…	Cdk10;Nr2f2;Drd1;Gng3;Sgk3;Itga9;Cacnb4;Plcb1;Clip2;Nfix;Fezf2;Rarb;Slc17a7;Mnt;Rc3h1;Fancb;Foxp2;Cnpy3;Dlg5;Zfp521;Thrb;Hgs;Gnas;Smoc1;Myo9a;Mapt;Spr;Syt2;Rpl27a;Ltn1;Irs1;Mex3c;Dio3;Hsf1;Asl;Sod2;Pik3ca;Drd2;Slc4a4;Sharpin;Gnb5;Nrp2;Tle4;Adra2b;Gnai2;Crhbp;Galnt3;Mchr1;Ethe1;Pappa2;Celf1;Neurod2;Chd7;Igf1;Arhgap1;Camk2b;Hap1;Gga1;Adcyap1;Ywhaz;Grin1;Hydin;Id4;Mecp2;Dscam;Casr;Gpc3;Dact3;Cc2d2a;…
MP:0000432	abnormal head morphology	http://www.informatics.jax.org/searches/Phat.cgi?id=MP:0000432	803	313	274.719	1.13935	0.00181153	0.0861275	76967;497652;11480;11482;23792;216725;330119;78801;100986;11694;11732;77087;11774;11783;11828;16800;56380;71371;17172;11484;234776;235574;245000;12005;53625;27078;52028;70508;58208;71458;12064;232946;14312;382236;12361;12411;231214;216527;12443;218630;22295;13445;214444;12577;330409;320790;12661;12667;58250;26373;98985;94220;12814;12815;12824;12836;57354;12929;12977;12978;12988;67087;13056;13063;…	Adamts3;Slmap;Pdpk1;Rfng;Lasp1;Rps6ka3;B9d1;Tom1l2;Akap9;Krt10;Lyst;Slc24a4;Kcnj2;Tmod1;Ccm2;Smpd3;Nfix;Fezf2;Myh10;Pbx1;Mnt;Zfp423;Acvrl1;B3gnt2;Foxp2;Hr;Dlg5;Itgav;Tcf4;Adam23;Chl1;Gnas;Bcl11b;Smoc1;Arhgef2;Lgals1;Lhx2;Rpl27a;Dlx1;Bloc1s3;Chrd;Fuz;Slc4a4;Sharpin;H13;Tubb2b;Nrp2;Cyb561;Fst;Rad23b;Tgfa;Chst11;Pten;Galnt3;Pcsk5;Adamts2;Schip1;Chd7;Gsdma3;Nog;Mboat7;Xpot;Ssbp3;Acd;Dlg1;Fgf10;Tctn2;…
MP:0001262	decreased body weight	http://www.informatics.jax.org/searches/Phat.cgi?id=MP:0001262	1562	608	534.385	1.13776	1.22231e-05	0.00179623	69542;223921;234734;18671;193742;67469;11350;11352;171168;11430;11461;11465;11491;104111;11516;11517;11534;11552;11568;11596;11606;67269;52906;11622;26926;11634;219181;100986;11652;11669;23801;109674;11732;11733;382543;77087;12306;11749;108012;11784;30878;11821;66333;11835;228359;213498;71371;23807;80981;65106;11865;68865;192195;109900;27053;11484;11909;11911;74244;13498;11938;11941;11946;11977;5…	Grm5;Ppp3ca;Pdpk1;Zswim6;Sept8;Lasp1;Rps6ka3;Gap43;Drd1;Gng3;Basp1;Atn1;Atp2b2;Pde10a;Cacnb4;Akap9;Plcb1;Krt10;Cc2d1a;Cckbr;Clip2;Slc24a4;Ift122;Cadm1;Elmod1;Eml1;Nfix;Spns2;Rgs4;Npas3;Nrn1;Camk4;Pea15a;Cyld;Stx1a;Bhlhe22;Htr3a;Rarb;Slc17a7;Zfp423;Rc3h1;Foxp2;Hr;Uchl1;Skil;Kcnj6;Prkg2;Zfp521;Tcf4;Thrb;Hgs;Gnas;Kiss1r;Smoc1;Grin2d;Rasd2;Grik2;Mapt;Spr;Syt2;Rpl27a;Chrm4;Ltn1;Gad2;Grik1;Irs1;Hsf1;Pr…
MP:0012322	decreased total tissue mass	http://www.informatics.jax.org/searches/Phat.cgi?id=MP:0012322	1562	608	534.385	1.13776	1.22231e-05	0.00179623	69542;223921;234734;18671;193742;67469;11350;11352;171168;11430;11461;11465;11491;104111;11516;11517;11534;11552;11568;11596;11606;67269;52906;11622;26926;11634;219181;100986;11652;11669;23801;109674;11732;11733;382543;77087;12306;11749;108012;11784;30878;11821;66333;11835;228359;213498;71371;23807;80981;65106;11865;68865;192195;109900;27053;11484;11909;11911;74244;13498;11938;11941;11946;11977;5…	Grm5;Ppp3ca;Pdpk1;Zswim6;Sept8;Lasp1;Rps6ka3;Gap43;Drd1;Gng3;Basp1;Atn1;Atp2b2;Pde10a;Cacnb4;Akap9;Plcb1;Krt10;Cc2d1a;Cckbr;Clip2;Slc24a4;Ift122;Cadm1;Elmod1;Eml1;Nfix;Spns2;Rgs4;Npas3;Nrn1;Camk4;Pea15a;Cyld;Stx1a;Bhlhe22;Htr3a;Rarb;Slc17a7;Zfp423;Rc3h1;Foxp2;Hr;Uchl1;Skil;Kcnj6;Prkg2;Zfp521;Tcf4;Thrb;Hgs;Gnas;Kiss1r;Smoc1;Grin2d;Rasd2;Grik2;Mapt;Spr;Syt2;Rpl27a;Chrm4;Ltn1;Gad2;Grik1;Irs1;Hsf1;Pr…
MP:0002752	abnormal somatic nervous system morphology	http://www.informatics.jax.org/searches/Phat.cgi?id=MP:0002752	829	322	283.614	1.13535	0.00201308	0.0899029	26874;11465;330119;104111;67269;52906;11629;26926;11634;11658;19378;236266;11776;11835;232906;56297;11883;17172;11909;77040;11921;11932;11941;50769;53625;23821;54422;70350;52028;71492;29815;12125;12064;59058;14312;235312;73660;56808;12297;12298;12343;231214;22295;12568;12578;12628;12647;320790;12661;12662;108699;12667;11448;11449;56506;66935;12724;12725;26373;56173;224796;76686;98985;229320;74440…	Adamts3;Pdpk1;Dscaml1;Mctp1;Nr2f1;Gap43;Basp1;Atp2b2;Srrm4;Trappc9;Cacnb4;Meis2;Alcam;Mif;Elmod1;Fgf3;Neurod1;Fat3;Mapkapk2;Fezf2;Myh10;Cib2;Bhlhe22;Plxna3;Zfp423;B3gnt2;Hr;Uchl1;Pard3;Thrb;Hgs;Chl1;Kiss1r;Smoc1;Fat4;Mapt;Sh2d3c;Lgals1;Smad1;Gdnf;Dlx1;Nptn;Synj2;Chrd;Sod2;Pou3f1;Dock3;Sstr2;Abcd2;Ror1;Sort1;Wbp2;H13;Nrp2;Fst;Rpgr;Gphn;Tub;Etv1;Pou3f4;Atg16l1;Chd7;Igf1;Sstr1;Tbr1;Ephb1;Slk;Nog;Sun…
MP:0005375	adipose tissue phenotype	http://www.informatics.jax.org/searches/Phat.cgi?id=MP:0005375	872	337	298.325	1.12964	0.00230198	0.0936137	69542;11307;66948;11370;171168;264895;11461;104111;11516;72674;11548;11556;11568;68262;11606;229709;100986;11652;236266;77531;108012;11804;11835;228359;213498;71371;56795;56297;11865;216869;215705;68865;192195;11484;11911;56298;13498;11975;11983;11990;20239;217578;52028;319845;12036;12041;20893;14312;14705;66912;12266;12323;207565;12354;59035;27220;219158;74186;12577;241447;320790;108699;12671;12…	Arrb2;Ttc28;Grm5;Rps6ka3;Tom1l2;Gng3;Sdc3;Atn1;Pde10a;Kdm3a;Tbc1d4;Akap9;Zfyve28;Elmod1;Rgs4;Mast2;Tmem106b;Arrdc1;Foxp2;Bzw2;Gnas;Agpat4;Aplp2;Ntsr1;Kiss1r;Irs1;Nptn;Snap47;Gtpbp2;Prkar2b;Htr6;Slc38a10;Sod2;Pik3ca;Drd2;Htr1b;Lpin2;Scube3;Rad23b;Tgfa;Sec23a;Vgf;Baz1a;Mchr1;Tub;Ube2o;Ccdc3;Bscl2;Chd7;Mrap2;Irs2;Arhgap1;Tbc1d1;Camk2b;Atxn2;Iqsec3;Npr3;Adcyap1;Arhgef11;Opa1;Fgf10;Ppm1l;Pbx3;Ncald;Sq…
MP:0005451	abnormal body composition	http://www.informatics.jax.org/searches/Phat.cgi?id=MP:0005451	1989	767	680.469	1.12716	3.04522e-06	0.000635174	69542;223921;234734;18671;193742;67469;11350;11352;11370;171168;11430;11461;11465;11491;104111;11516;11517;11534;11540;11552;11568;93736;11596;11606;67269;229709;52906;11622;26926;11634;219181;100986;11652;11669;236266;23801;109674;11732;11733;382543;77087;12306;11749;11750;108012;11784;30878;11821;66333;11835;228359;213498;71371;23807;56795;80981;65106;11865;68865;192195;109900;27053;11484;11909…	Ttc28;Grm5;Ppp3ca;Pdpk1;Zswim6;Sept8;Lasp1;Rps6ka3;Gap43;B9d1;Drd1;Gng3;Ric8b;Sdc3;Basp1;Atn1;Atp2b2;Pde10a;Tppp;Kdm3a;Capn5;Cacnb4;Akap9;Plcb1;Krt10;Cc2d1a;Cckbr;Clip2;Slc24a4;Ift122;Cadm1;Tmod1;Mamld1;Ndrg4;Elmod1;Eml1;Nfix;Spns2;Rgs4;Npas3;Nrn1;Camk4;Pea15a;Cyld;Stx1a;Bhlhe22;Htr3a;Rarb;Slc17a7;Tmem106b;Klf6;Zfp423;Rc3h1;Foxp2;Hr;Uchl1;Skil;Kcnj6;Pank1;Bzw2;Pard3;Celf4;Ube2m;Prkg2;Zfp521;Tcf4;…
MP:0012321	abnormal total tissue mass	http://www.informatics.jax.org/searches/Phat.cgi?id=MP:0012321	1760	678	602.124	1.12601	1.64875e-05	0.00230191	69542;223921;234734;18671;193742;67469;11350;11352;11370;171168;11430;11461;11465;11491;104111;11516;11517;11534;11552;11568;93736;11596;11606;67269;52906;11622;26926;11634;219181;100986;11652;11669;236266;23801;109674;11732;11733;382543;77087;12306;11749;11750;108012;11784;30878;11821;66333;11835;228359;213498;71371;23807;80981;65106;11865;68865;192195;109900;27053;11484;11909;11911;74244;13498;…	Grm5;Ppp3ca;Pdpk1;Zswim6;Sept8;Lasp1;Rps6ka3;Gap43;B9d1;Drd1;Gng3;Basp1;Atn1;Atp2b2;Pde10a;Kdm3a;Capn5;Cacnb4;Akap9;Plcb1;Krt10;Cc2d1a;Cckbr;Clip2;Slc24a4;Ift122;Cadm1;Tmod1;Elmod1;Eml1;Nfix;Spns2;Rgs4;Npas3;Nrn1;Camk4;Pea15a;Cyld;Stx1a;Bhlhe22;Htr3a;Rarb;Slc17a7;Klf6;Zfp423;Rc3h1;Foxp2;Hr;Uchl1;Skil;Kcnj6;Pank1;Celf4;Prkg2;Zfp521;Tcf4;Thrb;Hgs;Gnas;Ntsr1;Kiss1r;Smoc1;Grin2d;Rasd2;Grik2;Mapt;Spr;…
MP:0010832	lethality during fetal growth through weaning	http://www.informatics.jax.org/searches/Phat.cgi?id=MP:0010832	1806	690	617.861	1.11676	4.63827e-05	0.00485778	69327;67469;11350;11465;83766;11477;11480;11481;11491;11492;23792;330119;110532;104111;11516;11517;11534;11535;11552;11568;17355;93736;11606;52906;11622;231872;19378;11686;23801;11694;11733;11735;77531;11774;11776;11783;11821;66333;11845;211673;228359;232906;71371;23807;17172;109900;11909;11911;67526;77040;74244;234776;13498;11921;11932;11937;11938;54411;11977;50769;52335;54375;27078;23821;70350;…	Adamts3;Cdk10;Pdpk1;Nr2f2;Zswim6;Rfng;Dscaml1;Nr2f1;Ube2l3;Gap43;B9d1;Drd1;Basp1;Atn1;Nfib;Srrm4;Itpr1;Capn5;Itga9;Meis2;Plcb1;Krt10;Cc2d1a;Meis1;Rasa3;Kcnj2;Smpd3;Kcnq3;Kcna1;Fgf3;Dach1;Neurod1;Zfp57;Gabrd;Npas3;Myh10;Pbx1;Cyld;Stx1a;Zfpm2;Nedd4l;Parva;Mnt;Zfp423;Rc3h1;Foxp2;Ttl;Cnpy3;Rgmb;Nexn;Ly6e;Itgav;Robo2;Celf4;Tcf4;Adam23;Gnas;Bcl11b;Foxp1;Smoc1;Fat4;Sh2d3c;L3mbtl3;Lhx2;Smad1;Gdnf;Rpl27a;…
MP:0001259	abnormal body weight	http://www.informatics.jax.org/searches/Phat.cgi?id=MP:0001259	1888	718	645.915	1.1116	6.12269e-05	0.00588941	69542;223921;234734;18671;11307;193742;67469;11350;11352;11370;171168;11430;11461;11465;11491;104111;11516;11517;72674;11534;11548;11552;11556;11568;93736;11596;11606;67269;52906;11622;26926;11634;219181;100986;11652;11669;236266;23801;109674;11732;11733;382543;77087;12306;11749;11750;108012;11784;30878;11821;66333;11828;11835;228359;213498;71371;23807;80981;65106;11865;68865;192195;109900;27053;…	Grm5;Ppp3ca;Pdpk1;Zswim6;Sept8;Lasp1;Rps6ka3;Gap43;B9d1;Drd1;Gng3;Sdc3;Basp1;Atn1;Atp2b2;Pde10a;Kdm3a;Capn5;Cacnb4;Akap9;Plcb1;Krt10;Cc2d1a;Cckbr;Clip2;Slc24a4;Ift122;Cadm1;Tmod1;Elmod1;Eml1;Nfix;Spns2;Rgs4;Npas3;Nrn1;Camk4;Pea15a;Cyld;Stx1a;Bhlhe22;Htr3a;Rarb;Slc17a7;Klf6;Zfp423;Rc3h1;Foxp2;Hr;Uchl1;Skil;Kcnj6;Pank1;Celf4;Prkg2;Zfp521;Tcf4;Thrb;Hgs;Gnas;Ntsr1;Kiss1r;Smoc1;Grin2d;Rasd2;Grik2;Mapt…
MP:0002169	no abnormal phenotype detected	http://www.informatics.jax.org/searches/Phat.cgi?id=MP:0002169	1868	693	639.073	1.08438	0.00196942	0.0890509	73721;78896;69327;11666;11350;226251;109934;264895;11461;269275;11482;11491;216725;101401;110532;104111;104110;11515;11517;72674;11539;11551;11596;68262;11634;83397;432442;68050;11668;19378;99152;320816;66471;11747;11783;11785;11792;68318;11804;11834;11835;75415;213498;65106;17172;109900;11484;11909;223922;13498;11921;11931;245000;12005;26362;26879;23821;67384;68010;12125;12053;12062;12064;117606…	Pcdh8;Gabra4;Pdpk1;Thy1;Rgs7bp;Rfng;Apbb1;Npdc1;Syp;Spock3;Nr2f1;Drd1;Ppp1r16b;Atn1;Ptpn7;Sez6l2;Shisa4;Sphk2;Itga9;Pml;Mif;Clip2;Faah;Cadm1;Scamp1;Ywhag;Dtx1;Pafah1b3;Fgf3;Nfix;Galnt13;Kcnk3;Mapkapk2;Rab8b;Coch;Rtn4rl2;Nnat;Plxnc1;Rgs4;Camk4;Cyp2s1;Myh10;Ptpn3;Cyld;Stx1a;Stk3;Zfpm2;Adra2a;Rxrg;Rarb;Slc17a7;Zfp423;Acvrl1;Trpc4;Impa2;Lrrk2;Cacng4;Acvr1c;Robo2;Celf4;Nrn1l;Lrrtm3;Cdc25a;Gnas;Sncb;Ca…
MP:0002873	normal phenotype	http://www.informatics.jax.org/searches/Phat.cgi?id=MP:0002873	1870	693	639.757	1.08322	0.00221963	0.0914766	73721;78896;69327;11666;11350;226251;109934;264895;11461;269275;11482;11491;216725;101401;110532;104111;104110;11515;11517;72674;11539;11551;11596;68262;11634;83397;432442;68050;11668;19378;99152;320816;66471;11747;11783;11785;11792;68318;11804;11834;11835;75415;213498;65106;17172;109900;11484;11909;223922;13498;11921;11931;245000;12005;26362;26879;23821;67384;68010;12125;12053;12062;12064;117606…	Pcdh8;Gabra4;Pdpk1;Thy1;Rgs7bp;Rfng;Apbb1;Npdc1;Syp;Spock3;Nr2f1;Drd1;Ppp1r16b;Atn1;Ptpn7;Sez6l2;Shisa4;Sphk2;Itga9;Pml;Mif;Clip2;Faah;Cadm1;Scamp1;Ywhag;Dtx1;Pafah1b3;Fgf3;Nfix;Galnt13;Kcnk3;Mapkapk2;Rab8b;Coch;Rtn4rl2;Nnat;Plxnc1;Rgs4;Camk4;Cyp2s1;Myh10;Ptpn3;Cyld;Stx1a;Stk3;Zfpm2;Adra2a;Rxrg;Rarb;Slc17a7;Zfp423;Acvrl1;Trpc4;Impa2;Lrrk2;Cacng4;Acvr1c;Robo2;Celf4;Nrn1l;Lrrtm3;Cdc25a;Gnas;Sncb;Ca…

## Sheet: GN56_Cerebellum_KEGG
geneSet	description	link	size	overlap	expect	enrichmentRatio	pValue	FDR	overlapId	userId
mmu04728	Dopaminergic synapse	http://www.kegg.jp/kegg-bin/show_pathway?mmu04728+12313+12322+12753+12846+14682+14683+14704+14706+14802+16438+16573+18749+18750+19055+19056+20265+216869+23797+26931+26932+51792+56637+68566+73699	134	24	9.29288	2.58262	1.369e-05	0.0042494	12313;12322;12753;12846;14682;14683;14704;14706;14802;16438;16573;18749;18750;19055;19056;20265;216869;23797;26931;26932;51792;56637;68566;73699	Arrb2;Prkca;Ppp2r1a;Kif5b;Camk2a;Gsk3b;Gng3;Itpr1;Ppp2r5c;Gnas;Gnaq;Gria4;Comt;Ppp3ca;Ppp2r1b;Calm1;Clock;Prkacb;Scn1a;Akt3;Ppp3cb;Gng4;Caly;Ppp2r5e
mmu04724	Glutamatergic synapse	http://www.kegg.jp/kegg-bin/show_pathway?mmu04724+104111+13385+14682+14683+14704+14706+14802+16438+18749+18750+19055+19056+20512+210274+22063+224997+26556+26558+268934+432530+58234	113	21	7.83653	2.67976	2.6476e-05	0.0042494	104111;13385;14682;14683;14704;14706;14802;16438;18749;18750;19055;19056;20512;210274;22063;224997;26556;26558;268934;432530;58234	Prkca;Dlg4;Dlgap1;Homer3;Gng3;Itpr1;Gnas;Gnaq;Adcy3;Trpc1;Gria4;Ppp3ca;Homer1;Slc1a3;Prkacb;Shank2;Ppp3cb;Shank3;Adcy1;Gng4;Grm4
mmu04912	GnRH signaling pathway	http://www.kegg.jp/kegg-bin/show_pathway?mmu04912+104111+12313+12322+13712+14682+14683+16438+16653+18749+18750+18753+19229+20662+26398+26401+26407+432530	90	17	6.24149	2.72371	0.000124382	0.0128721	104111;12313;12322;13712;14682;14683;16438;16653;18749;18750;18753;19229;20662;26398;26401;26407;432530	Prkca;Camk2a;Map3k1;Map2k4;Itpr1;Gnas;Gnaq;Adcy3;Prkcd;Elk1;Calm1;Map3k4;Prkacb;Ptk2b;Sos1;Adcy1;Kras
mmu00010	Glycolysis / Gluconeogenesis	http://www.kegg.jp/kegg-bin/show_pathway?mmu00010+11674+12183+13808+14120+14751+18655+18770+235339+319625+56421+67689+68263+68401+72157	67	14	4.64644	3.01306	0.000160399	0.0128721	11674;12183;13808;14120;14751;18655;18770;235339;319625;56421;67689;68263;68401;72157	Pgk1;Aldoa;Pfkp;Gpi1;Aldh3b1;Eno3;Galm;Dlat;Pklr;Pdhb;Bpgm;Fbp2;Pgm2;G6pc3
mmu04120	Ubiquitin mediated proteolysis	http://www.kegg.jp/kegg-bin/show_pathway?mmu04120+107986+14897+17222+17237+17246+20437+217342+22195+22196+22215+229615+235439+26401+26554+56317+56438+66313+67128+69010+76980+77891+83814	139	22	9.63963	2.28225	0.000209568	0.0134543	107986;14897;17222;17237;17246;20437;217342;22195;22196;22215;229615;235439;26401;26554;56317;56438;66313;67128;69010;76980;77891;83814	Rbx1;Ube2g1;Ube2s;Map3k1;Ube2ql1;Nedd4l;Anapc13;Anapc7;Ube2l3;Cul3;Ube3a;Trip12;Pias3;Ube2i;Mdm2;Mgrn1;Herc1;Smurf2;Ube2o;Ddb2;Anapc1;Siah1a
mmu05206	MicroRNAs in cancer	http://www.kegg.jp/kegg-bin/show_pathway?mmu05206+12125+12151+12367+12928+13078+13436+16653+17118+17210+17246+17250+18569+18590+18750+19211+20662+20848+21417+22196+22339+24064+74370	142	22	9.84768	2.23403	0.000286456	0.0153254	12125;12151;12367;12928;13078;13436;16653;17118;17210;17246;17250;18569;18590;18750;19211;20662;20848;21417;22196;22339;24064;74370	Crk;Prkca;Abcc1;Pten;Stat3;Rptor;Dnmt3b;Spry2;Pdcd4;Bmi1;Mcl1;Casp3;Zeb1;Ube2i;Vegfa;Mdm2;Bcl2l11;Pdgfa;Sos1;Marcks;Cyp1b1;Kras
mmu04916	Melanogenesis	http://www.kegg.jp/kegg-bin/show_pathway?mmu04916+104111+12313+12322+12387+13543+13618+14368+14682+14683+16653+16842+17311+18749+18750+22173+432530+56637	100	17	6.93498	2.45134	0.00046262	0.0212144	104111;12313;12322;12387;13543;13618;14368;14682;14683;16653;16842;17311;18749;18750;22173;432530;56637	Prkca;Lef1;Ctnnb1;Camk2a;Gsk3b;Gnas;Gnaq;Fzd6;Adcy3;Calm1;Kitl;Tyr;Prkacb;Dvl2;Adcy1;Ednrb;Kras
mmu01100	Metabolic pathways	http://www.kegg.jp/kegg-bin/show_pathway?mmu01100+101502+102580+103963+108150+108156+108645+109778+110196+110197+110323+110417+110446+110460+110911+113868+114143+11431+11432+114663+11564+11637+11674+11677+11881+11898+11958+11966+11973+12183+12715+12846+13135+13436+13478+13480+13808+14042+14043+14120+14450+14595+14629+14751+14755+15369+16332+16770+16776+17993+18041+18102+18103+18125+18451+18452+18…	1351	122	93.6916	1.30214	0.000765348	0.0307096	101502;102580;103963;108150;108156;108645;109778;110196;110197;110323;110417;110446;110460;110911;113868;114143;11431;11432;114663;11564;11637;11674;11677;11881;11898;11958;11966;11973;12183;12715;12846;13135;13436;13478;13480;13808;14042;14043;14120;14450;14595;14629;14751;14755;15369;16332;16770;16776;17993;18041;18102;18103;18125;18451;18452;18472;18655;18770;19211;192156;192166;192185;20425;2…	Sat2;Pgk1;Pafah1b1;Aldoa;Btd;Pfkp;Gpi1;Pmm2;Nos1;Lpcat4;Idh3a;Aldh3b1;Atp6v1e1;Impad1;St6galnac4;Atp6v1b2;Pten;Nfs1;B4galt3;Dad1;Pomt2;St3gal4;Cndp2;Eno3;Chst8;Agpat3;Mat2b;Fdps;Elovl1;Fkrp;Ext2;Acat1;Cox10;Galm;Mthfd1;Pccb;Inppl1;Gns;Dnmt3b;Nme1;Comt;Dlat;Ckm;Grhpr;Man1c1;Cad;Impdh2;Sms;Mccc2;Hmox2;Cox6b1;Pole4;Dpm1;Acp1;Acat2;Mat2a;Ak2;Ext1;Ndufs7;Alg9;Pklr;Galnt7;Ass1;Acaa1a;Pdhb;Atp5h;Mvd;Pig…
mmu04114	Oocyte meiosis	http://www.kegg.jp/kegg-bin/show_pathway?mmu04114+104111+12313+12322+16438+17222+18749+19055+19056+208922+22630+26931+26932+432530+51792+56317+56438+69010+73699	115	18	7.97523	2.25699	0.000883899	0.0315257	104111;12313;12322;16438;17222;18749;19055;19056;208922;22630;26931;26932;432530;51792;56317;56438;69010;73699	Rbx1;Ppp2r1a;Camk2a;Anapc13;Itpr1;Ppp2r5c;Anapc7;Adcy3;Ppp3ca;Ppp2r1b;Calm1;Cpeb3;Prkacb;Ppp3cb;Adcy1;Ywhaq;Anapc1;Ppp2r5e
mmu04010	MAPK signaling pathway	http://www.kegg.jp/kegg-bin/show_pathway?mmu04010+114713+11600+12298+12367+12928+13712+15481+15507+16179+16653+17164+17311+17346+17532+18015+18212+18218+18590+18654+18749+18750+19042+19055+19056+19417+20662+216869+22339+23797+26398+26401+26403+26404+26407	294	34	20.3889	1.66758	0.0021067	0.0676252	114713;11600;12298;12367;12928;13712;15481;15507;16179;16653;17164;17311;17346;17532;18015;18212;18218;18590;18654;18749;18750;19042;19055;19056;19417;20662;216869;22339;23797;26398;26401;26403;26404;26407	Arrb2;Crk;Prkca;Map3k12;Hspa8;Map3k1;Map2k4;Rasa2;Mapkapk2;Angpt1;Ppm1a;Ppp3ca;Elk1;Casp3;Nf1;Cacnb4;Hspb1;Vegfa;Dusp8;Kitl;Pgf;Rasgrf1;Mras;Map3k4;Prkacb;Akt3;Pdgfa;Sos1;Ntrk2;Ppp3cb;Map3k11;Mknk1;Kras;Irak1
mmu04340	Hedgehog signaling pathway	http://www.kegg.jp/kegg-bin/show_pathway?mmu04340+104318+14451+16568+18749+216869+26554+56637+66313+93687	44	9	3.05139	2.94947	0.00275482	0.0712195	104318;14451;16568;18749;216869;26554;56637;66313;93687	Arrb2;Gsk3b;Cul3;Gas1;Csnk1d;Prkacb;Smurf2;Csnk1a1;Kif3a
mmu05163	Human cytomegalovirus infection	http://www.kegg.jp/kegg-bin/show_pathway?mmu05163+104111+12313+12367+12387+12928+13063+13712+14682+14683+14704+14706+16438+16653+17246+18035+18749+18750+19055+19056+19229+19878+20662+20848+213498+22339+23797+432530+56637+69632+72508	255	30	17.6842	1.69643	0.00291532	0.0712195	104111;12313;12367;12387;12928;13063;13712;14682;14683;14704;14706;16438;16653;17246;18035;18749;18750;19055;19056;19229;19878;20662;20848;213498;22339;23797;432530;56637;69632;72508	Crk;Prkca;Arhgef12;Rps6kb1;Ctnnb1;Gsk3b;Stat3;Gng3;Itpr1;Gnas;Gnaq;Adcy3;Ppp3ca;Elk1;Rock2;Casp3;Calm1;Vegfa;Mdm2;Cycs;Nfkbia;Prkacb;Ptk2b;Akt3;Sos1;Ppp3cb;Adcy1;Gng4;Arhgef11;Kras
mmu04310	Wnt signaling pathway	http://www.kegg.jp/kegg-bin/show_pathway?mmu04310+12301+12322+12387+13016+13017+13543+14368+16842+18749+18750+19055+19056+19878+20437+56438+56637+75826+81004+93687+93840	148	20	10.2638	1.9486	0.00296131	0.0712195	12301;12322;12387;13016;13017;13543;14368;16842;18749;18750;19055;19056;19878;20437;56438;56637;75826;81004;93687;93840	Prkca;Rbx1;Lef1;Ctnnb1;Camk2a;Gsk3b;Ctbp2;Senp2;Cacybp;Fzd6;Ppp3ca;Ctbp1;Rock2;Prkacb;Vangl2;Ppp3cb;Dvl2;Csnk1a1;Tbl1xr1;Siah1a
mmu04211	Longevity regulating pathway	http://www.kegg.jp/kegg-bin/show_pathway?mmu04211+104111+108097+11793+140742+16653+18749+207565+23797+432530+68465+72508+72674+72993+74370	90	14	6.24149	2.24306	0.00339212	0.0712195	104111;108097;11793;140742;16653;18749;207565;23797;432530;68465;72508;72674;72993;74370	Rps6kb1;Adipor2;Camkk2;Rptor;Adcy3;Prkab2;Atg5;Adipor1;Sesn1;Appl1;Prkacb;Akt3;Adcy1;Kras
mmu04910	Insulin signaling pathway	http://www.kegg.jp/kegg-bin/show_pathway?mmu04910+107746+108097+12313+12928+13712+14120+14252+16332+16653+17346+18749+18770+20662+20787+23797+56637+68401+72508+74370	140	19	9.70898	1.95695	0.00354988	0.0712195	107746;108097;12313;12928;13712;14120;14252;16332;16653;17346;18749;18770;20662;20787;23797;56637;68401;72508;74370	Crk;Rps6kb1;Flot2;Gsk3b;Srebf1;Rptor;Inppl1;Prkab2;Elk1;Calm1;Pklr;Prkacb;Akt3;Sos1;Rapgef1;Fbp2;G6pc3;Mknk1;Kras
mmu04921	Oxytocin signaling pathway	http://www.kegg.jp/kegg-bin/show_pathway?mmu04921+104111+108097+12298+12313+12322+13631+13712+14682+14683+16438+16653+17904+18749+18750+19055+19056+19735+19878+207565+432530	153	20	10.6105	1.88492	0.0043576	0.0822817	104111;108097;12298;12313;12322;13631;13712;14682;14683;16438;16653;17904;18749;18750;19055;19056;19735;19878;207565;432530	Prkca;Camk2a;Rgs2;Camkk2;Itpr1;Myl6;Gnas;Gnaq;Adcy3;Prkab2;Ppp3ca;Elk1;Rock2;Calm1;Eef2k;Cacnb4;Prkacb;Ppp3cb;Adcy1;Kras
mmu00052	Galactose metabolism	http://www.kegg.jp/kegg-bin/show_pathway?mmu00052+11677+14595+16770+319625+56421+68401+72157	32	7	2.2192	3.1543	0.00544471	0.0963289	11677;14595;16770;319625;56421;68401;72157	Pfkp;Galm;Akr1b3;Pgm2;G6pc3;Lalba;B4galt1
mmu04152	AMPK signaling pathway	http://www.kegg.jp/kegg-bin/show_pathway?mmu04152+108097+13631+14120+207565+20787+23797+26931+26932+51792+56421+68401+68465+69008+72508+72674+73699+74370	126	17	8.73808	1.94551	0.00600082	0.0963289	108097;13631;14120;207565;20787;23797;26931;26932;51792;56421;68401;68465;69008;72508;72674;73699;74370	Rps6kb1;Pfkp;Ppp2r1a;Adipor2;Camkk2;Srebf1;Rptor;Ppp2r5c;Prkab2;Ppp2r1b;Eef2k;Cab39l;Adipor1;Akt3;Fbp2;Ppp2r5e;G6pc3
mmu05213	Endometrial cancer	http://www.kegg.jp/kegg-bin/show_pathway?mmu05213+107986+12386+12387+13712+16653+16842+19211+20662+23797+56637	58	10	4.02229	2.48615	0.0060018	0.0963289	107986;12386;12387;13712;16653;16842;19211;20662;23797;56637	Lef1;Ctnnb1;Pten;Gsk3b;Elk1;Ctnna2;Akt3;Sos1;Ddb2;Kras

## Sheet: GN56_Cerebellum_MPO
geneSet	description	link	size	overlap	expect	enrichmentRatio	pValue	FDR	overlapId	userId
MP:0000841	abnormal hindbrain morphology	http://www.informatics.jax.org/searches/Phat.cgi?id=MP:0000841	401	70	30.3504	2.3064	1.83025e-11	1.18344e-07	11432;11487;69597;83397;23797;213827;11898;11932;11990;20239;59058;12151;12367;12724;12804;12822;13014;12386;12387;13172;13591;69638;330369;243853;114142;327826;14451;14667;14683;14712;171469;14804;235439;15194;212111;216850;17754;17257;17701;17967;17993;18013;18028;319504;18186;18208;18212;18424;18472;57320;18508;67199;18786;18970;66979;19211;19290;20273;210274;58234;20512;73754;80890;73710;2215…	Pafah1b1;Kdm6b;Ctnnb1;Uchl5;Pten;Msx1;Pfdn1;Polb;Fkrp;Tubb2b;Mecp2;Gnas;Htt;Ncam1;Ntn1;Park7;Cntfr;Tulp3;Arcn1;Akap12;Col18a1;Ube3a;Pura;Nrp1;Bmi1;Plaa;Trim2;Enho;Casp3;Grid2;Ebf1;Pole4;Thap1;Gas1;Vegfa;Nfib;Gm2a;Ass1;Scn8a;Atrn;Atxn2;Slc1a3;Herc1;Unc5c;Foxp2;Map1a;Clcn2;Ctnna2;Akt3;Shank2;Vangl2;Atp1b2;Pax6;Dbx1;Adam10;Bhlhe22;Ntrk2;Afg3l2;Inpp5a;Shank3;Cstb;Nrcam;Fbxo41;Neurod2;Ndufs4;Gnpat;Frs…
MP:0002152	abnormal brain morphology	http://www.informatics.jax.org/searches/Phat.cgi?id=MP:0002152	1409	168	106.643	1.57536	2.09005e-10	6.75715e-07	11432;60595;11487;432530;104111;11518;68465;69597;11606;83397;23797;228361;213827;93760;11898;11793;11927;11932;11990;20239;319974;14595;102774;12125;59058;12151;12298;12322;12367;12389;108686;53883;12724;12725;12753;12804;12822;17846;208922;12988;13010;13014;13017;12386;12387;13063;13172;13175;217480;13385;71228;242667;13543;13559;13591;13618;69638;12140;330369;14225;243853;114142;74123;327826;1…	Mbd1;Pafah1b1;Dlg4;Myh9;Ski;Kdm6b;Lef1;Ndel1;Gap43;Ndn;Slc20a2;Ctnnb1;Uchl5;Clcn3;Nos1;March7;Camk2a;Map3k12;Rgs2;Pten;Stam;Pex5;Commd1;Msx1;Adipor2;Pfdn1;Polb;Atox1;Fkrp;Nog;Tubb2b;Cav1;Dlg5;Ctbp2;Syn2;Tspan7;Mecp2;Itpr1;Ptbp2;Slc2a8;Gnas;Htt;Foxp4;Dclk1;Ncam1;Ntn1;Adcy3;Park7;Cntfr;Kalrn;Rpl24;Tulp3;Arcn1;Ppp3ca;Akap12;Klc1;Col18a1;Atg5;Ambra1;Actn4;Ube3a;Pura;Nrp1;Bmi1;Plaa;Gpr85;Trim2;Numb;En…
MP:0000847	abnormal metencephalon morphology	http://www.informatics.jax.org/searches/Phat.cgi?id=MP:0000847	349	61	26.4146	2.30932	3.74157e-10	8.06434e-07	11432;69597;83397;23797;213827;11898;11932;11990;20239;12151;12367;12724;12804;13014;12386;12387;13591;69638;330369;243853;114142;327826;14451;14667;14683;14712;171469;14804;235439;15194;212111;17754;17257;17967;17993;18013;18028;319504;18186;18208;18212;18424;18472;57320;18508;67199;18786;66979;19211;19290;20273;210274;58234;20512;73754;80890;73710;22215;22253;93840;22339	Pafah1b1;Ctnnb1;Pten;Pfdn1;Fkrp;Tubb2b;Mecp2;Gnas;Htt;Ncam1;Ntn1;Park7;Cntfr;Arcn1;Akap12;Ube3a;Pura;Nrp1;Bmi1;Plaa;Trim2;Enho;Casp3;Grid2;Ebf1;Pole4;Thap1;Gas1;Vegfa;Nfib;Gm2a;Ass1;Scn8a;Atrn;Atxn2;Slc1a3;Herc1;Unc5c;Foxp2;Map1a;Clcn2;Ctnna2;Akt3;Shank2;Vangl2;Atp1b2;Pax6;Ntrk2;Afg3l2;Inpp5a;Shank3;Cstb;Nrcam;Fbxo41;Neurod2;Ndufs4;Gnpat;Frs2;Gpr37l1;Otx2;Acp2
MP:0008540	abnormal cerebral hemisphere morphology	http://www.informatics.jax.org/searches/Phat.cgi?id=MP:0008540	472	70	35.7241	1.95946	2.63114e-08	4.25324e-05	432530;11606;23797;11990;102774;12125;59058;12151;12322;12389;108686;12724;12725;208922;13010;12386;12387;13063;13175;217480;13385;13559;12140;243853;327826;14360;14432;14667;14712;15182;15194;545156;110862;16842;26404;57438;17118;17190;17257;17967;83431;18028;18186;18208;18212;18424;18472;18508;18571;19305;67199;18786;18970;19055;19211;19290;19735;20265;58234;20516;56017;192157;20844;223435;2191…	Mbd1;Pafah1b1;Dlg4;Lef1;Ndel1;Gap43;Slc20a2;Ctnnb1;Uchl5;Clcn3;March7;Camk2a;Map3k12;Rgs2;Pten;Stam;Pex5;Pfdn1;Polb;Fkrp;Tubb2b;Cav1;Tspan7;Mecp2;Slc2a8;Htt;Dclk1;Ncam1;Ntn1;Kalrn;Ppp3ca;Ube3a;Pura;Nrp1;Bmi1;Plaa;Bbs4;Nfib;Gm2a;Hdac2;Atrn;Fabp7;Cycs;Clcn2;Bcl2l11;Cpeb3;Scn1a;Ctnna2;Fyn;Akt3;Vangl2;Pax6;Dgkb;Trio;Marcks;Bhlhe22;Ntrk2;Socs7;Shank3;Pdcd6ip;E2f5;Adcy1;Ttl;Gnpat;Frs2;Agt;Ccdc88a;Cst3;…
MP:0000849	abnormal cerebellum morphology	http://www.informatics.jax.org/searches/Phat.cgi?id=MP:0000849	320	53	24.2197	2.1883	3.73793e-08	4.62076e-05	11432;69597;83397;23797;213827;11898;11932;11990;20239;12151;12367;12724;13014;12386;12387;69638;330369;243853;114142;327826;14451;14667;14683;14712;171469;14804;235439;15194;212111;17754;17257;17967;17993;18013;18028;319504;18212;18472;18508;67199;18786;66979;19211;19290;20273;210274;58234;20512;73754;80890;73710;22215;22253	Pafah1b1;Ctnnb1;Pten;Pfdn1;Fkrp;Tubb2b;Mecp2;Gnas;Htt;Ncam1;Arcn1;Akap12;Ube3a;Pura;Bmi1;Plaa;Trim2;Enho;Casp3;Grid2;Pole4;Thap1;Gas1;Nfib;Gm2a;Ass1;Scn8a;Atrn;Atxn2;Slc1a3;Herc1;Unc5c;Foxp2;Map1a;Clcn2;Ctnna2;Akt3;Shank2;Atp1b2;Pax6;Ntrk2;Afg3l2;Inpp5a;Shank3;Cstb;Nrcam;Fbxo41;Neurod2;Ndufs4;Gnpat;Frs2;Gpr37l1;Acp2
MP:0002882	abnormal neuron morphology	http://www.informatics.jax.org/searches/Phat.cgi?id=MP:0002882	1222	142	92.4891	1.53532	4.28775e-08	4.62076e-05	11432;104111;69597;23797;11658;236266;213827;11793;11932;11990;20239;319974;23821;102774;12125;59058;12151;12298;12322;12367;12389;320234;108686;12772;16423;12724;12725;76686;26889;12753;12804;21367;208922;13010;12386;12387;12879;13138;13172;13175;217480;13385;71228;13527;13618;15572;69638;243853;114142;14313;14360;14394;14432;14451;14457;231044;14667;14712;171469;14804;15182;235439;26556;15194;2…	Mbd1;Pafah1b1;Dlg4;Ndel1;Gap43;Alcam;Kcnq4;Ndn;Ctnnb1;Uchl5;Clcn3;Cys1;Nos1;Syne1;Camk2a;Map3k12;Snph;Pten;Map3k1;Stam;Bace1;Msx1;Cd47;Polb;Fkrp;Nog;Cav1;Dlg5;Syn2;Tspan7;Mecp2;Cntn2;Ptbp2;Htt;Gbx1;Dclk1;Ncam1;Ntn1;Adcy3;Park7;Cntfr;Kalrn;Rpl24;Tulp3;Arcn1;Alms1;Klc1;Pde6d;Spry2;Tmie;Atg5;Rock2;Nppc;Ube3a;Pura;Nrp1;Bmi1;Plaa;Trim2;Numb;Enho;Casp3;Zeb1;Bbs4;Uchl3;Grid2;Nptn;Thap1;Gas1;Cacnb4;Homer…
MP:0000787	abnormal telencephalon morphology	http://www.informatics.jax.org/searches/Phat.cgi?id=MP:0000787	657	88	49.7261	1.76969	5.52634e-08	5.10476e-05	432530;104111;11606;23797;228361;11932;11990;102774;12125;59058;12151;12322;12367;12389;108686;53883;12724;12725;12753;12822;208922;12988;13010;12386;12387;13063;13175;217480;13385;71228;242667;13559;13591;12140;243853;327826;14360;14432;14667;14712;15182;15194;545156;110862;16842;26404;57438;17118;17190;17257;17967;83431;17993;18028;18186;18208;18212;18222;18424;18472;57320;18508;18571;19305;671…	Mbd1;Pafah1b1;Dlg4;Ski;Lef1;Ndel1;Gap43;Slc20a2;Ctnnb1;Uchl5;Clcn3;March7;Camk2a;Map3k12;Rgs2;Pten;Stam;Pex5;Pfdn1;Polb;Fkrp;Tubb2b;Cav1;Dlg5;Tspan7;Mecp2;Ptbp2;Slc2a8;Htt;Dclk1;Ncam1;Ntn1;Adcy3;Park7;Kalrn;Ppp3ca;Col18a1;Ambra1;Ube3a;Pura;Nrp1;Bmi1;Plaa;Numb;Casp3;Zeb1;Bbs4;Ebf1;Nfib;Gm2a;Clock;Csk;Hdac2;Celsr2;Atrn;Fabp7;Cycs;Sdccag8;Clcn2;Bcl2l11;Cpeb3;Scn1a;Ctnna2;Fyn;Akt3;Vangl2;Atp1b2;Pax6;…
MP:0003633	abnormal nervous system physiology	http://www.informatics.jax.org/searches/Phat.cgi?id=MP:0003633	1692	182	128.062	1.42119	1.12451e-07	9.08884e-05	11432;432530;69597;11606;23797;228361;11775;11815;11829;74100;11898;11927;11990;319974;23821;59058;12151;12267;12298;12307;68566;12322;207565;12367;12389;108686;12772;16423;110911;67006;12724;12725;26889;12753;21367;12822;12846;208922;12916;382056;13010;13014;12386;12387;13032;13063;13172;70503;217480;13385;242667;13559;13631;15572;13819;14055;12140;330369;243853;114142;14360;14394;14395;14432;14…	Slc32a1;Mbd1;Pafah1b1;Dlg4;Kdm6b;Nlrp1a;Gap43;Kcnq4;Ptn;Ndn;Ctnnb1;Clcn3;Nos1;Camk2a;Map3k12;Rgs2;Glt8d1;Snph;Pten;Ctsc;Calb1;Gsk3b;Stam;Triobp;St3gal4;Bace1;Yipf5;Crtc1;Timp2;Nedd4l;Lyn;Camkk2;Prrt1;Cd47;Rab27b;Polb;Atox1;Fkrp;Nog;Tubb2b;Cav1;Gng3;Syn2;Tspan7;Mecp2;Itpr1;Cntn2;Vdac1;Kcnip1;Gnas;Senp2;Htt;Gbx1;Gnaq;Napb;Ptpre;Trpc1;Prkcd;Gria4;Park7;Ptchd1;Comt;Kalrn;Tulp3;Hcn2;Hax1;Apod;Klc1;Col…
MP:0001516	abnormal motor coordination/balance	http://www.informatics.jax.org/searches/Phat.cgi?id=MP:0001516	671	87	50.7858	1.71308	2.89521e-07	0.000204048	11432;11488;69597;213827;65106;11932;20239;23821;102774;59058;12151;12298;12307;12322;73582;12725;26889;13014;12386;12387;13063;13385;13527;13559;15572;69638;330369;114142;14394;14451;14457;231044;14667;14682;14683;171469;14804;23897;15166;235439;15194;212111;16438;545156;16527;16535;16593;17754;17257;17957;17984;17993;18013;18015;18016;18125;20320;319504;27528;18208;18212;18472;57320;67199;18786…	Pafah1b1;Dlg4;Ndn;Ctnnb1;Clcn3;Nos1;Syne1;Camk2a;Snph;Pten;Calb1;Bace1;Pfdn1;Mecp2;Itpr1;Ppp2r5c;Gnas;Htt;Gbx1;Gnaq;Napb;Ntn1;Park7;Kalrn;Hcn2;Arcn1;Hax1;Klc1;Tmie;Syt2;Ube3a;Bmi1;Plaa;Trim2;Enho;Bbs4;Grid2;Nptn;Nf1;Pole4;Adam11;Gas1;Cacnb4;Vegfa;Gm2a;Nrep;Scn8a;Atxn2;Slc1a3;Cycs;Rnf10;Herc1;Unc5c;Trak1;Foxp2;Map1a;Scn1a;Ctnna2;Gas7;Shank2;Vangl2;Atp1b2;Camkmt;Elavl4;Kcnk3;Snca;Nf2;Dtna;Bhlhe22;N…
MP:0004166	abnormal limbic system morphology	http://www.informatics.jax.org/searches/Phat.cgi?id=MP:0004166	306	49	23.1601	2.11571	3.57629e-07	0.000204048	11606;23797;102774;12125;12151;12322;12389;12725;12753;208922;13010;12386;12387;13063;217480;13385;12140;243853;14360;14667;15182;15194;545156;110862;16842;17190;17257;17967;83431;17984;18028;18186;18212;18472;18571;18616;19055;19211;19290;19735;20265;58234;20464;56017;192157;20844;223435;21912;93840	Mbd1;Pafah1b1;Dlg4;Lef1;Ndel1;Ndn;Ctnnb1;Clcn3;Camk2a;Rgs2;Pten;Stam;Fkrp;Cav1;Tspan7;Mecp2;Slc2a8;Htt;Ncam1;Kalrn;Ppp3ca;Pura;Nrp1;Bmi1;Bbs4;Nfib;Gm2a;Clock;Hdac2;Peg3;Sim1;Fabp7;Cycs;Bcl2l11;Cpeb3;Scn1a;Ctnna2;Fyn;Akt3;Vangl2;Dgkb;Trio;Ntrk2;Socs7;Shank3;Pdcd6ip;Agt;Cst3;Kcnq3
MP:0002206	abnormal CNS synaptic transmission	http://www.informatics.jax.org/searches/Phat.cgi?id=MP:0002206	564	76	42.6873	1.78039	3.81006e-07	0.000204048	432530;23821;12298;68566;12322;207565;108686;16423;12725;12846;208922;12386;12387;13032;217480;13385;242667;14055;12140;114142;14360;14394;14395;14682;13972;14802;14804;54645;268934;56637;15182;15312;26556;114663;16438;545156;232087;17190;17257;83814;18125;18159;20320;319504;18191;18212;57320;18508;18578;18786;14208;18749;260297;19211;19242;19417;50849;19878;20265;210274;58234;20512;63959;22348;2…	Slc32a1;Mbd1;Dlg4;Ptn;Ctnnb1;Clcn3;Nos1;Camk2a;Pten;Ctsc;Gsk3b;Bace1;Yipf5;Timp2;Nedd4l;Camkk2;Prrt1;Cd47;Syn2;Tspan7;Mecp2;Itpr1;Vdac1;Gnaq;Gria4;Park7;Comt;Kalrn;Tulp3;Rock2;Nppc;Syt2;Ube3a;Hmgn1;Plaa;Grid2;Nptn;Cacnb4;Homer1;Mat2a;Hdac2;Ezh1;Rasgrf1;Impa2;Slc1a3;Unc13c;Gabra2;Slc29a1;Fabp7;Rnf10;Foxp2;Pde4b;Cpeb3;Prkacb;Scn1a;Ctnna2;Fyn;Shank2;Pax6;Dgkb;Dlgap3;Snca;Gripap1;Ntrk2;Shank3;Nrxn3;N…
MP:0000783	abnormal forebrain morphology	http://www.informatics.jax.org/searches/Phat.cgi?id=MP:0000783	853	104	64.5607	1.61089	3.97398e-07	0.000204048	60595;11487;432530;104111;11606;23797;228361;93760;11793;11932;11990;14595;102774;12125;59058;12151;12298;12322;12367;12389;108686;53883;12724;12725;12753;12822;208922;12988;13010;13017;12386;12387;13063;13175;217480;13385;71228;242667;13559;13591;12140;243853;327826;14360;14432;14667;14712;15182;15194;16438;545156;110862;16842;26404;57438;17118;17190;17257;17701;17967;83431;17984;17993;18028;181…	Mbd1;Pafah1b1;Dlg4;Ski;Lef1;Ndel1;Gap43;Ndn;Slc20a2;Ctnnb1;Uchl5;Clcn3;March7;Camk2a;Map3k12;Rgs2;Pten;Stam;Pex5;Msx1;Pfdn1;Polb;Fkrp;Nog;Tubb2b;Cav1;Dlg5;Ctbp2;Tspan7;Mecp2;Itpr1;Ptbp2;Slc2a8;Htt;Dclk1;Ncam1;Ntn1;Adcy3;Park7;Kalrn;Tulp3;Ppp3ca;Col18a1;Atg5;Ambra1;Actn4;Ube3a;Pura;Nrp1;Bmi1;Plaa;Numb;Casp3;Zeb1;Bbs4;Ebf1;Cacnb4;Vegfa;Nfib;Gm2a;Clock;Csk;Hdac2;Peg3;Celsr2;Atrn;Sim1;Arid1a;Fabp7;Cy…
MP:0002063	abnormal learning/memory/conditioning	http://www.informatics.jax.org/searches/Phat.cgi?id=MP:0002063	626	82	47.3799	1.73069	4.28231e-07	0.000204048	11488;432530;69010;11815;65106;319974;23821;12322;55984;207565;73582;12389;108686;12772;16423;12725;12753;12846;208922;12916;382056;12988;12386;12387;217480;13385;12140;114142;14360;14394;14395;14667;14683;171469;64450;14802;14804;54645;268934;56637;14886;15165;15182;26556;15194;545156;383348;68576;17190;17257;108156;66830;17967;17984;18015;18125;319504;27528;18212;18230;18472;57320;18516;18578;1…	Mbd1;Pafah1b1;Dlg4;Ric8a;Ndn;Ctnnb1;Clcn3;Kctd16;Nos1;Camk2a;Sppl3;Gsk3b;Wscd1;St3gal4;Bace1;Crtc1;Timp2;Camkk2;Prrt1;Cd47;Anapc13;Nxn;Cav1;Syn2;Tspan7;Mecp2;Vdac1;Gnas;Mthfd1;Htt;Ncam1;Gria4;Park7;Ptchd1;Comt;Kalrn;Apod;Zfp148;Crem;Ube3a;Gpr85;Grid2;Nf1;Adam11;Homer1;Camkk1;Gm2a;Clock;Nrep;Csk;Hdac2;Rasgrf1;Auts2;Gtf2i;Unc13c;Gabra2;Fabp7;Foxp2;Pde4b;Cpeb3;Prkacb;Ctnna2;Fyn;Shank2;Dgkb;Camkmt;Cc…
MP:0014114	abnormal cognition	http://www.informatics.jax.org/searches/Phat.cgi?id=MP:0014114	627	82	47.4555	1.72793	4.58102e-07	0.000204048	11488;432530;69010;11815;65106;319974;23821;12322;55984;207565;73582;12389;108686;12772;16423;12725;12753;12846;208922;12916;382056;12988;12386;12387;217480;13385;12140;114142;14360;14394;14395;14667;14683;171469;64450;14802;14804;54645;268934;56637;14886;15165;15182;26556;15194;545156;383348;68576;17190;17257;108156;66830;17967;17984;18015;18125;319504;27528;18212;18230;18472;57320;18516;18578;1…	Mbd1;Pafah1b1;Dlg4;Ric8a;Ndn;Ctnnb1;Clcn3;Kctd16;Nos1;Camk2a;Sppl3;Gsk3b;Wscd1;St3gal4;Bace1;Crtc1;Timp2;Camkk2;Prrt1;Cd47;Anapc13;Nxn;Cav1;Syn2;Tspan7;Mecp2;Vdac1;Gnas;Mthfd1;Htt;Ncam1;Gria4;Park7;Ptchd1;Comt;Kalrn;Apod;Zfp148;Crem;Ube3a;Gpr85;Grid2;Nf1;Adam11;Homer1;Camkk1;Gm2a;Clock;Nrep;Csk;Hdac2;Rasgrf1;Auts2;Gtf2i;Unc13c;Gabra2;Fabp7;Foxp2;Pde4b;Cpeb3;Prkacb;Ctnna2;Fyn;Shank2;Dgkb;Camkmt;Cc…
MP:0002083	premature death	http://www.informatics.jax.org/searches/Phat.cgi?id=MP:0002083	920	110	69.6317	1.57974	4.73356e-07	0.000204048	60595;11492;83397;11732;68865;11898;11990;14595;12125;12053;66821;56208;12151;12298;12322;12361;12367;12389;108686;12476;16423;231600;67006;12725;26889;12387;13047;13063;12879;107986;116891;13559;13591;13618;74155;14042;330369;14225;14268;114142;72313;14394;14432;14704;14712;75612;23897;15166;215114;15194;16438;545156;110862;17311;214162;16646;16653;212442;16776;17096;50791;17215;17246;17257;1723…	Nlrp1a;Gap43;Fryl;Arv1;Ctnnb1;Clcn3;Pmm2;Cys1;Nos1;Becn1;Camk2a;Pten;Stam;Hip1;Kpna1;Nedd4l;Lyn;Cd47;Pfdn1;Cux1;Cav1;Gng3;Ank;Mecp2;Cd151;Itpr1;Senp2;Htt;Slc5a1;Derl2;Napb;Gns;Prkcd;Kalrn;Hcn2;Hax1;Bcl6;Ppp3ca;Akap12;Spry2;Pdcd4;Rock2;Zfp148;Usf2;Actn4;Pura;Nrp1;Bmi1;Errfi1;Casp3;Zeb1;Bcs1l;Ebf1;Lactb2;Mcm3;Cacnb4;Magi2;Ext1;Trmt1;Ass1;Kitl;Mdm2;Mgrn1;Scn8a;Atrn;Fkbp1a;Opa3;Cycs;Prdx1;Lama5;Tyr;Z…
MP:0010832	lethality during fetal growth through weaning	http://www.informatics.jax.org/searches/Phat.cgi?id=MP:0010832	1806	187	136.69	1.36806	1.11324e-06	0.000449887	67469;60595;11492;104111;11568;69597;11606;228361;93760;11898;11793;11927;11932;319974;14595;23821;102774;12053;12151;57261;14705;109624;12361;12367;71722;76686;12804;12928;104318;13016;13017;13018;12386;12387;13047;13063;12879;13172;116891;13385;13436;13543;13618;13665;54325;13819;13837;74155;30843;330369;14225;243853;14235;108655;114142;72313;14313;14390;14394;14395;14432;14451;106039;20340;146…	Crk;Pfn1;Slc32a1;Pafah1b1;Dlg4;Ski;Kdm6b;Lef1;Kcmf1;Med31;Gap43;Lman1;Brd4;Fryl;Ndn;Ctnnb1;Gpi1;Cald1;Cys1;Syne1;Map3k12;Spin1;Impad1;Slc43a2;Jarid2;Gsk3b;Hip1;Pex5;Rgmb;Jade1;Bace1;Gabpa;Cic;Msx1;Gpc6;Nedd4l;Maea;Elovl1;Polb;Atox1;Fkrp;Nog;Nxn;Cux1;Stat3;Srebf1;Ctbp2;Itpr1;Ppp2r5c;Ptbp2;Gga1;Gnas;Htt;Ube2l3;Derl2;Gnaq;Fbxl12;Trps1;Ntn1;Adcy3;Dnmt3b;Nme1;Cntfr;Tulp3;Hcn2;Sbf1;Eif2s1;Kmt2e;Bcl6;Sp…
MP:0000801	abnormal temporal lobe morphology	http://www.informatics.jax.org/searches/Phat.cgi?id=MP:0000801	267	43	20.2083	2.12783	1.6121e-06	0.000613169	11606;23797;102774;12125;12151;12322;12389;12725;208922;13010;12386;12387;217480;13385;12140;243853;14360;14667;15182;15194;545156;110862;16842;17190;17257;17967;83431;18028;18186;18472;18571;19055;19211;19290;19735;20265;58234;56017;192157;20844;223435;21912;93840	Mbd1;Pafah1b1;Dlg4;Lef1;Ndel1;Ctnnb1;Clcn3;Camk2a;Rgs2;Pten;Stam;Fkrp;Cav1;Tspan7;Mecp2;Slc2a8;Htt;Ncam1;Kalrn;Ppp3ca;Pura;Nrp1;Bmi1;Bbs4;Nfib;Gm2a;Hdac2;Fabp7;Bcl2l11;Cpeb3;Scn1a;Ctnna2;Fyn;Akt3;Vangl2;Dgkb;Trio;Socs7;Shank3;Pdcd6ip;Agt;Cst3;Kcnq3
MP:0009956	abnormal cerebellar layer morphology	http://www.informatics.jax.org/searches/Phat.cgi?id=MP:0009956	208	36	15.7428	2.28676	2.09058e-06	0.000741321	11432;69597;83397;23797;213827;11898;11932;20239;12151;12367;13014;12386;69638;330369;114142;14451;14667;14712;171469;14804;235439;212111;17754;17257;17993;18028;18212;18472;18508;18786;19290;20273;210274;20512;80890;22253	Pafah1b1;Mecp2;Arcn1;Akap12;Pura;Bmi1;Plaa;Trim2;Enho;Casp3;Grid2;Gas1;Nfib;Gm2a;Ass1;Scn8a;Atxn2;Slc1a3;Herc1;Unc5c;Foxp2;Map1a;Ctnna2;Akt3;Shank2;Atp1b2;Pax6;Ntrk2;Afg3l2;Inpp5a;Cstb;Fbxo41;Ndufs4;Gnpat;Gpr37l1;Acp2
MP:0000807	abnormal hippocampus morphology	http://www.informatics.jax.org/searches/Phat.cgi?id=MP:0000807	261	42	19.7542	2.12613	2.17833e-06	0.000741321	11606;23797;102774;12125;12151;12322;12389;12725;208922;13010;12386;12387;217480;13385;12140;243853;14360;15182;15194;545156;110862;16842;17190;17257;17967;83431;18028;18186;18472;18571;19055;19211;19290;19735;20265;58234;56017;192157;20844;223435;21912;93840	Mbd1;Pafah1b1;Dlg4;Lef1;Ndel1;Ctnnb1;Clcn3;Camk2a;Rgs2;Pten;Stam;Fkrp;Cav1;Tspan7;Mecp2;Slc2a8;Htt;Ncam1;Kalrn;Ppp3ca;Pura;Nrp1;Bmi1;Bbs4;Nfib;Hdac2;Fabp7;Bcl2l11;Cpeb3;Scn1a;Ctnna2;Fyn;Akt3;Vangl2;Dgkb;Trio;Socs7;Shank3;Pdcd6ip;Agt;Cst3;Kcnq3
MP:0003861	abnormal nervous system development	http://www.informatics.jax.org/searches/Phat.cgi?id=MP:0003861	992	113	75.0812	1.50504	3.64293e-06	0.00117776	11432;11487;11518;228361;93760;66403;11898;319974;102774;59058;12367;12389;108686;12822;17846;12988;13017;12386;12387;13063;13175;71228;13436;13543;13559;13591;15572;75560;330369;14225;243853;14268;114142;74123;327826;14313;14432;14451;234366;14712;171469;14804;14886;15194;69718;16438;16468;545156;16568;17311;16653;16776;16842;26404;26407;17118;17190;17257;67279;17701;17765;108156;17967;50884;834…	Mbd1;Pafah1b1;Ski;Asf1a;Lef1;Med31;Ndel1;Gap43;Ctnnb1;Uchl5;Pmm2;Nos1;Map3k12;Rttn;Ep400;Pten;Jarid2;Pex5;Commd1;Msx1;Pfdn1;Polb;Fkrp;Nog;Tubb2b;Cav1;Dlg5;Ctbp2;Syn2;Mecp2;Itpr1;Trim28;Ptbp2;Mthfd1;Htt;Foxp4;Gatad2a;Dclk1;Ncam1;Ntn1;Dnmt3b;Kalrn;Rpl24;Tulp3;Col18a1;Ambra1;Zfp148;Pura;Nrp1;Numb;Casp3;Zeb1;Bbs4;Tom1l2;Grid2;Nptn;Nf1;Ebf1;Pole4;Thap1;Gas1;Vegfa;Nfib;Ass1;Kitl;Csk;Scn8a;Auts2;Fkbp1a;…
MP:0002062	abnormal associative learning	http://www.informatics.jax.org/searches/Phat.cgi?id=MP:0002062	268	42	20.284	2.07059	4.36745e-06	0.00128717	319974;23821;12322;55984;73582;108686;12772;16423;12846;208922;12916;382056;12386;12387;13385;12140;14360;14394;14395;14667;64450;14804;54645;56637;15165;15182;26556;545156;383348;17257;66830;27528;18578;18749;211612;19417;58234;20443;21858;21912;22215;22333	Dlg4;Ctnnb1;Kctd16;Camk2a;Gsk3b;St3gal4;Bace1;Crtc1;Timp2;Cd47;Tspan7;Mecp2;Vdac1;Ptchd1;Comt;Kalrn;Crem;Ube3a;Gpr85;Grid2;Homer1;Camkk1;Gm2a;Nrep;Hdac2;Rasgrf1;Auts2;Gabra2;Fabp7;Pde4b;Cpeb3;Prkacb;Ctnna2;Fyn;Camkmt;Ccr2;Gripap1;Shank3;Hcn1;Nacc1;Ccdc88a;Gabra1
MP:0000889	abnormal cerebellar molecular layer	http://www.informatics.jax.org/searches/Phat.cgi?id=MP:0000889	46	14	3.48159	4.02115	4.37948e-06	0.00128717	11432;69597;12151;12367;330369;114142;14451;14667;171469;14804;17754;19290;210274;22253	Pura;Bmi1;Casp3;Grid2;Gas1;Gm2a;Unc5c;Foxp2;Map1a;Shank2;Afg3l2;Fbxo41;Gpr37l1;Acp2
MP:0001405	impaired coordination	http://www.informatics.jax.org/searches/Phat.cgi?id=MP:0001405	372	53	28.1554	1.88241	4.76325e-06	0.00130601	11488;69597;213827;11932;20239;23821;12298;73582;12725;13014;12387;13385;13527;15572;69638;330369;114142;14394;14457;231044;14667;14682;14804;23897;15166;235439;15194;212111;16438;545156;16535;16593;17257;17984;17993;18013;18015;18016;319504;18472;57320;67199;66979;20273;210274;58234;20617;241727;64009;20980;67095;22215;22339	Pafah1b1;Dlg4;Ndn;Ctnnb1;Clcn3;Syne1;Snph;Bace1;Pfdn1;Mecp2;Itpr1;Htt;Gbx1;Gnaq;Park7;Kalrn;Hcn2;Arcn1;Hax1;Klc1;Syt2;Ube3a;Enho;Grid2;Nf1;Pole4;Adam11;Cacnb4;Vegfa;Gm2a;Scn8a;Atxn2;Herc1;Trak1;Foxp2;Gas7;Shank2;Atp1b2;Camkmt;Elavl4;Snca;Nf2;Dtna;Afg3l2;Inpp5a;Shank3;Cstb;Nrcam;Fbxo41;Neurod2;Ndufs4;Kcnq1;Gabra1
MP:0004097	abnormal cerebellar cortex morphology	http://www.informatics.jax.org/searches/Phat.cgi?id=MP:0004097	242	39	18.3162	2.12927	4.84755e-06	0.00130601	11432;69597;83397;23797;213827;11898;11932;20239;12151;12367;13014;12386;69638;330369;243853;114142;14451;14667;14683;14712;171469;14804;235439;212111;17754;17257;17993;18028;18212;18472;18508;18786;66979;19290;20273;210274;20512;80890;22253	Pafah1b1;Fkrp;Mecp2;Gnas;Arcn1;Akap12;Pura;Bmi1;Plaa;Trim2;Enho;Casp3;Grid2;Pole4;Gas1;Nfib;Gm2a;Ass1;Scn8a;Atxn2;Slc1a3;Herc1;Unc5c;Foxp2;Map1a;Ctnna2;Akt3;Shank2;Atp1b2;Pax6;Ntrk2;Afg3l2;Inpp5a;Cstb;Fbxo41;Ndufs4;Gnpat;Gpr37l1;Acp2
MP:0003312	abnormal locomotor coordination	http://www.informatics.jax.org/searches/Phat.cgi?id=MP:0003312	525	68	39.7355	1.71132	6.57694e-06	0.00165567	11432;69597;11732;213827;11881;11898;11990;23821;12151;26363;12298;12307;12367;12389;12725;26889;13014;12386;13063;71228;13559;66892;74155;330369;14451;231044;14682;14683;14804;15166;235439;215114;15369;15194;212111;16438;16535;17754;17257;17957;17993;18013;20320;319504;27528;18208;403187;57320;18786;66979;26931;211612;19290;20265;20273;58234;20617;114715;20980;73754;20776;67095;80890;69737;22215…	Btd;Clcn3;Eif4e3;Calb1;Hip1;Bace1;Cav1;Dlg5;Ank;Mecp2;Itpr1;Ppp2r5c;Gnas;Htt;Gbx1;Gnaq;Napb;Ntn1;Park7;Ptchd1;Hcn2;Arcn1;Tmie;Syt2;Ube3a;Pura;Bmi1;Plaa;Errfi1;Trim2;Hmox2;Casp3;Grid2;Nptn;Pole4;Usmg5;Thap1;Gas1;Cacnb4;Vegfa;Nrep;Ass1;Scn8a;Atrn;Opa3;Cycs;Herc1;Arsb;Unc5c;Trak1;Map1a;Scn1a;Ctnna2;Snca;Afg3l2;Inpp5a;Shank3;E2f5;Cstb;Nrcam;Cln8;Fbxo41;Neurod2;Ndufs4;Ttl;Kcnq1;Spred1;Acp2
MP:0012321	abnormal total tissue mass	http://www.informatics.jax.org/searches/Phat.cgi?id=MP:0012321	1760	179	133.209	1.34376	6.65749e-06	0.00165567	193742;67469;11431;11432;60595;104111;11518;11568;69597;11606;11677;236266;11732;213827;213498;65106;11881;68865;11980;20239;319974;14595;23821;102774;12053;66821;59058;12177;14705;26363;12298;12322;73582;12389;108686;12772;12476;110911;26367;67006;12725;12747;12753;382056;104318;12386;13032;26554;13047;13063;13167;70503;116891;13385;15502;66959;13618;69638;13858;330369;243853;114142;72313;68401;…	Pfn1;Dlg4;Abhd16a;Nlrp1a;Btd;Rps6kb1;Gap43;Fryl;Arv1;Gpi1;Clcn3;Pmm2;Nos1;Syne1;Camk2a;Impad1;Slc43a2;Sppl3;Ctsc;Rpl29;Hip1;Pex5;Naca;Bnip3l;Pum1;Bace1;Crtc1;Pfdn1;Fkrp;Cux1;Stat3;Cav1;Gng3;Ank;Mecp2;Cd151;Ceacam2;Ppp2r5c;Slc2a8;Gga1;Gnas;Mthfd1;Htt;Slc5a1;Cul3;Inppl1;Derl2;Adcy3;Atp8a1;Trpc1;Nme1;Prkcd;Gria4;Park7;Clk1;Kalrn;Rpl24;Hcn2;Arcn1;Kmt2e;Hax1;Bcl6;Ppp3ca;Alms1;Klc1;Pde6d;Sms;Rock2;Nppc…
MP:0003635	abnormal synaptic transmission	http://www.informatics.jax.org/searches/Phat.cgi?id=MP:0003635	768	91	58.1274	1.56553	7.67343e-06	0.00183764	432530;69597;11829;74100;23821;12298;68566;12322;207565;108686;16423;12725;12846;208922;382056;12386;12387;13032;70503;217480;13385;242667;13819;14055;12140;114142;14360;14394;14395;14682;14683;13972;14802;14804;54645;268934;56637;15166;15182;15312;26556;114663;16438;545156;232087;17190;17257;17993;83814;18125;18159;20320;319504;18191;18212;57320;18508;18578;18786;14208;18749;260297;19211;19242;1…	Slc32a1;Mbd1;Dlg4;Ptn;Ctnnb1;Clcn3;Nos1;Camk2a;Snph;Pten;Ctsc;Gsk3b;Bace1;Yipf5;Crtc1;Timp2;Nedd4l;Camkk2;Prrt1;Cd47;Rab27b;Syn2;Tspan7;Mecp2;Itpr1;Vdac1;Gnas;Gnaq;Ptpre;Gria4;Park7;Comt;Kalrn;Tulp3;Hcn2;Rock2;Nppc;Syt2;Ube3a;Hmgn1;Plaa;Grid2;Nptn;Cacnb4;Homer1;Mat2a;Hdac2;Ezh1;Scn8a;Rasgrf1;Impa2;Slc1a3;Unc13c;Gabra2;Slc29a1;Fabp7;Rnf10;Arpp21;Foxp2;Pde4b;Cpeb3;Prkacb;Scn1a;Aqp4;Ctnna2;Fyn;Shank…
MP:0000854	abnormal cerebellum development	http://www.informatics.jax.org/searches/Phat.cgi?id=MP:0000854	91	20	6.88749	2.90382	1.13103e-05	0.00261187	11432;11898;12367;12386;330369;243853;114142;327826;14451;14712;171469;14804;15194;18028;18212;18508;66979;19290;20273;22253	Fkrp;Htt;Pura;Casp3;Grid2;Pole4;Gas1;Nfib;Ass1;Scn8a;Unc5c;Foxp2;Ctnna2;Pax6;Ntrk2;Fbxo41;Gnpat;Frs2;Gpr37l1;Acp2
MP:0009939	abnormal hippocampus neuron morphology	http://www.informatics.jax.org/searches/Phat.cgi?id=MP:0009939	85	19	6.43337	2.95335	1.44401e-05	0.00321964	12151;12322;12389;12725;208922;13010;12386;12387;217480;13385;14360;15182;545156;17257;83431;19211;20265;20844;21912	Dlg4;Ndel1;Ctnnb1;Clcn3;Camk2a;Pten;Stam;Cav1;Tspan7;Mecp2;Kalrn;Bmi1;Hdac2;Cpeb3;Scn1a;Ctnna2;Fyn;Dgkb;Cst3
MP:0000913	abnormal brain development	http://www.informatics.jax.org/searches/Phat.cgi?id=MP:0000913	612	75	46.3202	1.61916	1.62334e-05	0.00349883	11432;11487;11518;228361;11898;12367;108686;12822;17846;13017;12386;12387;13063;71228;13543;13559;330369;14225;243853;114142;74123;327826;14451;14712;171469;14804;14886;15194;69718;16438;16568;17311;16653;16776;16842;26407;17118;17190;17257;17701;17765;83431;18015;18028;18121;18148;18212;18222;18424;18472;18508;18571;19305;67199;228812;66979;56195;19211;19290;68193;99377;20273;20481;66313;192157;…	Mbd1;Pafah1b1;Ski;Lef1;Ndel1;Ctnnb1;Uchl5;Pten;Pex5;Commd1;Msx1;Pfdn1;Fkrp;Nog;Tubb2b;Dlg5;Ctbp2;Mecp2;Itpr1;Ptbp2;Htt;Foxp4;Rpl24;Tulp3;Col18a1;Ambra1;Pura;Numb;Casp3;Zeb1;Tom1l2;Grid2;Nf1;Pole4;Gas1;Vegfa;Nfib;Ass1;Kitl;Scn8a;Fkbp1a;Gtf2i;Add1;Cycs;Lama5;Unc5c;Map3k4;Foxp2;Ipmk;Ctnna2;Smurf2;Sall4;Vangl2;Pax6;Adam10;Marcks;Txn2;Ntrk2;Npm1;Socs7;Mtf2;Pdcd6ip;Dvl2;E2f5;Fbxo41;Ttl;Pigu;Gnpat;Frs2;…
MP:0001259	abnormal body weight	http://www.informatics.jax.org/searches/Phat.cgi?id=MP:0001259	1888	187	142.896	1.30864	2.088e-05	0.00435516	193742;67469;11431;11432;60595;104111;11518;72674;68465;11568;69597;11606;11677;236266;11732;213827;213498;65106;11881;68865;11980;20239;319974;14595;23821;102774;12053;66821;59058;12177;14705;26363;12298;12322;207565;73582;12389;108686;12772;12476;110911;26367;67006;12725;12747;12753;382056;104318;12386;13032;26554;13047;13063;13167;70503;116891;13385;15502;66959;13618;69638;13858;330369;243853;…	Pfn1;Dlg4;Abhd16a;Nlrp1a;Btd;Rps6kb1;Gap43;Sdc3;Fryl;Arv1;Gpi1;Clcn3;Pmm2;Nos1;Syne1;Camk2a;Impad1;Slc43a2;Sppl3;Ctsc;Rpl29;Hip1;Pex5;Naca;Bnip3l;Pum1;Bace1;Crtc1;Adipor2;Camkk2;Pfdn1;Fkrp;Cux1;Stat3;Cav1;Gng3;Ank;Mecp2;Cd151;Ceacam2;Ppp2r5c;Slc2a8;Gga1;Gnas;Mthfd1;Htt;Slc5a1;Cul3;Inppl1;Derl2;Adcy3;Atp8a1;Trpc1;Prkab2;Nme1;Prkcd;Gria4;Park7;Clk1;Kalrn;Rpl24;Hcn2;Arcn1;Kmt2e;Hax1;Bcl6;Ppp3ca;Alms…
MP:0002081	perinatal lethality	http://www.informatics.jax.org/searches/Phat.cgi?id=MP:0002081	1009	111	76.3679	1.45349	2.22092e-05	0.00448764	67469;60595;11568;93760;11898;11793;11927;319974;14595;102774;109624;12361;12367;76686;12804;12928;12386;12387;13047;13063;13172;116891;13436;13543;13618;13665;54325;13819;13837;14225;243853;14235;114142;14313;14394;106039;14682;14683;23888;14804;56637;15182;192231;215114;15400;15194;242291;16468;74287;110862;216850;17311;214162;69188;16653;59003;50791;26404;26407;17118;17215;17237;17701;17932;17…	Crk;Pfn1;Slc32a1;Ski;Kdm6b;Kcmf1;Ndn;Ctnnb1;Cald1;Syne1;Map3k12;Impad1;Jarid2;Gsk3b;Hip1;Msx1;Gpc6;Nedd4l;Maea;Elovl1;Polb;Atox1;Fkrp;Nog;Nxn;Cux1;Stat3;Ppp2r5c;Ptbp2;Gga1;Gnas;Htt;Ube2l3;Derl2;Gnaq;Trps1;Ntn1;Dnmt3b;Cntfr;Eif2s1;Kmt2e;Atg5;Zfp148;Actn4;Casp3;Zeb1;Foxm1;Nup98;Bbs4;Grid2;Plxnd1;Myt1;Mcm3;Vegfa;Magi2;Nfib;Hexim1;Abhd5;Ass1;Kitl;Hdac2;Mgrn1;Auts2;Sim1;Fkbp1a;Arid1a;Cycs;Sin3b;Tyr;Ma…
MP:0001262	decreased body weight	http://www.informatics.jax.org/searches/Phat.cgi?id=MP:0001262	1562	159	118.223	1.34492	2.48993e-05	0.00473526	193742;67469;11431;11432;60595;104111;11518;11568;69597;11606;11677;11732;213827;213498;65106;11881;68865;20239;319974;14595;23821;102774;12053;66821;59058;12177;14705;26363;12298;12322;73582;12389;108686;12772;12476;110911;67006;12725;12747;104318;12386;13032;26554;13047;13063;13167;116891;13385;15502;66959;13618;330369;243853;114142;72313;68401;14394;14432;106039;20340;14683;14704;14712;14751;6…	Pfn1;Dlg4;Abhd16a;Nlrp1a;Btd;Rps6kb1;Gap43;Fryl;Arv1;Gpi1;Clcn3;Pmm2;Nos1;Syne1;Camk2a;Slc43a2;Sppl3;Ctsc;Rpl29;Hip1;Pex5;Naca;Bnip3l;Pum1;Bace1;Pfdn1;Fkrp;Cux1;Stat3;Cav1;Gng3;Ank;Mecp2;Cd151;Ppp2r5c;Slc2a8;Gga1;Gnas;Htt;Slc5a1;Cul3;Inppl1;Derl2;Adcy3;Nme1;Prkcd;Gria4;Park7;Clk1;Kalrn;Rpl24;Hcn2;Arcn1;Kmt2e;Hax1;Bcl6;Ppp3ca;Klc1;Pde6d;Sms;Rock2;Nppc;Zfp148;Syt2;Actn4;Ube3a;Pura;Plaa;Gpr85;Bcs1l;…
MP:0012322	decreased total tissue mass	http://www.informatics.jax.org/searches/Phat.cgi?id=MP:0012322	1562	159	118.223	1.34492	2.48993e-05	0.00473526	193742;67469;11431;11432;60595;104111;11518;11568;69597;11606;11677;11732;213827;213498;65106;11881;68865;20239;319974;14595;23821;102774;12053;66821;59058;12177;14705;26363;12298;12322;73582;12389;108686;12772;12476;110911;67006;12725;12747;104318;12386;13032;26554;13047;13063;13167;116891;13385;15502;66959;13618;330369;243853;114142;72313;68401;14394;14432;106039;20340;14683;14704;14712;14751;6…	Pfn1;Dlg4;Abhd16a;Nlrp1a;Btd;Rps6kb1;Gap43;Fryl;Arv1;Gpi1;Clcn3;Pmm2;Nos1;Syne1;Camk2a;Slc43a2;Sppl3;Ctsc;Rpl29;Hip1;Pex5;Naca;Bnip3l;Pum1;Bace1;Pfdn1;Fkrp;Cux1;Stat3;Cav1;Gng3;Ank;Mecp2;Cd151;Ppp2r5c;Slc2a8;Gga1;Gnas;Htt;Slc5a1;Cul3;Inppl1;Derl2;Adcy3;Nme1;Prkcd;Gria4;Park7;Clk1;Kalrn;Rpl24;Hcn2;Arcn1;Kmt2e;Hax1;Bcl6;Ppp3ca;Klc1;Pde6d;Sms;Rock2;Nppc;Zfp148;Syt2;Actn4;Ube3a;Pura;Plaa;Gpr85;Bcs1l;…
MP:0000886	abnormal cerebellar granule layer morphology	http://www.informatics.jax.org/searches/Phat.cgi?id=MP:0000886	74	17	5.60081	3.03527	2.77651e-05	0.0051294	11432;69597;23797;11898;11932;12367;13014;12386;14451;14667;14804;17257;18028;18508;19290;20273;22253	Mecp2;Pura;Casp3;Grid2;Gas1;Nfib;Gm2a;Ass1;Scn8a;Unc5c;Ctnna2;Akt3;Atp1b2;Pax6;Afg3l2;Cstb;Acp2
MP:0006108	abnormal hindbrain development	http://www.informatics.jax.org/searches/Phat.cgi?id=MP:0006108	145	26	10.9746	2.36911	2.87827e-05	0.00516968	11432;11487;11898;12367;12386;330369;243853;114142;327826;14451;14712;171469;14804;15194;16438;17311;18028;18212;18222;18424;18508;66979;19290;20273;22158;22253	Fkrp;Itpr1;Htt;Tulp3;Pura;Numb;Casp3;Grid2;Pole4;Gas1;Nfib;Ass1;Kitl;Scn8a;Unc5c;Foxp2;Ctnna2;Pax6;Adam10;Ntrk2;Fbxo41;Gnpat;Frs2;Gpr37l1;Otx2;Acp2
MP:0000852	small cerebellum	http://www.informatics.jax.org/searches/Phat.cgi?id=MP:0000852	97	20	7.34161	2.7242	3.05717e-05	0.00534262	11432;12151;13014;12386;12387;330369;114142;14451;14712;14804;212111;18013;319504;18786;66979;19290;20273;73710;22215;22253	Ctnnb1;Tubb2b;Ube3a;Pura;Bmi1;Plaa;Grid2;Pole4;Gas1;Scn8a;Unc5c;Foxp2;Ctnna2;Inpp5a;Cstb;Nrcam;Fbxo41;Neurod2;Gnpat;Acp2
MP:0008762	embryonic lethality	http://www.informatics.jax.org/searches/Phat.cgi?id=MP:0008762	1594	161	120.645	1.3345	3.35666e-05	0.00571162	74477;56321;11487;11564;228361;11600;11773;93760;77044;66403;23808;67126;11966;102774;12125;56208;207165;72399;57261;218490;12261;72949;13445;17846;26893;12988;93687;13018;67181;12387;26554;13063;13135;13167;216877;71228;13436;13478;66126;75560;13819;13872;14042;14043;218952;56299;243853;14268;114142;74123;327826;14390;14391;14450;234366;14629;20340;14751;14886;233863;15182;15312;68196;15194;2391…	Pfn1;Ap2m1;Pafah1b1;Myh9;Ric8a;Asf1a;Rbx1;Ndel1;Brd4;Ppp2r1a;Ctnnb1;Gpi1;Pmm2;Becn1;Dhx33;Kif5b;Rttn;Ep400;Tmed10;Atp6v1b2;Pten;Jarid2;Naca;L3mbtl2;Triobp;Map2k4;Pum1;Dad1;Pomt2;Yipf5;Gabpa;Commd1;4933427D14Rik;Hsbp1;Zfp207;Prpf3;Fkrp;Ext2;Stat3;Dlg5;Srebf1;Rptor;Itpr1;Gtf3c1;Trim28;Vdac1;Senp2;Mthfd1;Htt;Foxp4;Gatad2a;Pccb;Cul3;Angpt1;Dnmt3b;Rpl24;Brap;Tulp3;Tanc2;Yars;Ccnt2;Lig3;Rbbp6;Impdh2;Am…
MP:0005451	abnormal body composition	http://www.informatics.jax.org/searches/Phat.cgi?id=MP:0005451	1989	194	150.541	1.28869	3.62004e-05	0.00600184	193742;67469;11431;11432;60595;104111;11518;68465;11568;69597;11606;11677;236266;11732;213827;213498;65106;11881;68865;11980;20239;319974;14595;23821;102774;12053;66821;59058;12177;14705;26363;12267;12298;12322;73582;12389;108686;12772;12476;110911;26367;67006;12725;12747;12753;382056;104318;12386;13032;26554;13047;13063;13167;70503;116891;13385;15502;66959;13618;66126;69638;13858;330369;243853;1…	Pfn1;Dlg4;Abhd16a;Nlrp1a;Btd;Rps6kb1;Gap43;Sdc3;Fryl;Arv1;Slc20a2;Gpi1;Clcn3;Pmm2;Nos1;Syne1;Camk2a;Impad1;Slc43a2;Sppl3;Ctsc;Rpl29;Hip1;Pex5;Naca;Bnip3l;Pum1;Bace1;Crtc1;Adipor2;Pfdn1;Fkrp;Nxn;Cux1;Stat3;Cav1;Gng3;Ank;Mecp2;Cd151;Ceacam2;Ppp2r5c;Slc2a8;Gga1;Gnas;Mthfd1;Htt;Slc5a1;Cul3;Inppl1;Derl2;Adcy3;Atp8a1;Trpc1;Nme1;Prkcd;Gria4;Park7;Ptchd1;Clk1;Kalrn;Rpl24;Tulp3;Hcn2;Arcn1;Kmt2e;Hax1;Bcl6;…
MP:0009142	decreased prepulse inhibition	http://www.informatics.jax.org/searches/Phat.cgi?id=MP:0009142	132	24	9.99064	2.40225	4.58794e-05	0.00728946	23821;108686;12846;12386;12387;13032;14055;12140;13972;14802;56637;15312;545156;232087;17257;83814;20320;319504;18212;14208;19211;50849;21858;22158	Ctnnb1;Pten;Ctsc;Gsk3b;Bace1;Timp2;Nedd4l;Mecp2;Gria4;Comt;Kalrn;Tulp3;Hmgn1;Nptn;Mat2a;Ezh1;Fabp7;Rnf10;Ctnna2;Ntrk2;Nrcam;Ccdc88a;Gnb1l;Ppm1g
MP:0002082	postnatal lethality	http://www.informatics.jax.org/searches/Phat.cgi?id=MP:0002082	970	106	73.4161	1.44383	4.62214e-05	0.00728946	11492;104111;69597;11606;11898;11927;11932;14595;23821;12053;12151;57261;14705;12361;12367;71722;104318;13016;13018;13047;12879;13385;13436;13618;13819;74155;30843;330369;243853;114142;72313;14394;14395;14432;14451;20340;14683;14751;14804;15166;15182;215114;101502;16438;269424;74287;216850;17311;69188;16842;70361;50791;26404;17237;17765;17932;17984;83814;18015;18028;18035;18102;18159;18186;18191;…	Pafah1b1;Dlg4;Kdm6b;Lef1;Kcmf1;Gap43;Lman1;Brd4;Fryl;Ndn;Gpi1;Cys1;Syne1;Map3k12;Spin1;Slc43a2;Hip1;Pex5;Rgmb;Jade1;Bace1;Cic;Nedd4l;Atox1;Fkrp;Cux1;Stat3;Srebf1;Itpr1;Gnas;Fbxl12;Ntn1;Adcy3;Dnmt3b;Nme1;Hcn2;Sbf1;Kmt2e;Bcl6;Spry2;Ctbp1;Nppc;Zfp148;Usf2;Ube3a;Pura;Nrp1;Bmi1;Errfi1;Casp3;Zeb1;Grid2;Nf1;Myt1;Gas1;Vegfa;Magi2;Nfib;Pcbp2;Ass1;Kitl;Hdac2;Peg3;Mgrn1;Perp;Scn8a;Gabra2;Csnk1d;Sdccag8;Nfkb…
MP:0008026	abnormal brain white matter morphology	http://www.informatics.jax.org/searches/Phat.cgi?id=MP:0008026	176	29	13.3209	2.17704	5.2212e-05	0.00803816	23797;11990;59058;12151;12389;12724;12387;13175;13591;14360;14432;15194;16593;26404;57438;17118;17701;18028;18186;18208;18508;67199;18786;18970;19290;58234;69737;73710;93840	Gap43;Ctnnb1;March7;Map3k12;Msx1;Pfdn1;Polb;Tubb2b;Cav1;Htt;Dclk1;Ntn1;Klc1;Pura;Nrp1;Bmi1;Plaa;Ebf1;Nfib;Atrn;Clcn2;Fyn;Akt3;Vangl2;Pax6;Marcks;Bhlhe22;Shank3;Ttl
MP:0008143	abnormal dendrite morphology	http://www.informatics.jax.org/searches/Phat.cgi?id=MP:0008143	159	27	12.0342	2.24361	5.50131e-05	0.00826309	11432;69597;213827;23821;12322;12389;108686;16423;208922;13385;114142;14451;14804;26556;545156;17754;17257;18125;20320;18212;18786;19878;20265;210274;58234;21912;22215	Dlg4;Nos1;Camk2a;Bace1;Cd47;Cav1;Tspan7;Mecp2;Kalrn;Arcn1;Rock2;Ube3a;Plaa;Grid2;Nptn;Gas1;Homer1;Foxp2;Map1a;Cpeb3;Scn1a;Shank2;Ntrk2;Afg3l2;Shank3;Ccdc88a;Acp2
MP:0001440	abnormal grooming behavior	http://www.informatics.jax.org/searches/Phat.cgi?id=MP:0001440	101	20	7.64435	2.61631	5.62289e-05	0.00826309	59058;68947;70503;13385;224997;242667;14394;14804;15194;17257;17984;17993;18013;18125;27528;210274;58234;20965;64009;22339	Dlg4;Ndn;Nos1;Syne1;Dlgap1;Chst8;Syn2;Mecp2;Htt;Grid2;Vegfa;Nrep;Shank2;Ddo;Dlgap3;Bhlhe22;Shank3;Neurod2;Ndufs4;Gabra1
MP:0013292	embryonic lethality prior to organogenesis	http://www.informatics.jax.org/searches/Phat.cgi?id=MP:0013292	704	81	53.2834	1.52017	7.18569e-05	0.010325	74477;56321;11564;11773;93760;66403;23808;67126;11966;56208;207165;218490;72949;13445;26893;13018;67181;12387;26554;13135;216877;13478;66126;13872;14042;14043;218952;327826;14450;14629;14751;233863;68196;15194;23918;17311;214162;16882;11426;17210;17246;66999;64658;17886;50884;83431;75406;18016;18472;18508;18643;110417;54128;67967;217734;19205;19211;19250;80912;107746;19647;56438;19724;101489;1093…	Pfn1;Ap2m1;Pafah1b1;Myh9;Ric8a;Asf1a;Rbx1;Ndel1;Ctnnb1;Gpi1;Pmm2;Becn1;Dhx33;Tmed10;Atp6v1b2;Pten;Pum1;Dad1;Pomt2;4933427D14Rik;Hsbp1;Zfp207;Ext2;Stat3;Rptor;Gtf3c1;Trim28;Htt;Cul3;Yars;Ccnt2;Lig3;Rbbp6;Impdh2;Bptf;Med28;Aatf;Mcl1;Cdk2ap1;Ercc3;Ube2i;Ptpn14;Vegfa;Ext1;Ndufs7;Ash2l;Kitl;Mdm2;Ptbp1;Rnf20;Arid1a;Atp5e;Tyr;Pold3;Secisbp2;Kmt2a;Macf1;Rfx1;Sall4;Pax6;Cops6;Pigh;Ssb;Btf3;Nf2;Rapgef1;Elo…
MP:0002804	abnormal motor learning	http://www.informatics.jax.org/searches/Phat.cgi?id=MP:0002804	51	13	3.86002	3.36786	7.72361e-05	0.0108567	11815;65106;114142;171469;14804;268934;15165;17257;319504;57320;58234;22215;208898	Mecp2;Park7;Apod;Ube3a;Grid2;Unc13c;Foxp2;Shank3;Nrcam;Hcn1;Arl6ip5;Gpr37l1;Grm4
MP:0001732	postnatal growth retardation	http://www.informatics.jax.org/searches/Phat.cgi?id=MP:0001732	750	85	56.765	1.4974	8.07889e-05	0.0111145	11432;60595;11568;11606;68865;11927;11990;14595;23821;12053;66821;12151;12177;57261;12298;12361;12389;67006;12725;12815;13047;13167;71228;15502;13618;30843;330369;114142;72313;68401;106039;14683;14704;14712;23897;215114;101502;545156;17311;214162;69188;16653;50791;17257;17765;17938;17993;18013;18035;18159;18186;18212;403187;18509;18590;18616;67199;237928;66979;19192;19290;19417;79456;19944;72508;…	Rps6kb1;Brd4;Fryl;Arv1;Clcn3;Syne1;Slc43a2;Sppl3;Rpl29;Stam;Hip1;Naca;Bnip3l;Bace1;Pfdn1;Atox1;Cux1;Stat3;Cav1;Gng3;Dlg5;Mecp2;Gga1;Gnas;Slc5a1;Fbxl12;Kalrn;Kmt2e;Hax1;Bcl6;Sms;Nppc;Zfp148;Syt2;Actn4;Ube3a;Pura;Nrp1;Bmi1;Zeb1;Bcs1l;Pole4;Cacnb4;Vegfa;Magi2;Kitl;Peg3;Rasgrf1;Atrn;Opa3;Col11a2;Zfp36;Unc5c;Nfkbia;Kmt2a;Cask;Tcf3;Foxp2;Cisd2;Dbi;Pdgfa;Pax7;Phospho1;Slc35c1;Ntrk2;Socs7;Mtf2;Spr;Ubr2;F…
MP:0000778	abnormal nervous system tract morphology	http://www.informatics.jax.org/searches/Phat.cgi?id=MP:0000778	154	26	11.6557	2.23066	8.30944e-05	0.0111935	23797;59058;12151;12724;12387;13175;13591;14360;14432;15194;26404;57438;17118;17701;18028;18186;18208;18508;67199;18786;19290;58234;20464;73710;22253;93840	Gap43;Ctnnb1;March7;Map3k12;Msx1;Pfdn1;Tubb2b;Htt;Dclk1;Ntn1;Pura;Nrp1;Bmi1;Plaa;Ebf1;Nfib;Sim1;Unc5c;Clcn2;Fyn;Akt3;Vangl2;Pax6;Marcks;Bhlhe22;Shank3
MP:0000875	abnormal cerebellar Purkinje cell layer	http://www.informatics.jax.org/searches/Phat.cgi?id=MP:0000875	172	28	13.0181	2.15085	8.70678e-05	0.0112706	11432;69597;83397;213827;11898;20239;12151;12386;69638;114142;14451;14667;14712;171469;14804;235439;212111;17754;17993;18212;18472;18508;18786;19290;20273;20512;80890;22253	Pafah1b1;Arcn1;Akap12;Pura;Bmi1;Plaa;Trim2;Enho;Grid2;Gas1;Gm2a;Ass1;Scn8a;Atxn2;Slc1a3;Herc1;Unc5c;Foxp2;Map1a;Ctnna2;Pax6;Ntrk2;Afg3l2;Inpp5a;Ndufs4;Gnpat;Gpr37l1;Acp2
MP:0000813	abnormal hippocampus layer morphology	http://www.informatics.jax.org/searches/Phat.cgi?id=MP:0000813	73	16	5.52513	2.89586	8.71525e-05	0.0112706	11606;12322;12725;208922;12386;13385;14360;15182;545156;17967;83431;18472;19211;19290;20265;20844	Pafah1b1;Dlg4;Ndel1;Clcn3;Camk2a;Pten;Stam;Ncam1;Kalrn;Pura;Hdac2;Cpeb3;Scn1a;Ctnna2;Fyn;Agt
MP:0001406	abnormal gait	http://www.informatics.jax.org/searches/Phat.cgi?id=MP:0001406	345	46	26.1119	1.76165	0.00010666	0.0135228	69597;11732;11881;11898;11990;23821;26363;12298;12367;12389;12725;13014;71228;66892;74155;330369;14451;231044;14804;15166;235439;215114;15369;15194;16535;17257;17993;20320;319504;403187;57320;18786;66979;26931;211612;19290;20265;20273;58234;20617;73754;67095;22215;22253;66477;22339	Btd;Clcn3;Eif4e3;Hip1;Bace1;Cav1;Dlg5;Ank;Mecp2;Ppp2r5c;Htt;Gbx1;Park7;Ptchd1;Hcn2;Ube3a;Pura;Plaa;Errfi1;Hmox2;Casp3;Grid2;Nptn;Pole4;Usmg5;Thap1;Gas1;Cacnb4;Vegfa;Ass1;Scn8a;Atrn;Opa3;Herc1;Arsb;Unc5c;Trak1;Scn1a;Snca;Afg3l2;Shank3;Cstb;Nrcam;Fbxo41;Ndufs4;Kcnq1
MP:0000877	abnormal Purkinje cell morphology	http://www.informatics.jax.org/searches/Phat.cgi?id=MP:0000877	157	26	11.8828	2.18804	0.0001155	0.0141298	11432;69597;213827;20239;12151;12386;69638;114142;14451;14667;14712;171469;14804;235439;212111;17754;17993;18212;18472;18508;18786;19290;20273;20512;80890;22253	Pafah1b1;Arcn1;Pura;Bmi1;Plaa;Trim2;Enho;Grid2;Gas1;Gm2a;Scn8a;Atxn2;Slc1a3;Herc1;Unc5c;Foxp2;Map1a;Ctnna2;Pax6;Ntrk2;Afg3l2;Inpp5a;Ndufs4;Gnpat;Gpr37l1;Acp2
MP:0002572	abnormal emotion/affect behavior	http://www.informatics.jax.org/searches/Phat.cgi?id=MP:0002572	595	70	45.0336	1.5544	0.000115818	0.0141298	69010;319974;23821;102774;12298;12322;73582;12389;108686;16423;12725;12753;12759;12846;208922;12916;382056;12988;217480;13385;224997;242667;12140;114142;14360;14394;231044;14667;14683;14802;14804;56637;14886;15165;15166;15194;545156;16510;68576;16852;17257;108156;17993;18125;18212;18230;18516;18578;260297;211612;19211;19735;101489;20273;210274;58234;192157;74585;114715;20443;20965;74122;216810;21…	Zzef1;Dlg4;Ric8a;Clcn3;Nos1;Camk2a;Rgs2;Sppl3;Pten;Gsk3b;Wscd1;Dlgap1;St3gal4;Bace1;Crtc1;Prrt1;Cd47;Anapc13;Nxn;Cav1;Syn2;Tspan7;Mecp2;Gnas;Mthfd1;Htt;Gbx1;Gria4;Ptchd1;Comt;Kalrn;Hcn2;Zfp148;Crem;Ube3a;Zeb1;Bbs4;Tom1l2;Grid2;Cacnb4;Gm2a;Clock;Csk;Scn8a;Auts2;Gtf2i;Fabp7;Kcnh1;Foxp2;Pde4b;Cpeb3;Fyn;Shank2;Dgkb;Dlgap3;Camkmt;Clu;Tmem43;Ntrk2;Socs7;Shank3;Pbx3;Lgals1;Ulk2;Ndufs4;Hcn1;Lamtor5;Ccdc8…
MP:0001731	abnormal postnatal growth	http://www.informatics.jax.org/searches/Phat.cgi?id=MP:0001731	772	86	58.4301	1.47184	0.000134107	0.0158999	11432;60595;11568;11606;68865;11927;11990;14595;23821;12053;66821;12151;12177;57261;12298;12361;12389;67006;12725;12815;13047;13167;71228;15502;13618;30843;330369;114142;72313;68401;106039;14683;14704;14712;23897;215114;101502;545156;17311;214162;69188;16653;50791;17257;17765;17938;17993;18013;18035;18159;18186;18212;403187;18509;18590;18616;67199;237928;66979;19192;19250;19290;19417;79456;19944;…	Rps6kb1;Brd4;Fryl;Arv1;Clcn3;Syne1;Slc43a2;Sppl3;Rpl29;Stam;Hip1;Naca;Bnip3l;Bace1;Pfdn1;Atox1;Cux1;Stat3;Cav1;Gng3;Dlg5;Mecp2;Gga1;Gnas;Slc5a1;Fbxl12;Kalrn;Kmt2e;Hax1;Bcl6;Sms;Nppc;Zfp148;Syt2;Actn4;Ube3a;Pura;Nrp1;Bmi1;Zeb1;Bcs1l;Pole4;Ptpn14;Cacnb4;Vegfa;Magi2;Kitl;Peg3;Rasgrf1;Atrn;Opa3;Col11a2;Zfp36;Unc5c;Nfkbia;Kmt2a;Cask;Tcf3;Foxp2;Cisd2;Dbi;Pdgfa;Pax7;Phospho1;Slc35c1;Ntrk2;Socs7;Mtf2;Spr…
MP:0011110	preweaning lethality, incomplete penetrance	http://www.informatics.jax.org/searches/Phat.cgi?id=MP:0011110	440	55	33.3021	1.65155	0.000135245	0.0158999	60595;67689;442801;102774;12151;14705;268932;72949;104625;12387;98303;13175;15502;13618;69638;14120;30843;214931;14394;20340;14790;212111;117198;545156;70361;26401;17257;66830;83814;18212;403187;18424;11545;18509;67245;108097;19250;50849;19944;20512;20516;56017;17131;66313;241727;76742;20979;212528;217342;224826;22253;93840;213541;26919;360216	Lman1;Slc20a2;Ctnnb1;Fbxl16;Arhgef15;Aldh3b1;Snph;Rpl29;Map3k1;Nedd4l;Mecp2;Slc2a8;Fbxl12;Dclk1;Prkab2;Kalrn;Ythdf2;Ccnt2;Actn4;Bmi1;Enho;Zfp346;Bbs4;Ptpn14;Grcc10;Trmt1;Opa3;D630023F18Rik;Slc1a3;Rnf10;Unc5c;Smurf2;Ube2o;Vangl2;Pax7;Zranb1;Cnot6;Caskin1;Ntrk2;Fbp2;Ivns1abp;Inpp5a;Smad7;Ubr2;Glg1;Snx27;Bscl2;Nacc1;Syt1;Gabra1;Otx2;Ednrb;Parp1;Peli1;Dnaja1
MP:0000872	abnormal cerebellum external granule cell layer morphology	http://www.informatics.jax.org/searches/Phat.cgi?id=MP:0000872	47	12	3.55727	3.37337	0.000142639	0.0164697	11432;11898;12367;330369;114142;14451;171469;14804;18508;19290;20273;22253	Pura;Casp3;Grid2;Gas1;Ass1;Scn8a;Unc5c;Foxp2;Pax6;Fbxo41;Gpr37l1;Acp2
MP:0001469	abnormal contextual conditioning behavior	http://www.informatics.jax.org/searches/Phat.cgi?id=MP:0001469	134	23	10.142	2.26779	0.000163089	0.0185006	12322;55984;108686;12846;208922;12916;12387;13385;12140;14395;64450;56637;15182;26556;545156;383348;17257;27528;211612;19417;58234;21912;22215	Dlg4;Ctnnb1;Kctd16;Camk2a;Gsk3b;Tspan7;Mecp2;Ptchd1;Comt;Kalrn;Crem;Ube3a;Gpr85;Homer1;Camkk1;Nrep;Hdac2;Rasgrf1;Gabra2;Fabp7;Cpeb3;Shank3;Ccdc88a
MP:0001473	reduced long term potentiation	http://www.informatics.jax.org/searches/Phat.cgi?id=MP:0001473	118	21	8.93103	2.35135	0.000184506	0.0205693	12322;108686;12387;217480;14360;54645;545156;17257;18191;18212;18749;260297;19417;19878;210274;58234;20617;114715;21912;22215;22333	Ctnnb1;Camk2a;Prrt1;Tspan7;Mecp2;Vdac1;Kalrn;Rock2;Ube3a;Rasgrf1;Prkacb;Fyn;Shank2;Dgkb;Snca;Gripap1;Ntrk2;Shank3;Nrxn3;Ccdc88a;Spred1
MP:0011086	postnatal lethality, incomplete penetrance	http://www.informatics.jax.org/searches/Phat.cgi?id=MP:0011086	594	69	44.9579	1.53477	0.000190178	0.0208423	11492;104111;11606;11927;14595;23821;12053;12151;57261;14705;71722;13016;13018;13047;13385;13436;13618;13819;74155;30843;330369;243853;72313;14394;14395;14432;14451;20340;14683;14751;15166;15182;215114;16438;269424;74287;17311;69188;70361;17237;18028;18102;18159;18186;18191;18424;18508;18509;18590;18616;170826;19290;56715;79456;99377;77980;20273;76816;210274;228368;24064;20787;20848;64009;21423;2…	Dlg4;Kcmf1;Gap43;Lman1;Brd4;Fryl;Gpi1;Syne1;Hip1;Jade1;Bace1;Cic;Atox1;Fkrp;Cux1;Stat3;Srebf1;Itpr1;Gnas;Fbxl12;Adcy3;Dnmt3b;Nme1;Hcn2;Sbf1;Kmt2e;Bcl6;Spry2;Ctbp1;Nppc;Zfp148;Usf2;Ube3a;Pura;Nrp1;Bmi1;Errfi1;Zeb1;Gas1;Nfib;Kitl;Hdac2;Peg3;Mgrn1;Scn8a;Gabra2;Sdccag8;Tcf3;Sall4;Shank2;Pax6;Pdgfa;Pax7;Slc35c1;Rabgef1;Ppargc1b;Nrxn3;Glg1;Fbxo41;Epas1;Recql4;Bscl2;Agt;Ctcf;Adam19;Gabra1;Otx2;Ednrb;B4g…
MP:0001392	abnormal locomotor behavior	http://www.informatics.jax.org/searches/Phat.cgi?id=MP:0001392	1310	132	99.1495	1.33132	0.000227029	0.0244662	11432;11488;104111;72674;68465;69597;71562;11606;11732;70797;11775;11815;72993;213827;213498;65106;11881;68865;11898;11927;11990;20239;23821;66821;12151;26363;12298;12307;12322;12367;12389;68947;67006;12725;26889;12753;12759;12822;12846;208922;12916;13014;12386;12387;13063;12879;217480;13385;71228;13559;66892;69638;13837;74155;12140;330369;114142;14360;14394;14451;231044;14682;14683;75612;171469;…	Slc32a1;Dlg4;Gprasp1;Btd;Arv1;Ctnnb1;Clcn3;Cys1;Camk2a;Eif4e3;Calb1;Hip1;Bace1;Chst8;Adipor2;Nedd4l;Atox1;Tubb2b;Cav1;Dlg5;Ank;Mecp2;Itpr1;Ppp2r5c;Gnas;Htt;Gbx1;Gnaq;Napb;Ntn1;Adcy3;Gns;Gria4;Park7;Ptchd1;Comt;Kalrn;Hcn2;Arcn1;Hax1;Apod;Col18a1;Tmie;Syt2;Crem;Ube3a;Pura;Hmgn1;Bmi1;Plaa;Errfi1;Trim2;Enho;Hmox2;Casp3;Zeb1;Bcs1l;Tom1l2;Grid2;Ncald;Nptn;Pole4;Usmg5;Lactb2;Adam11;Thap1;Gas1;Cacnb4;Veg…
MP:0003088	abnormal prepulse inhibition	http://www.informatics.jax.org/searches/Phat.cgi?id=MP:0003088	182	28	13.775	2.03267	0.00023449	0.0248559	23821;108686;12846;12386;12387;13032;14055;12140;13972;14802;14804;268934;56637;15312;114663;545156;232087;17257;83814;20320;319504;18212;14208;19211;50849;21858;22158;67180	Ctnnb1;Pten;Ctsc;Gsk3b;Bace1;Yipf5;Timp2;Nedd4l;Mecp2;Gria4;Comt;Kalrn;Tulp3;Hmgn1;Grid2;Nptn;Mat2a;Ezh1;Impa2;Fabp7;Rnf10;Ctnna2;Ntrk2;Nrcam;Ccdc88a;Gnb1l;Grm4;Ppm1g
MP:0006277	abnormal parasympathetic nervous system physiology	http://www.informatics.jax.org/searches/Phat.cgi?id=MP:0006277	9	5	0.68118	7.3402	0.000238744	0.0248987	13172;216850;17257;17984;17993	Kdm6b;Ndn;Mecp2;Dbx1;Ndufs4
MP:0000951	sporadic seizures	http://www.informatics.jax.org/searches/Phat.cgi?id=MP:0000951	24	8	1.81648	4.40412	0.000255713	0.0262451	23797;12151;12322;21367;17257;18013;18073;22282	Camk2a;Mecp2;Cntn2;Usf2;Bmi1;Akt3;Neurod2;Nid1
MP:0013293	embryonic lethality prior to tooth bud stage	http://www.informatics.jax.org/searches/Phat.cgi?id=MP:0013293	777	85	58.8085	1.44537	0.000271103	0.0273899	74477;56321;11564;11773;93760;66403;23808;67126;11966;56208;207165;218490;72949;13445;26893;13018;67181;12387;26554;13135;216877;71228;13478;66126;13872;14042;14043;218952;327826;14450;14629;14751;233863;68196;15194;23918;16438;17311;214162;16882;11426;17210;17246;66999;64658;17886;50884;83431;75406;18016;18472;18508;66904;18643;110417;54128;67967;217734;19205;19211;19250;80912;107746;19647;56438…	Pfn1;Ap2m1;Pafah1b1;Myh9;Ric8a;Asf1a;Rbx1;Ndel1;Ctnnb1;Gpi1;Pmm2;Becn1;Dhx33;Tmed10;Atp6v1b2;Pten;Pum1;Dad1;Pomt2;Yipf5;4933427D14Rik;Hsbp1;Zfp207;Ext2;Stat3;Dlg5;Rptor;Itpr1;Gtf3c1;Trim28;Htt;Pccb;Cul3;Yars;Ccnt2;Lig3;Rbbp6;Impdh2;Bptf;Med28;Aatf;Mcl1;Cdk2ap1;Ercc3;Ube2i;Ptpn14;Vegfa;Ext1;Ndufs7;Ash2l;Kitl;Mdm2;Ptbp1;Rnf20;Arid1a;Atp5e;Tyr;Pold3;Secisbp2;Kmt2a;Macf1;Rfx1;Sall4;Pax6;Cops6;Pigh;Ss…
MP:0005277	abnormal brainstem morphology	http://www.informatics.jax.org/searches/Phat.cgi?id=MP:0005277	193	29	14.6075	1.98528	0.000275872	0.0274429	11932;11990;59058;12367;12724;12804;13063;13172;71228;243853;14804;15194;216850;16842;17993;18028;18186;18208;18212;18424;57320;18508;20662;73710;22158;56207;22253;93840;22339	Kdm6b;Lef1;Uchl5;Fkrp;Tubb2b;Dlg5;Htt;Ntn1;Park7;Cntfr;Tulp3;Nrp1;Casp3;Grid2;Vegfa;Nfib;Atrn;Cycs;Unc5c;Clcn2;Vangl2;Atp1b2;Pax6;Dbx1;Sos1;Bhlhe22;Ntrk2;Ndufs4;Otx2
MP:0005632	decreased circulating aspartate transaminase level	http://www.informatics.jax.org/searches/Phat.cgi?id=MP:0005632	37	10	2.80041	3.57091	0.000308322	0.0298626	113868;28169;66892;71529;70361;193813;18015;22026;18970;19720	Lman1;Eif4e3;Agpat3;Polb;Mcfd2;Nf1;Trim27;Nr2c2;Acaa1a;Kazn
MP:0002199	abnormal brain commissure morphology	http://www.informatics.jax.org/searches/Phat.cgi?id=MP:0002199	131	22	9.91495	2.21887	0.000309433	0.0298626	23797;59058;12151;12724;12387;13175;13591;14360;15194;26404;57438;17118;17701;18028;18186;18208;18508;67199;18786;58234;73710;93840	Ctnnb1;March7;Map3k12;Msx1;Pfdn1;Tubb2b;Htt;Dclk1;Ntn1;Nrp1;Bmi1;Plaa;Ebf1;Nfib;Clcn2;Fyn;Akt3;Vangl2;Pax6;Marcks;Bhlhe22;Shank3
MP:0002064	seizures	http://www.informatics.jax.org/searches/Phat.cgi?id=MP:0002064	311	41	23.5386	1.74182	0.000318801	0.0301769	11432;23797;11775;11927;11990;12151;12298;12322;12725;26889;21367;12916;13014;14360;14394;14704;14802;15166;15194;16438;70357;110862;17257;17957;17993;18013;18073;18125;19290;50849;20265;20273;75826;58234;20512;20443;20844;20965;80890;22215;22282	Clcn3;Nos1;Camk2a;Stam;St3gal4;Atox1;Gng3;Syn2;Mecp2;Itpr1;Cntn2;Kcnip1;Senp2;Htt;Napb;Gria4;Hcn2;Crem;Usf2;Ube3a;Pura;Bmi1;Trim2;Cacnb4;Scn8a;Atrn;Slc1a3;Rnf10;Scn1a;Fyn;Akt3;Ap3b2;Shank3;Cstb;Cln8;Neurod2;Ndufs4;Nid1;Gabra1;Kcnq3;Acp2
MP:0001468	abnormal temporal memory	http://www.informatics.jax.org/searches/Phat.cgi?id=MP:0001468	158	25	11.9585	2.09056	0.000322024	0.0301769	319974;12322;55984;108686;12846;208922;12916;12387;13385;12140;14395;64450;56637;15182;26556;545156;383348;17257;27528;211612;19417;58234;20965;21912;22215	Dlg4;Ctnnb1;Kctd16;Camk2a;Gsk3b;Syn2;Tspan7;Mecp2;Ptchd1;Comt;Kalrn;Crem;Ube3a;Gpr85;Homer1;Camkk1;Nrep;Hdac2;Rasgrf1;Auts2;Gabra2;Fabp7;Cpeb3;Shank3;Ccdc88a
MP:0006205	embryonic lethality between implantation and somite formation	http://www.informatics.jax.org/searches/Phat.cgi?id=MP:0006205	282	38	21.3436	1.78039	0.000337956	0.0312175	93760;56208;207165;218490;13445;26893;12387;26554;13135;13478;14042;14043;218952;327826;14629;17311;16882;11426;17246;17886;83431;18016;18472;18508;19205;19211;107746;19647;56438;101489;74370;99377;20466;20823;20833;20848;21849;22196	Pafah1b1;Myh9;Ric8a;Rbx1;Ndel1;Ctnnb1;Becn1;Pten;Dad1;Ext2;Stat3;Rptor;Trim28;Cul3;Lig3;Rbbp6;Bptf;Cdk2ap1;Ube2i;Ext1;Kitl;Mdm2;Ptbp1;Arid1a;Macf1;Sall4;Pax6;Cops6;Ssb;Btf3;Nf2;Rapgef1;Gclc;Fermt2;Dpagt1;Frs2;Sin3a;Ssrp1
MP:0008414	abnormal spatial reference memory	http://www.informatics.jax.org/searches/Phat.cgi?id=MP:0008414	59	13	4.46551	2.9112	0.000373377	0.0336145	11815;23821;12322;208922;12387;217480;14394;14802;54645;56637;26556;19417;58234	Ctnnb1;Camk2a;Gsk3b;Bace1;Gria4;Apod;Homer1;Rasgrf1;Cpeb3;Dgkb;Gripap1;Shank3;Gabra1
MP:0005369	muscle phenotype	http://www.informatics.jax.org/searches/Phat.cgi?id=MP:0005369	1255	126	94.9868	1.3265	0.000376435	0.0336145	11431;60595;11492;69597;11606;83397;11600;11732;72993;69632;93760;77044;11881;53313;11990;23821;12053;26363;12298;109624;73582;12367;12389;16423;26367;67006;12715;76686;12759;12916;12928;13014;26554;13138;13527;18218;13618;69638;14225;243853;14268;17425;14235;108655;14313;14394;14457;14683;14804;15182;192231;53417;215114;15369;15400;80888;16438;117198;16468;545156;16535;16568;214162;16653;16852;2…	Crk;Slc32a1;Prkca;Ski;Atp2a3;Btd;Arhgef12;Rps6kb1;Ndn;Cald1;Pmm2;Nos1;Syne1;Rgs2;Rarres2;Jarid2;Map3k1;Hip1;Pex5;Naca;Bace1;Nedd4l;Cd47;Mapkapk2;Polb;Fkrp;Nog;Cav1;Ank;Ptcd2;Itpr1;Ceacam2;Ppp2r5c;Gnas;Senp2;Cul3;Angpt1;Prkab2;Prkcd;Ptchd1;Kalrn;Foxk1;Ckm;Bcl6;Ppp3ca;Akap12;Sms;Crem;Actn4;Nrp1;Plaa;Enho;Hmox2;Casp3;Zeb1;Syt7;Foxm1;Uchl3;Grid2;Nf1;Plxnd1;Hspb8;Myt1;Acp1;Cacnb4;Vegfa;Hexim1;Dusp8;Hd…
MP:0001525	impaired balance	http://www.informatics.jax.org/searches/Phat.cgi?id=MP:0001525	107	19	8.09847	2.34612	0.000379501	0.0336145	69597;12387;13385;330369;14451;14683;14804;15166;15194;16438;16535;17993;18125;18786;26931;19211;20273;20776;93840	Dlg4;Ctnnb1;Nos1;Pten;Itpr1;Ppp2r5c;Gnas;Htt;Hcn2;Tmie;Plaa;Grid2;Gas1;Scn8a;Vangl2;Afg3l2;Fbxo41;Ndufs4;Kcnq1
MP:0010086	abnormal circulating fructosamine level	http://www.informatics.jax.org/searches/Phat.cgi?id=MP:0010086	38	10	2.87609	3.47694	0.00039047	0.0341186	71562;11778;11867;73582;12846;69754;26401;18643;19345;66477	Pfn1;Fbxo7;Map3k1;Comt;Usmg5;Rab5c;Arpc1b;Camkmt;Ap3s2;Afmid
MP:0004811	abnormal neuron physiology	http://www.informatics.jax.org/searches/Phat.cgi?id=MP:0004811	491	58	37.1622	1.56073	0.000404623	0.0348839	23797;11898;319974;68566;12322;12367;108686;208922;12387;13631;15572;330369;243853;14432;14457;14712;171469;14802;56637;23897;15166;15194;545156;110862;60613;16593;16653;26404;17957;17993;18125;18159;20320;18186;18212;18472;57320;11545;18508;64058;18786;18970;19290;237868;20273;76816;75826;58234;20464;20617;241727;20979;223435;110253;73710;107448;22253;22339	Pafah1b1;Gap43;Kcnq4;Ctnnb1;Nos1;Camk2a;Map3k12;Snph;Gsk3b;Triobp;Polb;Fkrp;Tubb2b;Senp2;Htt;Napb;Gria4;Park7;Kalrn;Hcn2;Hax1;Klc1;Nppc;Pura;Nrp1;Plaa;Casp3;Nptn;Eef2k;Vegfa;Ass1;Perp;Scn8a;Auts2;Sim1;Unc5a;Sdccag8;Unc5c;Cpeb3;Sarm1;Gas7;Akt3;Pax6;Trio;Elavl4;Snca;Ntrk2;Shank3;Fbxo41;Ndufs4;Caly;Gnpat;Ccdc88a;Syt1;Gpr37l1;Kras;Parp1;Kcnq3
MP:0002106	abnormal muscle physiology	http://www.informatics.jax.org/searches/Phat.cgi?id=MP:0002106	754	82	57.0678	1.43689	0.000421285	0.0358425	11431;69597;83397;72993;69632;77044;11881;53313;11990;23821;26363;12298;73582;12367;12389;26367;67006;12715;76686;12759;12916;12928;13014;26554;13527;18218;13618;69638;14225;243853;17425;14313;14394;14457;14683;14804;15182;192231;15369;80888;16438;117198;16468;16535;16653;26401;17164;17189;17237;17938;17984;17993;83814;18073;18125;403187;18509;19305;54128;170826;108097;18750;211612;19229;71660;19…	Crk;Slc32a1;Prkca;Atp2a3;Btd;Arhgef12;Rps6kb1;Ndn;Pmm2;Nos1;Syne1;Rgs2;Rarres2;Jarid2;Map3k1;Pex5;Naca;Bace1;Nedd4l;Mapkapk2;Fkrp;Cav1;Itpr1;Ceacam2;Gnas;Cul3;Prkab2;Ptchd1;Foxk1;Ckm;Akap12;Sms;Crem;Enho;Hmox2;Casp3;Zeb1;Syt7;Grid2;Hspb8;Acp1;Cacnb4;Vegfa;Hexim1;Dusp8;Hdac2;Mgrn1;Scn8a;Atrn;Fkbp1a;Opa3;Rnf10;Zfp36;Arsb;Trak1;Cisd2;Appl1;Gas7;Ptk2b;Mb;Camkmt;Clu;Pax7;Sos1;Dtna;Tmod1;Wfikkn2;Afg3l2…
MP:0010746	abnormal pre-Botzinger complex physiology	http://www.informatics.jax.org/searches/Phat.cgi?id=MP:0010746	6	4	0.45412	8.80824	0.000431543	0.0362384	13172;216850;17984;17993	Kdm6b;Ndn;Dbx1;Ndufs4
MP:0000448	pointed snout	http://www.informatics.jax.org/searches/Phat.cgi?id=MP:0000448	10	5	0.756867	6.60618	0.000447782	0.03712	12361;214162;16842;18509;70673	Lef1;Kmt2a;Cask;Pax7;Prdm16
MP:0004753	abnormal miniature excitatory postsynaptic currents	http://www.informatics.jax.org/searches/Phat.cgi?id=MP:0004753	92	17	6.96317	2.44142	0.00047077	0.0385317	54645;26556;545156;17257;18159;20320;18191;260297;20265;210274;58234;63959;20617;20965;20979;20980;21912	Prrt1;Syn2;Tspan7;Mecp2;Kalrn;Nppc;Syt2;Nptn;Homer1;Slc29a1;Scn1a;Shank2;Snca;Gripap1;Shank3;Nrxn3;Syt1
MP:0002207	abnormal long term potentiation	http://www.informatics.jax.org/searches/Phat.cgi?id=MP:0002207	190	28	14.3805	1.94709	0.000482266	0.0386417	12322;207565;108686;12387;217480;13385;14360;54645;15182;545156;17190;17257;18125;18191;18212;18578;18749;260297;19242;19417;19878;210274;58234;20617;114715;21912;22215;22333	Mbd1;Dlg4;Ptn;Ctnnb1;Nos1;Camk2a;Camkk2;Prrt1;Tspan7;Mecp2;Vdac1;Kalrn;Rock2;Ube3a;Hdac2;Rasgrf1;Pde4b;Prkacb;Fyn;Shank2;Dgkb;Snca;Gripap1;Ntrk2;Shank3;Nrxn3;Ccdc88a;Spred1
MP:0000774	decreased brain size	http://www.informatics.jax.org/searches/Phat.cgi?id=MP:0000774	209	30	15.8185	1.89651	0.00048516	0.0386417	23797;93760;11898;59058;12389;108686;12725;12387;13063;330369;114142;327826;14712;15182;15194;16438;17118;17190;17257;17967;18424;18571;18786;66979;20265;20965;73754;73710;22158;22215	Mbd1;Ctnnb1;Clcn3;Tubb2b;Cav1;Syn2;Mecp2;Itpr1;Htt;Ncam1;Tulp3;Ube3a;Plaa;Pole4;Thap1;Ass1;Hdac2;Arid1a;Cycs;Foxp2;Scn1a;Akt3;Marcks;Bhlhe22;Pdcd6ip;Fbxo41;Gnpat;Frs2;Ccdc88a;Otx2
MP:0004098	abnormal cerebellar granule cell morphology	http://www.informatics.jax.org/searches/Phat.cgi?id=MP:0004098	39	10	2.95178	3.38779	0.000490044	0.0386417	69597;23797;13014;14667;14804;18028;18508;19290;20273;22253	Pura;Grid2;Nfib;Gm2a;Scn8a;Unc5c;Akt3;Pax6;Afg3l2;Cstb
MP:0000771	abnormal brain size	http://www.informatics.jax.org/searches/Phat.cgi?id=MP:0000771	258	35	19.5272	1.79238	0.000505436	0.0393753	68465;23797;93760;11898;59058;12389;108686;12725;12387;13063;71228;330369;114142;327826;14712;64450;15182;15194;16438;17118;17190;17257;17967;18424;18571;18786;66979;19211;19290;20265;20965;73754;73710;22158;22215	Mbd1;Ctnnb1;Clcn3;Pten;Adipor2;Tubb2b;Cav1;Dlg5;Syn2;Mecp2;Itpr1;Htt;Ncam1;Tulp3;Ube3a;Pura;Plaa;Gpr85;Pole4;Thap1;Ass1;Hdac2;Arid1a;Cycs;Foxp2;Scn1a;Akt3;Marcks;Bhlhe22;Pdcd6ip;Fbxo41;Gnpat;Frs2;Ccdc88a;Otx2
MP:0003354	astrocytosis	http://www.informatics.jax.org/searches/Phat.cgi?id=MP:0003354	77	15	5.82787	2.57384	0.000559778	0.0430896	11432;69597;11990;12389;12725;75612;23897;15194;110862;17237;17993;18212;18571;19211;22339	Clcn3;Pten;Cav1;Htt;Gns;Hax1;Vegfa;Mgrn1;Atrn;Ntrk2;Afg3l2;Pdcd6ip;Ndufs4;Kcnq3;Acp2
MP:0003997	tonic-clonic seizures	http://www.informatics.jax.org/searches/Phat.cgi?id=MP:0003997	54	12	4.08708	2.93608	0.000573306	0.0436117	11432;23797;11775;12725;14394;15166;15194;16438;17257;18013;20265;22215	Clcn3;Mecp2;Itpr1;Htt;Hcn2;Ube3a;Scn1a;Akt3;Ap3b2;Neurod2;Gabra1;Acp2
MP:0011091	prenatal lethality, complete penetrance	http://www.informatics.jax.org/searches/Phat.cgi?id=MP:0011091	290	38	21.9491	1.73128	0.000588477	0.0442453	76688;56208;17846;12387;26554;13436;13618;75560;13819;14042;14268;327826;14390;14683;13972;14751;17311;16653;26398;17215;17246;17237;17886;17967;18015;18424;18508;18786;54128;68193;99377;75826;20662;73710;22173;56207;93840;73178	Myh9;Ctnnb1;Uchl5;Gpi1;Pmm2;Becn1;Ep400;Map2k4;Gabpa;Commd1;Arfrp1;Tubb2b;Gnas;Senp2;Cul3;Ncam1;Dnmt3b;Rpl24;Plaa;Nf1;Mcm3;Ext1;Kitl;Mdm2;Mgrn1;Tyr;Sall4;Vangl2;Pax6;Sos1;Wasl;Fn1;Epas1;Frs2;Gnb1l;Otx2;Ednrb;Kras
MP:0004262	abnormal physical strength	http://www.informatics.jax.org/searches/Phat.cgi?id=MP:0004262	436	52	32.9994	1.57579	0.000640563	0.0476078	68465;11732;216869;23821;102774;26363;73582;12389;67006;12846;13063;13138;13167;13385;15502;13480;13527;20624;192657;330369;230903;14391;14457;14683;14802;16438;59003;17257;319504;18230;57320;11545;18509;110417;18786;26931;19290;79456;50849;20273;58234;20516;63959;64009;54525;21927;67095;212528;217342;66477;22339;195018	Arrb2;Zzef1;Dlg4;Btd;Slc20a2;Syne1;Fbxo44;Bace1;Adipor2;Maea;Ell2;Nxn;Cav1;Ank;Mecp2;Itpr1;Ppp2r5c;Gnas;Gria4;Park7;Comt;Pura;Plaa;Syt7;Bbs4;Usmg5;Dpm1;Vegfa;Trmt1;Scn8a;Slc29a1;Cycs;Rnf10;Dag1;Trak1;Cisd2;Gas7;Dbi;Ube2o;Camkmt;Eftud2;Pigh;Pax7;Gabpb1;Dtna;Tnfaip1;Shank3;Nrcam;Fbxo41;Recql4;Parp1;Dnaja1
MP:0003491	abnormal voluntary movement	http://www.informatics.jax.org/searches/Phat.cgi?id=MP:0003491	1405	137	106.34	1.28832	0.000709402	0.0521249	11432;11488;104111;72674;68465;69597;71562;11606;11732;70797;11775;11778;11815;72993;213827;213498;65106;11881;68865;11898;11927;11932;11990;20239;23821;66821;12151;26363;12298;12307;12322;12367;12389;68947;67006;12725;26889;12753;12759;12822;12846;208922;12916;13014;12386;12387;13063;12879;217480;13385;71228;13559;66892;69638;13837;74155;12140;330369;114142;14360;14394;14451;231044;14682;14683;7…	Slc32a1;Dlg4;Gprasp1;Btd;Arv1;Ctnnb1;Clcn3;Cys1;Camk2a;Eif4e3;Calb1;Hip1;Bace1;Chst8;Adipor2;Nedd4l;Atox1;Tubb2b;Cav1;Dlg5;Ank;Mecp2;Itpr1;Ppp2r5c;Ptbp2;Gnas;Htt;Gbx1;Gnaq;Napb;Ntn1;Adcy3;Gns;Gria4;Park7;Ptchd1;Comt;Kalrn;Hcn2;Arcn1;Hax1;Apod;Col18a1;Tmie;Syt2;Crem;Ube3a;Pura;Hmgn1;Bmi1;Plaa;Errfi1;Trim2;Enho;Hmox2;Casp3;Zeb1;Bcs1l;Tom1l2;Grid2;Ncald;Nptn;Pole4;Usmg5;Lactb2;Adam11;Thap1;Gas1;Cacn…
MP:0001463	abnormal spatial learning	http://www.informatics.jax.org/searches/Phat.cgi?id=MP:0001463	214	30	16.1969	1.8522	0.000723639	0.0525736	11488;432530;11815;23821;12322;207565;108686;12753;13385;14360;14804;54645;15165;17190;17967;17984;18015;18125;319504;27528;18472;260297;19417;101489;210274;58234;114715;21912;22215;22333	Mbd1;Pafah1b1;Dlg4;Ric8a;Ndn;Nos1;Camk2a;Bace1;Camkk2;Prrt1;Tspan7;Vdac1;Ncam1;Apod;Ube3a;Grid2;Nf1;Adam11;Clock;Nrep;Rasgrf1;Fyn;Shank2;Gripap1;Shank3;Nrcam;Adcy1;Hcn1;Ccdc88a;Spred1
MP:0000812	abnormal dentate gyrus morphology	http://www.informatics.jax.org/searches/Phat.cgi?id=MP:0000812	71	14	5.37375	2.60526	0.000746516	0.0534429	12322;12389;12140;243853;14360;15182;16842;17190;17257;18028;18472;19290;56017;223435	Mbd1;Pafah1b1;Lef1;Camk2a;Fkrp;Cav1;Mecp2;Slc2a8;Pura;Nfib;Hdac2;Fabp7;Fyn;Trio
MP:0004087	abnormal muscle fiber morphology	http://www.informatics.jax.org/searches/Phat.cgi?id=MP:0004087	314	40	23.7656	1.6831	0.000752135	0.0534429	69597;83397;12053;73582;12389;16423;67006;12759;13138;13527;18218;243853;14235;14313;14457;15182;192231;53417;16468;545156;16653;270058;18121;18509;18786;54128;26931;19055;19056;108097;68927;72508;20273;20481;20662;64009;21916;223435;50933;22339	Ski;Rps6kb1;Pmm2;Syne1;Jarid2;Cd47;Fkrp;Nog;Cav1;Ptcd2;Ppp2r5c;Prkab2;Kalrn;Bcl6;Ppp3ca;Akap12;Plaa;Foxm1;Uchl3;Vegfa;Hexim1;Dusp8;Hdac2;Scn8a;Map1s;Dag1;Cisd2;Gas7;Camkmt;Trio;Clu;Pax7;Sos1;Dtna;Tmod1;Ppp3cb;Afg3l2;Fst;Kras;Hif3a
MP:0002183	gliosis	http://www.informatics.jax.org/searches/Phat.cgi?id=MP:0002183	140	22	10.5961	2.07623	0.000792672	0.055711	11432;69597;11990;12125;12151;12389;12725;26889;75612;23897;15194;212111;110862;17237;17993;18212;18571;18786;19211;20516;20844;22339	Slc20a2;Clcn3;Pten;Stam;Cav1;Htt;Gns;Hax1;Bmi1;Plaa;Vegfa;Mgrn1;Atrn;Bcl2l11;Ntrk2;Afg3l2;Inpp5a;Pdcd6ip;Cln8;Ndufs4;Kcnq3;Acp2
MP:0003492	abnormal involuntary movement	http://www.informatics.jax.org/searches/Phat.cgi?id=MP:0003492	838	88	63.4254	1.38746	0.000807672	0.0561549	11432;432530;68465;69597;83397;70797;11775;11898;11932;11990;319974;23821;102774;12151;26363;12298;12367;12389;67006;12725;12747;26889;12804;12846;12386;12387;12879;13138;13385;15502;15572;330369;243853;114142;14360;14394;231044;14683;14802;14804;15166;235439;215114;15312;15194;16438;545156;16535;26401;17257;52589;17993;83814;18073;20320;18208;18212;18230;403187;18472;67245;18786;18970;19042;1929…	Pafah1b1;Dlg4;Btd;Slc20a2;Ctnnb1;Clcn3;Cys1;Map3k1;Stam;Hip1;Bace1;Adipor2;Nedd4l;Polb;Fkrp;Nxn;Cav1;Mecp2;Itpr1;Gnas;Htt;Gbx1;Ntn1;Gria4;Cntfr;Comt;Clk1;Kalrn;Rpl24;Ppm1a;Hcn2;Akap12;Tmie;Syt2;Ube3a;Pura;Hmgn1;Bmi1;Plaa;Trim2;Slc41a3;Casp3;Zeb1;Bbs4;Grid2;Ncald;Nptn;Spns2;Cacnb4;Vegfa;Ass1;Scn8a;Auts2;Atrn;Opa3;Rnf10;Herc1;Unc5c;Dag1;Trak1;Foxp2;Cisd2;Scn1a;Ctnna2;Fyn;Sall4;Shank2;Ube2o;Atp1b2;E…
MP:0001899	absent long term depression	http://www.informatics.jax.org/searches/Phat.cgi?id=MP:0001899	28	8	2.11923	3.77496	0.000823906	0.0566742	68566;12322;14682;14804;18125;57320;18749;114715	Nos1;Camk2a;Gnaq;Park7;Grid2;Prkacb;Caly;Spred1
MP:0000745	tremors	http://www.informatics.jax.org/searches/Phat.cgi?id=MP:0000745	246	33	18.6189	1.77239	0.000881305	0.0595298	11432;69597;11898;11932;11990;12151;26363;67006;12725;12747;12387;12879;330369;14394;14683;14804;15166;215114;15194;16535;17257;17993;20320;403187;18786;19290;20265;20273;20751;20980;67095;80890;22253	Btd;Ctnnb1;Clcn3;Cys1;Hip1;Mecp2;Gnas;Htt;Clk1;Hcn2;Syt2;Pura;Bmi1;Plaa;Trim2;Grid2;Nptn;Ass1;Scn8a;Atrn;Opa3;Unc5c;Trak1;Cisd2;Scn1a;Atp1b2;Afg3l2;Spr;Fbxo41;Ndufs4;Kcnq1;Gabra1;Acp2
MP:0002915	abnormal synaptic depression	http://www.informatics.jax.org/searches/Phat.cgi?id=MP:0002915	97	17	7.34161	2.31557	0.000883832	0.0595298	23821;68566;12322;208922;114142;14682;14804;18125;57320;18578;18749;19211;210274;58234;114715;20965;20979	Nos1;Camk2a;Pten;Bace1;Syn2;Gnaq;Park7;Grid2;Foxp2;Pde4b;Cpeb3;Prkacb;Shank2;Shank3;Caly;Syt1;Spred1
MP:0009538	abnormal synapse morphology	http://www.informatics.jax.org/searches/Phat.cgi?id=MP:0009538	160	24	12.1099	1.98185	0.000924557	0.0616308	69597;12298;12322;12725;76686;13138;217480;13527;13618;14394;14457;14804;545156;16852;17257;18191;18212;18786;19878;20273;210274;58234;20965;64009	Clcn3;Syne1;Camk2a;Syn2;Mecp2;Kalrn;Rock2;Plaa;Grid2;Cacnb4;Scn8a;Dag1;Gas7;Shank2;Dgkb;Dtna;Ntrk2;Afg3l2;Shank3;Nrxn3;Clip3;Lgals1;Gabra1;Ednrb
MP:0011096	embryonic lethality between implantation and somite formation, complete penetrance	http://www.informatics.jax.org/searches/Phat.cgi?id=MP:0011096	257	34	19.4515	1.74794	0.000949111	0.0619827	93760;56208;207165;218490;26893;12387;26554;13135;13478;14042;14043;218952;327826;14629;11426;17246;17886;83431;18472;18508;19205;19211;107746;19647;56438;101489;74370;99377;20466;20823;20833;20848;21849;22196	Pafah1b1;Myh9;Ric8a;Rbx1;Ndel1;Ctnnb1;Becn1;Pten;Dad1;Ext2;Stat3;Rptor;Trim28;Cul3;Rbbp6;Bptf;Ube2i;Ext1;Mdm2;Ptbp1;Arid1a;Macf1;Sall4;Pax6;Cops6;Ssb;Btf3;Rapgef1;Gclc;Fermt2;Dpagt1;Frs2;Sin3a;Ssrp1
MP:0005377	hearing/vestibular/ear phenotype	http://www.informatics.jax.org/searches/Phat.cgi?id=MP:0005377	662	72	50.1046	1.43699	0.000951147	0.0619827	60595;236266;11732;11775;11829;11881;11793;102774;12367;67006;12815;12988;12386;12387;12879;13618;330369;114142;327826;14451;106039;14682;14683;106512;14804;15115;15166;59013;15194;16535;60613;17311;214162;16653;16776;26401;17257;66999;17701;17886;83814;18015;18121;20320;18208;18212;18230;18424;11545;18508;18970;19042;211612;19242;242662;50849;99377;20273;58234;20512;216892;24064;20776;110253;221…	Myh9;Ube2g1;Kcnq4;Ptn;Ctnnb1;Cys1;Map3k1;Triobp;Msx1;Nedd4l;Gpsm3;Polb;Nog;Nxn;Ank;Mecp2;Gga1;Gnas;Htt;Gnaq;Ntn1;Ptchd1;Ppm1a;Hcn2;Alms1;Spry2;Tmie;Atg5;Zfp148;Actn4;Med28;Casp3;Zeb1;Bbs4;Wdtc1;Grid2;Nptn;Nf1;Spns2;Gas1;Kitl;Csk;Scn8a;Slc1a3;Col11a2;Lama5;Tyr;Rnf10;Arsb;Kmt2a;Foxp2;Cisd2;Aqp4;Ctnna2;Sall4;Vangl2;Pax6;Rims3;Hnrnph1;Ap3b2;Usp53;Ntrk2;Vti1a;Shank3;Fbxo41;Frs2;Kcnq1;Otx2;Ednrb;Kras;P…
MP:0008284	abnormal hippocampus pyramidal cell layer	http://www.informatics.jax.org/searches/Phat.cgi?id=MP:0008284	57	12	4.31414	2.78155	0.000958595	0.0619827	12725;208922;12386;13385;14360;15182;545156;17967;83431;18472;19211;20844	Pafah1b1;Dlg4;Ndel1;Clcn3;Pten;Stam;Ncam1;Kalrn;Hdac2;Cpeb3;Ctnna2;Fyn
MP:0012065	increased astrocyte number	http://www.informatics.jax.org/searches/Phat.cgi?id=MP:0012065	81	15	6.13062	2.44673	0.000973576	0.0623282	11432;69597;11990;12389;12725;75612;23897;15194;110862;17237;17993;18212;18571;19211;22339	Clcn3;Pten;Cav1;Htt;Gns;Hax1;Vegfa;Mgrn1;Atrn;Ntrk2;Afg3l2;Pdcd6ip;Ndufs4;Kcnq3;Acp2
MP:0001513	limb grasping	http://www.informatics.jax.org/searches/Phat.cgi?id=MP:0001513	199	28	15.0616	1.85903	0.00101385	0.0642699	68465;69597;83397;70797;12389;26889;12386;13138;15572;330369;243853;231044;14804;235439;15194;17257;17993;18472;18786;19042;50849;20273;210274;71699;20844;22215;22339;53611	Pafah1b1;Stam;Adipor2;Fkrp;Cav1;Mecp2;Htt;Gbx1;Ppm1a;Akap12;Ube3a;Plaa;Slc41a3;Grid2;Vegfa;Scn8a;Rnf10;Herc1;Dag1;Ctnna2;Shank2;Elavl4;Vti1a;Ankib1;Afg3l2;Cln8;Fbxo41;Ndufs4
MP:0001363	increased anxiety-related response	http://www.informatics.jax.org/searches/Phat.cgi?id=MP:0001363	180	26	13.6236	1.90845	0.00102546	0.064375	102774;12846;208922;12916;382056;13385;242667;12140;231044;14802;14886;15165;16852;17257;18125;18212;19735;101489;20273;210274;58234;74585;114715;20443;74122;29869	Dlg4;Ric8a;Nos1;Rgs2;Sppl3;St3gal4;Crtc1;Mecp2;Gbx1;Gria4;Comt;Crem;Bbs4;Scn8a;Gtf2i;Fabp7;Cpeb3;Shank2;Dlgap3;Tmem43;Ntrk2;Shank3;Lgals1;Ulk2;Hcn1;Spred1
MP:0010831	lethality, incomplete penetrance	http://www.informatics.jax.org/searches/Phat.cgi?id=MP:0010831	219	30	16.5754	1.80991	0.00105933	0.0658617	11568;68865;12322;116891;13819;14395;14432;20340;14683;14751;14804;15182;235439;212111;74287;17311;70361;17174;17984;18125;67245;18786;170826;19878;58234;216892;20787;64009;22173;22339	Kcmf1;Gap43;Lman1;Arv1;Ndn;Gpi1;Nos1;Syne1;Camk2a;Srebf1;Gnas;Derl2;Rock2;Plaa;Grid2;Spns2;Vegfa;Kitl;Hdac2;Gabra2;Tyr;Herc1;Inpp5a;Shank3;Ppargc1b;Glg1;Epas1;Aebp1;Masp1;Peli1
MP:0001695	abnormal gastrulation	http://www.informatics.jax.org/searches/Phat.cgi?id=MP:0001695	310	39	23.4629	1.6622	0.00110763	0.067695	93760;66403;207165;17846;12988;12387;26554;13135;14042;14043;218952;14268;234366;14629;68196;15194;69718;16568;16573;17246;17886;50884;75406;18016;53610;18222;269966;18424;19205;19211;246102;99377;20848;21849;93840;218035;73178;74682;22601	Myh9;Asf1a;Ctnnb1;Kif5b;Rttn;Pten;Dad1;Commd1;Hsbp1;Ext2;Stat3;Trim28;Htt;Gatad2a;Cul3;Bptf;Nono;Yap1;Numb;Nup98;Ext1;Ndufs7;Mdm2;Csk;Ptbp1;Arid1a;Ipmk;Sall4;Vangl2;Wdr35;Nf2;Gclc;Vps41;Wasl;Fermt2;Fn1;Nckap1;Kif3a;Otx2
MP:0001515	abnormal grip strength	http://www.informatics.jax.org/searches/Phat.cgi?id=MP:0001515	341	42	25.8092	1.62733	0.00110975	0.067695	68465;11732;216869;23821;102774;73582;12389;12846;13138;13385;15502;13480;13527;20624;192657;330369;230903;14457;14802;59003;17257;319504;18230;57320;11545;18509;110417;18786;26931;79456;50849;20273;58234;20516;63959;54525;21927;212528;217342;66477;22339;195018	Arrb2;Zzef1;Dlg4;Slc20a2;Fbxo44;Bace1;Adipor2;Maea;Ell2;Nxn;Cav1;Ank;Mecp2;Ppp2r5c;Gria4;Park7;Comt;Plaa;Syt7;Bbs4;Usmg5;Dpm1;Vegfa;Trmt1;Scn8a;Slc29a1;Rnf10;Dag1;Gas7;Ube2o;Camkmt;Eftud2;Pigh;Pax7;Dtna;Tnfaip1;Shank3;Nrcam;Fbxo41;Recql4;Parp1;Dnaja1
MP:0010866	abnormal prenatal body size	http://www.informatics.jax.org/searches/Phat.cgi?id=MP:0010866	768	81	58.1274	1.39349	0.00115505	0.0692761	74477;56321;110460;11487;93760;66403;56208;207165;12261;17846;12988;104318;13017;12387;26554;13063;13135;13436;54325;14042;14268;327826;14313;14390;234366;20340;23888;14886;15194;69718;16438;16468;216850;16568;16573;17311;16653;16776;16882;59003;17189;17215;17246;67279;108156;17886;75406;18028;18121;18148;18222;269966;18230;18424;18451;18508;18590;66979;217734;19205;19211;19647;56438;109331;68193…	Myh9;Ski;Asf1a;Rbx1;Kdm6b;Med31;Rps6kb1;Ctnnb1;Becn1;Kif5b;Rttn;Slc43a2;Pten;Jarid2;Dad1;Pomt2;Gabpa;Commd1;Gpc6;4933427D14Rik;Maea;Elovl1;Nog;Nxn;Stat3;Ctbp2;Itpr1;Mthfd1;Htt;Gatad2a;Cul3;Dnmt3b;Rpl24;Yars;Lig3;Rbbp6;Bptf;Aatf;Yap1;Numb;Nup98;Pole4;Acat2;Mcm3;Ext1;Ndufs7;Nfib;Kitl;Mdm2;Csk;Ptbp1;Rnf20;Gtf2i;Arid1a;Cycs;Sin3b;Lama5;P4ha1;Csnk1d;Ipmk;Sall4;Vangl2;Pax6;Mb;Pdgfa;Sos1;Adam10;Ssr1;Tmo…
MP:0009453	enhanced contextual conditioning behavior	http://www.informatics.jax.org/searches/Phat.cgi?id=MP:0009453	23	7	1.74079	4.02115	0.0011571	0.0692761	12846;208922;12140;14395;64450;15182;58234	Comt;Gpr85;Hdac2;Gabra2;Fabp7;Cpeb3;Shank3
MP:0008415	abnormal neurite morphology	http://www.informatics.jax.org/searches/Phat.cgi?id=MP:0008415	322	40	24.3711	1.64129	0.00122759	0.0728222	11432;69597;213827;23821;12322;12389;108686;16423;12724;208922;13175;13385;114142;14432;14451;14712;14804;26556;15194;545156;16593;17754;17257;18016;18125;20320;319504;18212;18786;19290;19878;52822;20265;210274;58234;241727;80890;21912;22215;22339	Dlg4;Gap43;Nos1;Camk2a;Snph;Bace1;Cd47;Cav1;Tspan7;Mecp2;Htt;Dclk1;Kalrn;Arcn1;Klc1;Rock2;Ube3a;Pura;Plaa;Trim2;Grid2;Nptn;Gas1;Homer1;Vegfa;Foxp2;Map1a;Clcn2;Cpeb3;Scn1a;Shank2;Nf2;Ntrk2;Afg3l2;Shank3;Nrcam;Gnpat;Ccdc88a;Rufy3;Acp2
MP:0012064	abnormal astrocyte number	http://www.informatics.jax.org/searches/Phat.cgi?id=MP:0012064	83	15	6.28199	2.38778	0.00126263	0.0742199	11432;69597;11990;12389;12725;75612;23897;15194;110862;17237;17993;18212;18571;19211;22339	Clcn3;Pten;Cav1;Htt;Gns;Hax1;Vegfa;Mgrn1;Atrn;Ntrk2;Afg3l2;Pdcd6ip;Ndufs4;Kcnq3;Acp2
MP:0009944	abnormal olfactory lobe morphology	http://www.informatics.jax.org/searches/Phat.cgi?id=MP:0009944	136	21	10.2934	2.04014	0.00129936	0.0756904	104111;12367;108686;12988;12387;14360;14667;15194;26404;17257;17967;17993;18424;18472;18508;19211;58234;20481;223435;73710;21417	Pafah1b1;Ski;Ctnnb1;Map3k12;Pten;Tubb2b;Mecp2;Htt;Ncam1;Adcy3;Casp3;Zeb1;Gm2a;Csk;Fyn;Pax6;Trio;Shank3;Ndufs4;Ccdc88a;Otx2
MP:0008128	abnormal brain internal capsule morphology	http://www.informatics.jax.org/searches/Phat.cgi?id=MP:0008128	30	8	2.2706	3.5233	0.00135532	0.0775529	12389;12724;13591;26404;18970;58234;69737;73710	Map3k12;Polb;Tubb2b;Cav1;Ebf1;Clcn2;Shank3;Ttl
MP:0010088	decreased circulating fructosamine level	http://www.informatics.jax.org/searches/Phat.cgi?id=MP:0010088	30	8	2.2706	3.5233	0.00135532	0.0775529	11778;11867;73582;12846;69754;26401;18643;66477	Pfn1;Fbxo7;Map3k1;Comt;Usmg5;Arpc1b;Camkmt;Ap3s2
MP:0000846	abnormal medulla oblongata morphology	http://www.informatics.jax.org/searches/Phat.cgi?id=MP:0000846	24	7	1.81648	3.85361	0.00152826	0.0853132	11990;59058;13172;216850;17993;18208;22253	Kdm6b;Ntn1;Atrn;Unc5c;Dbx1;Bhlhe22;Ndufs4
MP:0004566	myocardial fiber degeneration	http://www.informatics.jax.org/searches/Phat.cgi?id=MP:0004566	24	7	1.81648	3.85361	0.00152826	0.0853132	12053;13527;53417;68927;20273;20662;22339	Ptcd2;Bcl6;Vegfa;Scn8a;Sos1;Dtna;Hif3a
MP:0010053	decreased grip strength	http://www.informatics.jax.org/searches/Phat.cgi?id=MP:0010053	244	32	18.4675	1.73277	0.00153052	0.0853132	68465;11732;23821;102774;73582;12389;13138;13385;15502;13527;20624;330369;230903;14457;14802;59003;17257;319504;57320;11545;18509;18786;26931;79456;50849;20273;58234;54525;21927;212528;66477;195018	Zzef1;Dlg4;Fbxo44;Bace1;Adipor2;Maea;Cav1;Ank;Mecp2;Ppp2r5c;Gria4;Park7;Plaa;Syt7;Bbs4;Usmg5;Trmt1;Scn8a;Rnf10;Dag1;Gas7;Camkmt;Eftud2;Pax7;Dtna;Tnfaip1;Shank3;Nrcam;Fbxo41;Recql4;Parp1;Dnaja1
MP:0000780	abnormal corpus callosum morphology	http://www.informatics.jax.org/searches/Phat.cgi?id=MP:0000780	102	17	7.72004	2.20206	0.00157275	0.0868945	23797;59058;12151;12724;12387;13175;14360;26404;57438;17118;18028;18186;18208;67199;18786;73710;93840	Ctnnb1;March7;Map3k12;Pfdn1;Tubb2b;Dclk1;Ntn1;Nrp1;Bmi1;Plaa;Nfib;Clcn2;Fyn;Akt3;Vangl2;Marcks;Bhlhe22
MP:0002912	abnormal excitatory postsynaptic potential	http://www.informatics.jax.org/searches/Phat.cgi?id=MP:0002912	85	15	6.43337	2.33159	0.00162063	0.0868945	432530;12322;16423;12725;242667;14360;14802;17257;18212;19417;19878;210274;58234;114715;20965	Clcn3;Camk2a;Cd47;Syn2;Mecp2;Gria4;Rock2;Rasgrf1;Fyn;Shank2;Dlgap3;Ntrk2;Shank3;Adcy1;Spred1
MP:0001544	abnormal cardiovascular system physiology	http://www.informatics.jax.org/searches/Phat.cgi?id=MP:0001544	1398	134	105.81	1.26642	0.00162467	0.0868945	11431;60595;11490;11492;11606;83397;11815;72993;11829;69632;93760;77044;11881;68865;11793;11927;53313;12125;12053;56208;12367;12389;12772;12476;16423;67006;12715;12724;12753;12759;12822;12846;12916;12928;12988;12387;26554;13063;13436;13506;13527;18218;13559;13618;13819;13837;74155;214931;14225;56299;14268;14235;108655;114142;74123;171469;56637;14886;15165;15166;15182;192231;53417;15507;80888;1171…	Crk;Prkca;Myh9;Ski;Nlrp1a;Atp2a3;Arhgef12;Arv1;Ctnnb1;Pmm2;Nos1;Fbxl16;Becn1;Syne1;Rgs2;Jarid2;Gsk3b;Map3k1;Strn3;Naca;Map2k4;Nedd4l;Cd47;Mapkapk2;Polb;Atox1;Nog;Cav1;Mecp2;Cd151;Ppp2r5c;Slc2a8;Senp2;Foxp4;Cul3;Dnmt3b;Prkcd;Comt;Rpl24;Ppm1a;Tulp3;Ckm;Hcn2;Apod;Bcl6;Akap12;Col18a1;Atg5;Rock2;Crem;Actn4;Nrp1;Errfi1;Piezo1;Casp3;Zeb1;Foxm1;Tom1l2;Ncald;Nf1;Hspb8;Spns2;Adam15;Acp1;Hspb1;Vegfa;Pcbp2;H…
MP:0001441	increased grooming behavior	http://www.informatics.jax.org/searches/Phat.cgi?id=MP:0001441	45	10	3.4059	2.93608	0.00162608	0.0868945	13385;224997;242667;15194;17257;18013;18125;210274;58234;20965	Dlg4;Nos1;Dlgap1;Syn2;Mecp2;Htt;Shank2;Dlgap3;Shank3;Neurod2
MP:0005655	increased aggression	http://www.informatics.jax.org/searches/Phat.cgi?id=MP:0005655	45	10	3.4059	2.93608	0.00162608	0.0868945	12322;12759;12846;382056;15194;18125;211612;58234;20965;21417	Nos1;Camk2a;Crtc1;Syn2;Htt;Ptchd1;Comt;Zeb1;Clu;Shank3
MP:0000788	abnormal cerebral cortex morphology	http://www.informatics.jax.org/searches/Phat.cgi?id=MP:0000788	256	33	19.3758	1.70316	0.00173941	0.0921886	432530;11990;102774;59058;108686;12725;13063;13559;243853;327826;14360;14432;14667;15194;545156;16842;26404;17118;17257;18212;18424;18472;18508;18571;19305;18970;19211;20516;192157;69737;73710;22215;56207	Pafah1b1;Lef1;Gap43;Slc20a2;Uchl5;Clcn3;Map3k12;Pten;Pex5;Polb;Fkrp;Tubb2b;Mecp2;Htt;Kalrn;Ube3a;Bbs4;Gm2a;Atrn;Cycs;Fyn;Pax6;Marcks;Bhlhe22;Ntrk2;Socs7;Pdcd6ip;E2f5;Adcy1;Ttl;Frs2;Ccdc88a;Otx2
MP:0009850	embryonic lethality between implantation and placentation	http://www.informatics.jax.org/searches/Phat.cgi?id=MP:0009850	414	48	31.3343	1.53187	0.00186384	0.0979803	93760;23808;56208;207165;218490;13445;26893;67181;12387;26554;13135;13478;13872;14042;14043;218952;327826;14629;14751;15194;17311;16882;11426;17246;17886;50884;83431;18016;18472;18508;19205;19211;107746;19647;56438;101489;74370;99377;75420;20466;20823;20833;20848;21849;22196;22339;230895;218035	Pafah1b1;Myh9;Ric8a;Rbx1;Ndel1;Ctnnb1;Gpi1;Becn1;Pten;Dad1;Ext2;Stat3;Rptor;Trim28;Htt;Cul3;Lig3;Rbbp6;Bptf;Cdk2ap1;Ercc3;Ube2i;Vegfa;Ext1;Ash2l;Kitl;Mdm2;Ptbp1;Arid1a;Secisbp2;Macf1;Sall4;Pax6;Cops6;Ssb;Btf3;Nf2;Rapgef1;Gclc;Vps41;Ctdnep1;Fermt2;Vps13d;Nckap1;Dpagt1;Frs2;Sin3a;Ssrp1

## Sheet: GN110_Hippocampus_KEGG
geneSet	description	link	size	overlap	expect	enrichmentRatio	pValue	FDR	overlapId	userId
mmu04721	Synaptic vesicle cycle	http://www.kegg.jp/kegg-bin/show_pathway?mmu04721+103967+114143+11773+11972+11973+11975+12286+12757+19339+20614+20910+20979+21871+22348+66237+66335+67300+72961+73834+74325	62	20	7.92372	2.52407	5.16011e-05	0.00224137	103967;114143;11773;11972;11973;11975;12286;12757;19339;20614;20910;20979;21871;22348;66237;66335;67300;72961;73834;74325	Atp6v0b;Cltc;Atp6v1g2;Atp6v0a1;Rab3a;Atp6v1c1;Snap25;Atp6v0d1;Stxbp1;Atp6v1d;Slc32a1;Cltb;Clta;Ap2m1;Slc17a7;Cacna1a;Syt1;Dnm3;Atp6v1e1;Atp6v0a2
mmu04520	Adherens junction	http://www.kegg.jp/kegg-bin/show_pathway?mmu04520+108100+11461+11848+12388+12540+12995+13000+13001+14360+16001+170758+18099+19246+19263+19271+19353+21872+22612+26409+29875+380928+93742+99167	72	23	9.20173	2.49953	1.72253e-05	0.00132816	108100;11461;11848;12388;12540;12995;13000;13001;14360;16001;170758;18099;19246;19263;19271;19353;21872;22612;26409;29875;380928;93742;99167	Ctnnd1;Ptprb;Csnk2b;Tjp1;Ssx2ip;Csnk2a2;Rac1;Rac3;Map3k7;Fyn;Yes1;Ptpn1;Igf1r;Actb;Nlk;Csnk2a1;Lmo7;Rhoa;Baiap2;Pard3;Ptprj;Cdc42;Iqgap1
mmu04130	SNARE interactions in vesicular transport	http://www.kegg.jp/kegg-bin/show_pathway?mmu04130+12068+20619+22317+228960+53331+53334+55943+56418+58244+71116	33	10	4.21746	2.37109	0.0064385	0.0640494	12068;20619;22317;228960;53331;53334;55943;56418;58244;71116	Vamp1;Stx8;Stx16;Ykt6;Stx6;Stx18;Gosr1;Bet1;Stx7;Snap23
mmu04137	Mitophagy	http://www.kegg.jp/kegg-bin/show_pathway?mmu04137+100756+12177+12995+13000+13001+17342+18412+19349+214952+228361+26419+56208+57436+59040+66169+66437+71648+93739+94044	63	19	8.05152	2.3598	0.000215695	0.00576983	100756;12177;12995;13000;13001;17342;18412;19349;214952;228361;26419;56208;57436;59040;66169;66437;71648;93739;94044	Gabarapl2;Rhot2;Becn1;Optn;Gabarapl1;Csnk2b;Rab7;Sqstm1;Csnk2a2;Ambra1;Mapk8;Mitf;Bnip3l;Rhot1;Tomm7;Csnk2a1;Bcl2l13;Usp30;Fis1
mmu00270	Cysteine and methionine metabolism	http://www.kegg.jp/kegg-bin/show_pathway?mmu00270+12035+12411+12583+13433+13435+14629+14630+14718+14719+17448+17449+20603+20810+74340	50	14	6.39009	2.19089	0.0030993	0.0432554	12035;12411;12583;13433;13435;14629;14630;14718;14719;17448;17449;20603;20810;74340	Got1;Bcat1;Mdh1;Ahcyl2;Got2;Gclc;Dnmt1;Dnmt3a;Cbs;Sms;Srm;Cdo1;Gclm;Mdh2
mmu03420	Nucleotide excision repair	http://www.kegg.jp/kegg-bin/show_pathway?mmu03420+13194+14885+19718+19891+209357+26370+50505+56438+59001+67967+68275+69745	43	12	5.49548	2.18361	0.00616599	0.0640494	13194;14885;19718;19891;209357;26370;50505;56438;59001;67967;68275;69745	Pold4;Gtf2h3;Gtf2h4;Rpa2;Cetn2;Pold3;Rfc2;Ercc4;Ddb1;Rpa1;Rbx1;Pole3
mmu03018	RNA degradation	http://www.kegg.jp/kegg-bin/show_pathway?mmu03018+104625+109075+12226+13209+13806+13807+18641+18642+227715+234594+24128+27756+27998+319885+50912+53621+56421+66446+69639+71701+72162+74108+78651	83	23	10.6076	2.16827	0.000201977	0.00576983	104625;109075;12226;13209;13806;13807;18641;18642;227715;234594;24128;27756;27998;319885;50912;53621;56421;66446;69639;71701;72162;74108;78651	Exosc10;Pfkp;Eno2;Pfkm;Pnpt1;Lsm2;Exosc8;Parn;Exosc5;Pfkl;Cnot1;Xrn2;Eno1;Exosc7;Zcchc7;Btg1;Cnot6;Exosc2;Ddx6;Dhx36;Cnot4;Exosc4;Lsm6
mmu04141	Protein processing in endoplasmic reticulum	http://www.kegg.jp/kegg-bin/show_pathway?mmu04141+100037258+108687+116891+12028+12330+13002+13135+13418+140740+15467+15481+17155+17156+18024+18415+18786+20224+20832+216440+217365+226641+26400+26408+26419+26965+50527+50907+53421+54609+56085+56424+56438+57743+63958+66105+66245+67128+67437+67819+68292+69162+70361+78943+94232+99683	163	45	20.8317	2.16017	2.49973e-07	5.31242e-05	100037258;108687;116891;12028;12330;13002;13135;13418;140740;15467;15481;17155;17156;18024;18415;18786;20224;20832;216440;217365;226641;26400;26408;26419;26965;50527;50907;53421;54609;56085;56424;56438;57743;63958;66105;66245;67128;67437;67819;68292;69162;70361;78943;94232;99683	Ube2g1;Derl2;Edem2;Dnajc1;Ssr4;Man1a;Ssr3;Preb;Derl1;Dad1;Canx;Dnajc3;Sec61a2;Ubqln4;Ubqln2;Sec63;Lman1;Cul1;Sec24b;Sec61a1;Map2k7;Map3k5;Plaa;Ube4b;Mapk8;Stt3b;Bax;Ero1l;Dnajc5;Nfe2l2;Nploc4;Hspa4l;Ube2d3;Hspbp1;Sec31a;Man1a2;Rbx1;Ern1;Sar1a;Eif2ak1;Ubqln1;Hspa8;Os9;Stub1;Atf6
mmu05010	Alzheimer disease	http://www.kegg.jp/kegg-bin/show_pathway?mmu05010+104130+11785+11820+11938+11946+11951+12122+12313+12568+12569+12861+12868+13063+14682+15925+16438+17762+17995+18795+19164+20168+20192+20617+208117+22273+226641+230075+56637+59287+595136+66142+66218+66416+66925+66945+67003+67130+67942+68194+68197+68198+68202+68585+69875+70316+75406+78943	175	47	22.3653	2.10147	3.30992e-07	5.31242e-05	104130;11785;11820;11938;11946;11951;12122;12313;12568;12569;12861;12868;13063;14682;15925;16438;17762;17995;18795;19164;20168;20192;20617;208117;22273;226641;230075;56637;59287;595136;66142;66218;66416;66925;66945;67003;67130;67942;68194;68197;68198;68202;68585;69875;70316;75406;78943	Plcb1;Ndufs7;Gnaq;Cox8a;Ndufv1;Atp5a1;Sdha;Cdk5r1;Sdhd;Gsk3b;Ndufb11;Ndufb6;Ide;Cdk5;Cox7b;Atp5g2;Atp5g1;Ryr3;Ndufab1;Apbb1;App;Rtn3;Snca;Bid;Psen1;Ndufb9;Aph1b;Ndufa7;Ndufc2;Ndufs5;Ndufa11;Calm1;Rtn4;Itpr1;Cox6a1;Atp2a2;Ndufa6;Ncstn;Mapt;Uqcrc2;Ndufa5;Ern1;Ndufb2;Ndufb4;Uqcrc1;Cycs;Atf6
mmu04724	Glutamatergic synapse	http://www.kegg.jp/kegg-bin/show_pathway?mmu04724+108069+108071+108073+12286+13385+14682+14683+14700+14702+14704+14706+14707+14800+14802+14806+16438+16519+18747+18752+18795+20510+20511+20512+20513+22063+224997+242443+26556+26557+72961	113	30	14.4416	2.07733	5.58596e-05	0.00224137	108069;108071;108073;12286;13385;14682;14683;14700;14702;14704;14706;14707;14800;14802;14806;16438;16519;18747;18752;18795;20510;20511;20512;20513;22063;224997;242443;26556;26557;72961	Dlg4;Plcb1;Slc1a6;Prkaca;Gnaq;Homer2;Gria2;Grm7;Prkcg;Gng4;Gng3;Slc1a1;Homer1;Gnas;Gng5;Grik2;Slc1a2;Kcnj3;Itpr1;Trpc1;Gng2;Slc17a7;Cacna1a;Dlgap1;Grm3;Grm5;Slc1a3;Grin3a;Gria4;Gng10
mmu04730	Long-term depression	http://www.kegg.jp/kegg-bin/show_pathway?mmu04730+109880+11836+12286+12921+14674+14682+14683+14800+14804+16000+16001+16438+18752+18795+19091+20190	61	16	7.79591	2.05236	0.00335577	0.0439712	109880;11836;12286;12921;14674;14682;14683;14800;14804;16000;16001;16438;18752;18795;19091;20190	Plcb1;Araf;Gnaq;Gria2;Braf;Prkcg;Prkg1;Igf1;Gnas;Ryr1;Igf1r;Gna13;Grid2;Itpr1;Cacna1a;Crhr1
mmu04961	Endocrine and other factor-regulated calcium reabsorption	http://www.kegg.jp/kegg-bin/show_pathway?mmu04961+103967+11773+11933+12307+12757+14682+14683+18747+18752+18795+53869+67300+74325+98660	54	14	6.9013	2.0286	0.00658452	0.0640494	103967;11773;11933;12307;12757;14682;14683;18747;18752;18795;53869;67300;74325;98660	Plcb1;Cltc;Prkaca;Gnaq;Atp1a2;Prkcg;Gnas;Cltb;Atp1b3;Rab11a;Clta;Ap2m1;Calb1;Dnm3
mmu04723	Retrograde endocannabinoid signaling	http://www.kegg.jp/kegg-bin/show_pathway?mmu04723+104130+108071+12286+14394+14395+14400+14682+14700+14702+14704+14706+14707+14800+14802+16438+16519+16522+16524+17995+18747+18752+18795+19094+22348+230075+26419+595136+66218+66416+67130+68194+68197+68198+68202+69875+70316+72961+75406	149	38	19.0425	1.99554	1.63204e-05	0.00132816	104130;108071;12286;14394;14395;14400;14682;14700;14702;14704;14706;14707;14800;14802;16438;16519;16522;16524;17995;18747;18752;18795;19094;22348;230075;26419;595136;66218;66416;67130;68194;68197;68198;68202;69875;70316;72961;75406	Plcb1;Ndufs7;Prkaca;Gnaq;Gabrb1;Ndufv1;Gria2;Ndufb11;Ndufb6;Prkcg;Gabra2;Gng4;Ndufab1;Gng3;Gng5;Mapk8;Slc32a1;Ndufb9;Ndufa7;Kcnj3;Mapk11;Ndufc2;Ndufs5;Ndufa11;Itpr1;Gng2;Slc17a7;Cacna1a;Gabra1;Ndufa6;Kcnj9;Grm5;Ndufa5;Ndufb2;Ndufb4;Gria4;Kcnj6;Gng10
mmu00190	Oxidative phosphorylation	http://www.kegg.jp/kegg-bin/show_pathway?mmu00190+104130+114143+11946+11951+11972+11973+11975+12861+12868+17995+21871+22273+226139+230075+595136+66142+66218+66237+66335+66416+66925+66945+67003+67130+67942+68194+68197+68198+68202+69875+70316+70383+73834+75406	134	34	17.1254	1.98535	5.03554e-05	0.00224137	104130;114143;11946;11951;11972;11973;11975;12861;12868;17995;21871;22273;226139;230075;595136;66142;66218;66237;66335;66416;66925;66945;67003;67130;67942;68194;68197;68198;68202;69875;70316;70383;73834;75406	Atp6v0b;Ndufs7;Atp6v1g2;Cox15;Atp6v0a1;Cox8a;Ndufv1;Atp5a1;Sdha;Sdhd;Atp6v1c1;Ndufb11;Ndufb6;Cox7b;Atp5g2;Atp5g1;Atp6v0d1;Ndufab1;Atp6v1d;Cox10;Ndufb9;Ndufa7;Ndufc2;Ndufs5;Ndufa11;Cox6a1;Ndufa6;Uqcrc2;Ndufa5;Ndufb2;Ndufb4;Atp6v1e1;Uqcrc1;Atp6v0a2
mmu05032	Morphine addiction	http://www.kegg.jp/kegg-bin/show_pathway?mmu05032+109689+12286+14394+14395+14400+14683+14700+14702+14704+14706+14707+16519+16522+16524+18574+18583+18747+18752+216869+22348+23984+26385+54393	91	23	11.63	1.97765	0.00084773	0.0170076	109689;12286;14394;14395;14400;14683;14700;14702;14704;14706;14707;16519;16522;16524;18574;18583;18747;18752;216869;22348;23984;26385;54393	Arrb2;Prkaca;Pde1b;Gabbr1;Gabrb1;Grk6;Prkcg;Gabra2;Gng4;Gng3;Gnas;Gng5;Arrb1;Pde7a;Slc32a1;Kcnj3;Gng2;Cacna1a;Gabra1;Kcnj9;Pde10a;Kcnj6;Gng10
mmu04728	Dopaminergic synapse	http://www.kegg.jp/kegg-bin/show_pathway?mmu04728+108058+11909+12286+12313+12753+14682+14683+14700+14702+14704+14706+14707+14800+14802+16438+16519+16522+16524+16573+16574+17161+18747+18752+18795+19046+19094+216869+21770+21823+26419+26932+56637+68566	134	33	17.1254	1.92696	0.000120955	0.00388266	108058;11909;12286;12313;12753;14682;14683;14700;14702;14704;14706;14707;14800;14802;16438;16519;16522;16524;16573;16574;17161;18747;18752;18795;19046;19094;216869;21770;21823;26419;26932;56637;68566	Arrb2;Plcb1;Prkaca;Gnaq;Th;Ppp1cb;Ppp2r5e;Gsk3b;Gria2;Caly;Kif5b;Prkcg;Ppp2r5d;Gng4;Gng3;Gnas;Gng5;Mapk8;Kcnj3;Mapk11;Calm1;Itpr1;Atf2;Camk2d;Gng2;Cacna1a;Clock;Kcnj9;Maoa;Kif5c;Gria4;Kcnj6;Gng10
mmu04120	Ubiquitin mediated proteolysis	http://www.kegg.jp/kegg-bin/show_pathway?mmu04120+100763+13194+140630+14897+15204+17222+17237+17246+208650+216150+22196+22210+22214+22215+246710+26965+27401+28000+56424+56438+56459+59026+63958+66053+66105+66799+66894+67128+67615+68729+75717+80794+93765	139	33	17.7645	1.85764	0.000253729	0.00626517	100763;13194;140630;14897;15204;17222;17237;17246;208650;216150;22196;22210;22214;22215;246710;26965;27401;28000;56424;56438;56459;59026;63958;66053;66105;66799;66894;67128;67615;68729;75717;80794;93765	Ube2g1;Cul5;Ube2i;Huwe1;Prpf19;Ube3c;Trim37;Skp2;Sae1;Ube2n;Mgrn1;Cul1;Cdc34;Ube2h;Ube4b;Rhobtb2;Herc2;Trip12;Ube2w;Ube2r2;Ube4a;Ube2d3;Ube3a;Ddb1;Cblb;Cblc;Rbx1;Wwp2;Mdm2;Ube2b;Ppil2;Stub1;Anapc1
mmu01230	Biosynthesis of amino acids	http://www.kegg.jp/kegg-bin/show_pathway?mmu01230+108682+11429+11674+12035+12411+13806+13807+14718+14719+15929+18641+18642+19139+20425+21991+56421+56454+66194	78	18	9.96854	1.80568	0.0083135	0.077535	108682;11429;11674;12035;12411;13806;13807;14718;14719;15929;18641;18642;19139;20425;21991;56421;56454;66194	Got1;Bcat1;Pfkp;Eno2;Pfkm;Idh3g;Tpi1;Pfkl;Aco2;Shmt1;Prps1;Got2;Aldh18a1;Eno1;Cbs;Aldoa;Gpt2;Pycrl
mmu03010	Ribosome	http://www.kegg.jp/kegg-bin/show_pathway?mmu03010+107732+118451+14109+19934+19942+19989+20042+20068+20104+20115+20116+22121+270106+319195+50529+56284+64657+66163+66242+66419+66481+66489+67097+67115+67427+67994+68052+68463+76846+77721+94065+94066	139	32	17.7645	1.80135	0.00055964	0.0119763	107732;118451;14109;19934;19942;19989;20042;20068;20104;20115;20116;22121;270106;319195;50529;56284;64657;66163;66242;66419;66481;66489;67097;67115;67427;67994;68052;68463;76846;77721;94065;94066	Mrps16;Mrps11;Rps6;Mrps2;Rps9;Mrpl11;Rps13;Rps10;Mrpl4;Mrps10;Mrpl36;Mrpl19;Mrpl10;Rpl27;Fau;Rps7;Rps8;Mrpl34;Rpl17;Rps12;Rpl7;Rps20;Rpl22;Rpl13;Mrps7;Rps21;Rps17;Mrpl14;Rpl35;Mrps5;Rpl14;Rpl13a
mmu04714	Thermogenesis	http://www.kegg.jp/kegg-bin/show_pathway?mmu04714+104130+11461+11909+11946+11951+12861+12868+14683+17995+18747+19091+19094+20104+20112+20586+20588+22273+226139+230075+239985+26408+50790+56717+595136+66142+66218+66379+66416+66706+66925+66945+67003+67130+67155+67605+67892+67942+68094+68194+68197+68198+68202+68493+69875+70316+70383+70673+74370+75406+78070+83766+83796	230	52	29.3944	1.76904	2.06878e-05	0.00132816	104130;11461;11909;11946;11951;12861;12868;14683;17995;18747;19091;19094;20104;20112;20586;20588;22273;226139;230075;239985;26408;50790;56717;595136;66142;66218;66379;66416;66706;66925;66945;67003;67130;67155;67605;67892;67942;68094;68194;68197;68198;68202;68493;69875;70316;70383;70673;74370;75406;78070;83766;83796	Ndufs7;Ndufaf3;Prdm16;Cox15;Prkaca;Cox8a;Smarcd2;Rps6;Actl6b;Ndufv1;Atp5a1;Sdha;Sdhd;Ndufb11;Ndufb6;Rptor;Prkg1;Cox7b;Atp5g2;Atp5g1;Ndufab1;Cox14;Gnas;Map3k5;Cox10;Akt1s1;Ndufb9;Ndufa7;Mapk11;Ndufc2;Ndufs5;Ndufa11;Smarcc1;Smarcc2;Atf2;Arid1b;Cox6a1;Actb;Ndufaf4;Ndufa6;Uqcrc2;Smarca2;Rps6ka2;Smarca4;Cpt1c;Coa6;Ndufa5;Ndufb2;Ndufb4;Acsl4;Uqcrc1;Mtor
mmu03040	Spliceosome	http://www.kegg.jp/kegg-bin/show_pathway?mmu03040+101943+15387+15481+193116+20382+20639+20826+212880+217207+233073+27756+27967+28000+319322+331401+51810+53607+54633+56215+66125+66921+67039+67229+67439+67465+71713+72654+73666+78651+81898	133	30	16.9976	1.76495	0.00116844	0.0204459	101943;15387;15481;193116;20382;20639;20826;212880;217207;233073;27756;27967;28000;319322;331401;51810;53607;54633;56215;66125;66921;67039;67229;67439;67465;71713;72654;73666;78651;81898	Thoc3;Lsm2;Thoc2;Sf3b2;Ccdc12;Prpf19;Snu13;Dhx8;Sf3b5;Acin1;Sf3b3;Rbm25;Sf3b1;Xab2;Sf3a1;Prpf18;Slu7;Snrpa;Cherp;Srsf2;Pqbp1;Cdc40;Snrpb2;Ddx46;Hnrnpk;Hnrnpu;Prpf38b;U2af1l4;Hspa8;Lsm6
mmu04722	Neurotrophin signaling pathway	http://www.kegg.jp/kegg-bin/show_pathway?mmu04722+107746+108058+108960+109880+11848+12028+12313+12326+12540+12928+16150+18035+18036+18213+18607+19094+19164+19353+20112+216148+22627+23938+26400+26408+26419+56637+94275	121	27	15.464	1.74599	0.002376	0.034668	107746;108058;108960;109880;11848;12028;12313;12326;12540;12928;16150;18035;18036;18213;18607;19094;19164;19353;20112;216148;22627;23938;26400;26408;26419;56637;94275	Ywhae;Crk;Pdpk1;Gsk3b;Rac1;Braf;Maged1;Nfkbib;Ikbkb;Map2k5;Map2k7;Map3k5;Mapk8;Psen1;Bax;Shc2;Mapk11;Calm1;Camk2d;Rapgef1;Nfkbia;Camk4;Rps6ka2;Rhoa;Ntrk3;Irak2;Cdc42
mmu04932	Non-alcoholic fatty liver disease (NAFLD)	http://www.kegg.jp/kegg-bin/show_pathway?mmu04932+104130+12028+12122+12540+12861+12868+13063+16150+17995+19353+20181+21428+22273+230075+26408+26419+56637+595136+66142+66218+66416+66925+66945+67003+67130+68194+68197+68198+68202+69875+70316+75406+78943	151	33	19.2981	1.71001	0.00121019	0.0204459	104130;12028;12122;12540;12861;12868;13063;16150;17995;19353;20181;21428;22273;230075;26408;26419;56637;595136;66142;66218;66416;66925;66945;67003;67130;68194;68197;68198;68202;69875;70316;75406;78943	Ndufs7;Cox8a;Ndufv1;Sdha;Sdhd;Gsk3b;Rac1;Ndufb11;Ndufb6;Cox7b;Ndufab1;Ikbkb;Map3k5;Bid;Mapk8;Ndufb9;Bax;Ndufa7;Ndufc2;Ndufs5;Ndufa11;Cox6a1;Ndufa6;Uqcrc2;Ndufa5;Ern1;Ndufb2;Ndufb4;Mlx;Uqcrc1;Cdc42;Cycs;Rxra
mmu04142	Lysosome	http://www.kegg.jp/kegg-bin/show_pathway?mmu04142+114143+11432+11767+11775+11778+11782+11972+11975+12752+12757+13030+14387+17113+18010+18174+21871+260302+55946+56325+56464+56722+67300+67464+67963+74105+74325+94178	124	27	15.8474	1.70375	0.00342454	0.0439712	114143;11432;11767;11775;11778;11782;11972;11975;12752;12757;13030;14387;17113;18010;18174;21871;260302;55946;56325;56464;56722;67300;67464;67963;74105;74325;94178	Atp6v0b;Cltc;Atp6v0a1;Neu1;Ap3b2;Ctsb;Ctsf;Ap4s1;M6pr;Atp6v0d1;Gga3;Ap3s2;Gaa;Ap3m1;Cln3;Acp2;Slc11a2;Cltb;Litaf;Clta;Mcoln1;Entpd4;Gga2;Abcb9;Npc2;Atp6v0a2;Ap1m1
mmu01200	Carbon metabolism	http://www.kegg.jp/kegg-bin/show_pathway?mmu01200+108682+109264+11429+11674+12359+13806+13807+14718+14719+14751+15929+17448+17449+18597+18641+18642+19139+20425+21991+56421+66904+66925+66945+78920+93747+97212	120	26	15.3362	1.69533	0.00432471	0.051416	108682;109264;11429;11674;12359;13806;13807;14718;14719;14751;15929;17448;17449;18597;18641;18642;19139;20425;21991;56421;66904;66925;66945;78920;93747;97212	Got1;Pfkp;Eno2;Pfkm;Pdha1;Idh3g;Sdha;Sdhd;Tpi1;Hadha;Mdh1;Pccb;Pfkl;Aco2;Shmt1;Prps1;Got2;Me3;Eno1;Echs1;Gpi1;Aldoa;Cat;Dlst;Gpt2;Mdh2
mmu05016	Huntington disease	http://www.kegg.jp/kegg-bin/show_pathway?mmu05016+104130+105675+108071+11740+11773+11946+11951+12028+12757+12861+12868+13063+13385+14682+16438+17995+18795+19712+217864+22273+230075+237336+595136+66142+66218+66416+66925+66945+67003+67130+67300+67665+67942+68194+68197+68198+68202+69833+69875+70316+74325+75406	194	42	24.7936	1.69399	0.000344378	0.00789609	104130;105675;108071;11740;11773;11946;11951;12028;12757;12861;12868;13063;13385;14682;16438;17995;18795;19712;217864;22273;230075;237336;595136;66142;66218;66416;66925;66945;67003;67130;67300;67665;67942;68194;68197;68198;68202;69833;69875;70316;74325;75406	Dlg4;Plcb1;Ndufs7;Cltc;Gnaq;Cox8a;Ndufv1;Atp5a1;Sdha;Sdhd;Polr2f;Ndufb11;Ndufb6;Cox7b;Atp5g2;Atp5g1;Ndufab1;Ppif;Tbpl1;Ndufb9;Bax;Cltb;Ndufa7;Rest;Clta;Ndufc2;Ndufs5;Ndufa11;Slc25a5;Itpr1;Ap2m1;Cox6a1;Rcor1;Dctn4;Ndufa6;Uqcrc2;Grm5;Ndufa5;Ndufb2;Ndufb4;Uqcrc1;Cycs
mmu04713	Circadian entrainment	http://www.kegg.jp/kegg-bin/show_pathway?mmu04713+108058+12313+14682+14683+14700+14702+14704+14706+14707+14800+14802+16438+16519+16522+16524+18747+18752+18795+19091+20190+20192	97	21	12.3968	1.69399	0.00981871	0.0875502	108058;12313;14682;14683;14700;14702;14704;14706;14707;14800;14802;16438;16519;16522;16524;18747;18752;18795;19091;20190;20192	Plcb1;Prkaca;Gnaq;Gria2;Prkcg;Prkg1;Ryr3;Gng4;Gng3;Gnas;Gng5;Ryr1;Kcnj3;Calm1;Itpr1;Camk2d;Gng2;Kcnj9;Gria4;Kcnj6;Gng10
mmu04921	Oxytocin signaling pathway	http://www.kegg.jp/kegg-bin/show_pathway?mmu04921+108058+11461+11848+12296+12313+12326+12443+12575+13629+140723+14682+14683+16438+16519+16522+16524+17260+17904+17931+18747+18752+18795+19046+19877+20190+20192+215303+232807+23938+28240+54376+54377+73181	153	33	19.5537	1.68766	0.00152877	0.0245368	108058;11461;11848;12296;12313;12326;12443;12575;13629;140723;14682;14683;16438;16519;16522;16524;17260;17904;17931;18747;18752;18795;19046;19877;20190;20192;215303;232807;23938;28240;54376;54377;73181	Plcb1;Trpm2;Camk1g;Cacng3;Prkaca;Gnaq;Ppp1cb;Rock1;Eef2;Prkcg;Ppp1r12c;Ryr3;Ccnd1;Map2k5;Gnas;Ryr1;Myl6;Kcnj3;Cacng4;Calm1;Itpr1;Nfatc4;Camk2d;Mef2c;Cdkn1a;Actb;Cacnb2;Kcnj9;Camk4;Cacng5;Rhoa;Ppp1r12a;Kcnj6
mmu05012	Parkinson disease	http://www.kegg.jp/kegg-bin/show_pathway?mmu05012+104130+105675+11740+11946+11951+12861+12868+13063+17995+18747+20617+21823+22273+230075+595136+66142+66218+66416+66925+66945+67003+67128+67130+67942+68194+68197+68198+68202+69875+70316+75406	144	31	18.4035	1.68447	0.00215963	0.0330115	104130;105675;11740;11946;11951;12861;12868;13063;17995;18747;20617;21823;22273;230075;595136;66142;66218;66416;66925;66945;67003;67128;67130;67942;68194;68197;68198;68202;69875;70316;75406	Ube2g1;Ndufs7;Prkaca;Cox8a;Th;Ndufv1;Atp5a1;Sdha;Sdhd;Ndufb11;Ndufb6;Cox7b;Atp5g2;Atp5g1;Ndufab1;Ppif;Snca;Ndufb9;Ndufa7;Ndufc2;Ndufs5;Ndufa11;Slc25a5;Cox6a1;Ndufa6;Uqcrc2;Ndufa5;Ndufb2;Ndufb4;Uqcrc1;Cycs
mmu04360	Axon guidance	http://www.kegg.jp/kegg-bin/show_pathway?mmu04360+107448+108058+11848+12168+12540+12568+12631+13176+13642+13837+13838+13839+13841+14360+16728+16886+170758+17974+18186+18481+18845+18846+19353+19877+20353+20354+20355+20356+22063+231148+245857+56513+56637+73181+80883+93737+93742	175	37	22.3653	1.65435	0.00120335	0.0204459	107448;108058;11848;12168;12540;12568;12631;13176;13642;13837;13838;13839;13841;14360;16728;16886;170758;17974;18186;18481;18845;18846;19353;19877;20353;20354;20355;20356;22063;231148;245857;56513;56637;73181;80883;93737;93742	Ssh3;Plxna3;Limk2;Nrp1;Epha7;Pak3;Rock1;Efnb2;Gsk3b;Rac1;Bmpr2;Cdk5;Pard6g;Plxna2;Rac3;Ablim2;Nck2;Dcc;Epha4;Ntng1;Sema5a;Fyn;L1cam;Nfatc4;Camk2d;Trpc1;Epha5;Sema4f;Pard6a;Unc5a;Sema4d;Cfl1;Rhoa;Epha3;Pard3;Cdc42;Sema4c
mmu04144	Endocytosis	http://www.kegg.jp/kegg-bin/show_pathway?mmu04144+103967+107305+107338+109689+11773+11842+11844+11845+11848+12345+12389+12540+12757+13196+13858+14972+14980+15481+16001+16573+16574+17246+17274+18571+18717+18759+19326+19341+19349+208650+212285+215445+215632+216869+245666+26385+27965+30948+319740+347722+52055+53869+54189+54673+56324+56513+67300+67588+68089+69091+70527+74192+74325+77407+80794+93737+9…	270	57	34.5065	1.65186	6.79993e-05	0.00242531	103967;107305;107338;109689;11773;11842;11844;11845;11848;12345;12389;12540;12757;13196;13858;14972;14980;15481;16001;16573;16574;17246;17274;18571;18717;18759;19326;19341;19349;208650;212285;215445;215632;216869;245666;26385;27965;30948;319740;347722;52055;53869;54189;54673;56324;56513;67300;67588;68089;69091;70527;74192;74325;77407;80794;93737;93742	Arrb2;Rnf41;Sh3glb1;Cltc;Vps26b;Rab7;Rabep1;Rab8a;Bin1;Stam2;Iqsec2;Prkci;Grk6;Kif5b;Rab35;Arpc4;Pard6g;Psd4;Arap2;Zfyve27;Stambp;Arrb1;Eps15;Arf5;Cltb;Arf6;Rab11a;Pip5k1c;Rab11b;Clta;Igf1r;Pdcd6ip;Vps37c;Gbf1;Ap2m1;H2-K1;Rab4a;Rab11fip3;Pard6a;H2-L;Rab11fip5;Cblb;Spg21;Rhoa;Dnm3;Cav1;Cblc;Arf3;Arpc5l;Pard3;Asap1;Kif5c;Agap1;Mdm2;Hspa8;Cdc42;Capzb
mmu04910	Insulin signaling pathway	http://www.kegg.jp/kegg-bin/show_pathway?mmu04910+104215+107746+109880+110094+11836+12313+12928+13684+14251+14252+16150+18607+18747+18759+19046+19085+19087+19246+20104+208650+216148+26419+26987+53412+53413+56637+56717+68961+74370	140	29	17.8923	1.62081	0.00528684	0.0606099	104215;107746;109880;110094;11836;12313;12928;13684;14251;14252;16150;18607;18747;18759;19046;19085;19087;19246;20104;208650;216148;26419;26987;53412;53413;56637;56717;68961;74370	Crk;Eif4e2;Araf;Prkaca;Phkg2;Pdpk1;Ppp1cb;Flot1;Rps6;Eif4e;Phka2;Flot2;Gsk3b;Prkci;Braf;Rptor;Prkar1b;Ikbkb;Mapk8;Shc2;Ptpn1;Calm1;Exoc7;Rapgef1;Ppp1r3c;Cblb;Rhoq;Prkar2a;Mtor
mmu05206	MicroRNAs in cancer	http://www.kegg.jp/kegg-bin/show_pathway?mmu05206+11789+11848+12168+12443+12444+12531+12575+12928+13078+13433+13435+15368+15387+16150+17118+17210+17246+17389+18569+18752+18754+19877+21808+22061+22196+22352+23805+56717+74370	142	29	18.1479	1.59798	0.00650105	0.0640494	11789;11848;12168;12443;12444;12531;12575;12928;13078;13433;13435;15368;15387;16150;17118;17210;17246;17389;18569;18752;18754;19877;21808;22061;22196;22352;23805;56717;74370	Crk;Ccnd2;Vim;Ube2i;Rock1;Apc;Prkce;Rptor;Prkcg;Mcl1;Marcks;Apc2;Bmpr2;Ccnd1;Ikbkb;Pdcd4;Dnmt1;Dnmt3a;Cyp1b1;Mmp16;Hmox1;Cdc25b;Cdkn1a;Tgfb2;Rhoa;Hnrnpk;Mdm2;Trp63;Mtor
mmu03013	RNA transport	http://www.kegg.jp/kegg-bin/show_pathway?mmu03013+107829+107939+108112+108989+114615+12729+13684+13688+14265+170930+192160+19384+19387+19826+20220+217715+217869+22196+22218+223921+227699+230861+234865+26987+331401+56215+67053+67204+67676+68626+71844+73192+73666+75826	167	34	21.3429	1.59303	0.00357123	0.044091	107829;107939;108112;108989;114615;12729;13684;13688;14265;170930;192160;19384;19387;19826;20220;217715;217869;22196;22218;223921;227699;230861;234865;26987;331401;56215;67053;67204;67676;68626;71844;73192;73666;75826	Eif4e2;Thoc3;Sumo2;Thoc2;Ube2i;Eif2b2;Eif4e;Ran;Rpp21;Xpot;Tpr;Rangap1;Sumo1;Acin1;Eif4ebp3;Eif5;Eif2s2;Senp2;Eif4g3;Nup133;Eif4ebp2;Sap18;Pom121;Clns1a;Casc3;Elac1;Nupl1;Rpp14;Rnps1;Nup188;Thoc5;Elac2;Fmr1;Aaas
mmu04010	MAPK signaling pathway	http://www.kegg.jp/kegg-bin/show_pathway?mmu04010+109689+109880+11836+11909+12286+12296+12531+12540+12928+140723+14164+14180+14254+15370+15481+16000+16001+16150+16151+170758+17260+17762+18099+18747+18752+19042+19043+19094+19353+19395+19417+20112+216869+216965+21802+21808+23938+240168+26398+26400+26404+26408+26409+26419+286940+330177+54376+54377+56274+60597+63953+67603	294	52	37.5737	1.38395	0.00845397	0.077535	109689;109880;11836;11909;12286;12296;12531;12540;12928;140723;14164;14180;14254;15370;15481;16000;16001;16150;16151;170758;17260;17762;18099;18747;18752;19042;19043;19094;19353;19395;19417;20112;216869;216965;21802;21808;23938;240168;26398;26400;26404;26408;26409;26419;286940;330177;54376;54377;56274;60597;63953;67603	Arrb2;Crk;Cacng3;Map2k4;Araf;Prkaca;Ppm1b;Fgf9;Ppm1a;Tgfa;Rac1;Braf;Prkcg;Taok1;Igf1;Rac3;Ikbkb;Map2k5;Map3k7;Flt1;Map2k7;Map3k5;Arrb1;Mapk8;Rasgrp2;Mapk11;Dusp10;Igf1r;Fgf1;Cacng4;Map3k12;Atf2;Cdc25b;Mef2c;Cacna1a;Tgfb2;Nr4a1;Cacnb2;Rasgrp3;Nlk;Mapt;Ikbkg;Rps6ka2;Taok3;Cacng5;Stk3;Hspa8;Cdc42;Rasgrf1;Flnb;Dusp6;Mapk8ip2
mmu01100	Metabolic pathways	http://www.kegg.jp/kegg-bin/show_pathway?mmu01100+104112+104130+106529+107508+108156+108682+109079+109264+110524+11370+114143+11429+11432+11636+11637+11674+11685+11758+11821+11946+11951+11972+11973+11975+12035+12183+12411+12583+12716+12861+12868+13026+13135+13139+13171+13178+13244+13433+13435+13806+13807+14042+14085+14151+14348+14387+14415+14450+14629+14630+14718+14719+14751+14755+15368+15488+154…	1351	202	172.66	1.16993	0.00558833	0.061857	104112;104130;106529;107508;108156;108682;109079;109264;110524;11370;114143;11429;11432;11636;11637;11674;11685;11758;11821;11946;11951;11972;11973;11975;12035;12183;12411;12583;12716;12861;12868;13026;13135;13139;13171;13178;13244;13433;13435;13806;13807;14042;14085;14151;14348;14387;14415;14450;14629;14630;14718;14719;14751;14755;15368;15488;15490;15531;15929;16329;170749;17155;17156;17161;1725…	Sat2;Pafah1b1;Plcb1;Atp6v0b;Got1;Dhrs4;Ndufs7;Bcat1;Alox12e;St6galnac4;Man1a;Pigk;Uck2;Atp6v1g2;Cox15;Pfkp;Eno2;Atp6v0a1;Dad1;Tecr;Mccc2;Pfkm;Synj2;Pdha1;Cox8a;Ckmt1;Hexdc;Sephs2;Th;Idh3g;Pmm1;Smpd2;Bpnt1;Bpgm;Pold4;Ndufv1;Atp5a1;B3galt4;Nt5c2;Sdha;Ak1;Lpcat4;Extl1;Sdhd;Tpi1;Nagk;Hadha;Elovl7;Atp6v1c1;Mmab;Pmm2;Mtmr6;Agpat4;Dctd;Alg12;Mdh1;Pccb;Alg8;Pigu;Gad1;Dck;Polr2f;Ndufb11;Ndufb6;Inpp1;Mtmr4…

## Sheet: GN110_Hippocampus_MPO
geneSet	description	link	size	overlap	expect	enrichmentRatio	pValue	FDR	overlapId	userId
MP:0010011	ectopic hippocampus pyramidal cells	http://www.informatics.jax.org/searches/Phat.cgi?id=MP:0010011	6	5	0.830722	6.01886	0.000268447	0.0304523	23805;14360;16522;17101;22631	Apc2;Fyn;Lyst;Ywhaz;Kcnj6
MP:0010540	long stride length	http://www.informatics.jax.org/searches/Phat.cgi?id=MP:0010540	7	5	0.969176	5.15902	0.000831895	0.0707767	23805;76895;57754;77116;20617	Bicd2;Apc2;Cend1;Snca;Mtmr2
MP:0000790	abnormal stratification in cerebral cortex	http://www.informatics.jax.org/searches/Phat.cgi?id=MP:0000790	32	14	4.43052	3.1599	3.64137e-05	0.00784837	23805;76895;109880;12568;12569;243853;14360;15904;16563;18472;19164;52615;216825;72145	Pafah1b1;Cdk5r1;Bicd2;Braf;Kif2a;Apc2;Cdk5;Suz12;Usp22;Fyn;Wdfy3;Psen1;Id4;Fkrp
MP:0008284	abnormal hippocampus pyramidal cell layer	http://www.informatics.jax.org/searches/Phat.cgi?id=MP:0008284	57	24	7.89186	3.04111	1.53737e-07	8.32142e-05	329165;23805;76895;12569;12725;12752;232370;208922;13385;77683;13688;14265;14360;16522;93691;17101;17762;17967;18472;20511;20964;217410;22627;22631	Dlg4;Ywhae;Pafah1b1;Cpeb3;Clcn3;Abi2;Cdk5r1;Clstn3;Bicd2;Apc2;Cln3;Fyn;Slc1a2;Syn1;Lyst;Eif4ebp2;Klf7;Ncam1;Mapt;Ywhaz;Ehmt1;Trib2;Fmr1;Kcnj6
MP:0009940	abnormal hippocampus pyramidal cell morphology	http://www.informatics.jax.org/searches/Phat.cgi?id=MP:0009940	46	19	6.36887	2.98326	4.27713e-06	0.00120243	329165;23805;12569;12725;12752;208922;13385;77683;13688;14265;14360;16522;93691;17101;17762;20511;20964;217410;22631	Dlg4;Cpeb3;Clcn3;Abi2;Cdk5r1;Apc2;Cln3;Fyn;Slc1a2;Syn1;Lyst;Eif4ebp2;Klf7;Mapt;Ywhaz;Ehmt1;Trib2;Fmr1;Kcnj6
MP:0008281	abnormal hippocampus size	http://www.informatics.jax.org/searches/Phat.cgi?id=MP:0008281	39	15	5.39969	2.77793	0.000116533	0.0183782	67378;102774;76895;12725;13548;15228;16485;74342;17762;23969;18571;20115;102857;56490;320150	Clcn3;Zbtb20;Slc6a8;Bicd2;Dyrk1a;Lrrtm1;Rps7;Bbs2;Zdhhc17;Bbs4;Foxg1;Pdcd6ip;Kcna1;Mapt;Pacsin1
MP:0004753	abnormal miniature excitatory postsynaptic currents	http://www.informatics.jax.org/searches/Phat.cgi?id=MP:0004753	92	35	12.7377	2.74774	5.80725e-09	1.87748e-05	11843;224671;12286;12564;12667;232370;244310;77683;13688;13838;72194;14265;54645;26556;233877;216028;243499;228355;60597;17762;26422;20320;18189;18191;23969;18717;22671;72961;63959;20614;20616;20617;20979;665113;21912	Gripap1;Kctd13;Clstn3;Arf4;Tspan7;Snap25;Snap91;Lrrtm3;Nrxn1;Dlgap2;Homer1;Snca;Epha4;Fbxl20;Chrd;Nbea;Cdh8;Pip5k1c;Eif4ebp2;Lrrtm4;Slc29a1;Nrxn3;Slc17a7;Rnf112;Cacna1a;Mapt;Btbd9;Syt1;Tnik;Nptn;Pacsin1;Ehmt1;Fmr1;Madd;Mapk8ip2
MP:0008283	small hippocampus	http://www.informatics.jax.org/searches/Phat.cgi?id=MP:0008283	32	12	4.43052	2.70849	0.000730455	0.0665228	67378;102774;76895;12725;13548;15228;74342;18571;20115;102857;56490;320150	Clcn3;Zbtb20;Slc6a8;Bicd2;Dyrk1a;Lrrtm1;Rps7;Bbs2;Zdhhc17;Bbs4;Foxg1;Pdcd6ip
MP:0000813	abnormal hippocampus layer morphology	http://www.informatics.jax.org/searches/Phat.cgi?id=MP:0000813	73	27	10.1071	2.67138	6.15659e-07	0.000246791	329165;23805;76895;12568;12569;12725;12752;232370;208922;13385;77683;13688;14265;14360;16522;16563;93691;17101;17762;17967;18472;19290;20511;20964;217410;22627;22631	Dlg4;Ywhae;Pafah1b1;Cpeb3;Pura;Clcn3;Abi2;Cdk5r1;Clstn3;Bicd2;Kif2a;Apc2;Cdk5;Cln3;Fyn;Slc1a2;Syn1;Lyst;Eif4ebp2;Klf7;Ncam1;Mapt;Ywhaz;Ehmt1;Trib2;Fmr1;Kcnj6
MP:0000812	abnormal dentate gyrus morphology	http://www.informatics.jax.org/searches/Phat.cgi?id=MP:0000812	71	26	9.83021	2.64491	1.23793e-06	0.000444694	329165;23805;239985;12226;12389;12568;12569;12752;232370;13347;94223;242620;13548;243853;14265;14360;93691;243499;17762;18028;18472;19164;19290;56017;102857;56490	Pafah1b1;Dmrta2;Pura;Abi2;Zbtb20;Slc6a8;Cdk5r1;Clstn3;Dgcr8;Apc2;Cdk5;Dyrk1a;Dffa;Cln3;Fyn;Psen1;Slc2a8;Nfib;Lrrtm4;Arid1b;Klf7;Mapt;Btg1;Cav1;Fmr1;Fkrp
MP:0004098	abnormal cerebellar granule cell morphology	http://www.informatics.jax.org/searches/Phat.cgi?id=MP:0004098	39	14	5.39969	2.59274	0.000453051	0.0457723	69597;23805;12569;14804;16522;17101;18027;18028;217166;18845;19290;20273;20353;665113	Pura;Cdk5r1;Scn8a;Apc2;Plxna2;Lyst;Nfib;Grid2;Nfia;Afg3l2;Tnik;Sema4c;Nr1d1;Kcnj6
MP:0008572	abnormal Purkinje cell dendrite morphology	http://www.informatics.jax.org/searches/Phat.cgi?id=MP:0008572	48	17	6.64578	2.55801	0.000138253	0.0212703	11432;69597;213827;20238;76895;12286;12326;12444;57754;14804;16522;60597;217166;18786;50720;56424;22352	Ccnd2;Vim;Bicd2;Cend1;Plaa;Acp2;Sacs;Grid2;Cacna1a;Afg3l2;Atxn1;Camk4;Arcn1;Nr1d1;Stub1;Kcnj6;Mapk8ip2
MP:0011723	ectopic neuron	http://www.informatics.jax.org/searches/Phat.cgi?id=MP:0011723	45	15	6.23042	2.40754	0.000710319	0.0665228	11432;23805;11909;12569;13176;14360;16522;17101;17118;18472;18845;19645;20353;72145;22631	Pafah1b1;Cdk5r1;Marcks;Apc2;Plxna2;Dcc;Acp2;Fyn;Wdfy3;Lyst;Atf2;Rb1;Ywhaz;Sema4c;Kcnj6
MP:0002918	abnormal paired-pulse facilitation	http://www.informatics.jax.org/searches/Phat.cgi?id=MP:0002918	55	18	7.61495	2.36377	0.000278743	0.031075	20238;12286;12667;13385;77683;72194;14567;14806;16485;216028;17762;22671;72555;20614;20616;207227;20964;665113	Dlg4;Snap25;Snap91;Lrrtm3;Shisa9;Grik2;Fbxl20;Chrd;Syn1;Kcna1;Rnf112;Cacna1a;Atxn1;Mapt;Tnik;Gdi1;Stxbp5l;Ehmt1
MP:0000889	abnormal cerebellar molecular layer	http://www.informatics.jax.org/searches/Phat.cgi?id=MP:0000889	46	15	6.36887	2.35521	0.000921127	0.0740732	11432;69597;76895;12286;12444;12569;57754;171469;14804;16522;60597;18027;217166;18845;19290	Ccnd2;Pura;Cdk5r1;Bicd2;Plxna2;Cend1;Acp2;Grid2;Nfia;Cacna1a;Afg3l2;Gpr37l1;Nr1d1;Kcnj6;Mapk8ip2
MP:0002910	abnormal excitatory postsynaptic currents	http://www.informatics.jax.org/searches/Phat.cgi?id=MP:0002910	97	31	13.43	2.30826	3.58921e-06	0.00110514	12286;54377;12326;12404;108686;12426;12725;13688;13860;14168;54393;14567;64378;14804;108073;16438;216028;228355;60597;26422;18189;23969;18795;18752;20370;72555;72961;20512;63959;20616;20979	Plcb1;Clcn3;Fgf13;Gabbr1;Grm7;Prkcg;Snap91;Lrrtm3;Nrxn1;Gpr88;Shisa9;Nbea;Ccdc88a;Eps8;Eif4ebp2;Grid2;Cacng4;Slc29a1;Itpr1;Slc17a7;Cacna1a;Sez6;Cbln1;Camk4;Syt1;Gdi1;Slc1a3;Cckbr;Pacsin1;Madd;Mapk8ip2
MP:0009939	abnormal hippocampus neuron morphology	http://www.informatics.jax.org/searches/Phat.cgi?id=MP:0009939	85	25	11.7686	2.1243	0.000141451	0.0212703	329165;23805;12389;12569;12725;12752;208922;13385;77683;13688;14265;14360;108682;14800;16522;93691;17101;17762;18795;20511;70527;20964;217410;21912;22631	Dlg4;Plcb1;Cpeb3;Clcn3;Abi2;Cdk5r1;Tspan7;Gria2;Apc2;Stambp;Cln3;Fyn;Slc1a2;Syn1;Lyst;Eif4ebp2;Klf7;Mapt;Ywhaz;Cav1;Gpt2;Ehmt1;Trib2;Fmr1;Kcnj6
MP:0008143	abnormal dendrite morphology	http://www.informatics.jax.org/searches/Phat.cgi?id=MP:0008143	159	46	22.0141	2.08957	4.64141e-07	0.000205397	11432;83766;69597;213827;11843;20238;76895;12286;215303;12326;12389;108686;12444;57754;208922;67579;78070;94223;13385;244310;77683;14265;14804;242443;26556;16522;233877;16565;74342;216028;60597;17762;20320;217166;18786;18845;59040;22671;50720;20370;20853;56424;21912;22215;22352;22631	Dlg4;Camk1g;Stau1;Ccnd2;Vim;Cpeb3;Actl6b;Kctd13;Bicd2;Arf4;Tspan7;Dgcr8;Lrrtm3;Kif21b;Lrrtm1;Dlgap2;Plxna2;Cend1;Homer1;Plaa;Acp2;Ccdc88a;Sacs;Grid2;Rhot1;Rnf112;Cacna1a;Afg3l2;Sez6;Atxn1;Mapt;Ube3a;Cpeb4;Ywhaz;Camk4;Arcn1;Cav1;Cpt1c;Nptn;Grin3a;Ehmt1;Fmr1;Nr1d1;Stub1;Kcnj6;Mapk8ip2
MP:0002912	abnormal excitatory postsynaptic potential	http://www.informatics.jax.org/searches/Phat.cgi?id=MP:0002912	85	24	11.7686	2.03933	0.000376104	0.039224	11419;20238;12286;12569;98388;12725;232370;14360;14415;14567;14580;14800;14802;14806;108071;233877;243499;19417;20370;72961;20616;20964;665113;217410	Clcn3;Kctd13;Cdk5r1;Clstn3;Gad1;Gria2;Snap91;Gfap;Chst10;Grik2;Fyn;Syn1;Lrrtm4;Slc17a7;Cacna1a;Sez6;Atxn1;Grm5;Tnik;Gdi1;Rasgrf1;Trib2;Gria4;Asic1
MP:0001468	abnormal temporal memory	http://www.informatics.jax.org/searches/Phat.cgi?id=MP:0001468	158	43	21.8757	1.96565	6.31808e-06	0.00163411	329165;11820;22589;319974;109880;224671;12226;227580;12326;55984;108686;208922;13385;77683;14395;64450;14806;108071;108073;56637;26556;16432;383348;74342;17762;26422;20185;18143;66849;18752;19164;19283;19417;20192;72961;102857;52463;21912;22215;22359;211652;22631;56490	Dlg4;Auts2;Cpeb3;Atrx;Abi2;Zbtb20;Slc6a8;Gsk3b;Tspan7;Ppp1r2;Braf;Grm7;Ncor1;Prkcg;Ryr3;Lrrtm1;Gabra2;Tet1;App;Homer1;Npas2;Grik2;Psen1;Itm2b;Nbea;Camkk1;Ccdc88a;Gpr85;Ptprz1;C1ql3;Slc17a7;Mapt;Btg1;Ube3a;Grm5;Btbd9;Ywhaz;Camk4;Kctd16;Vldlr;Rasgrf1;Ehmt1;Wwc1
MP:0006009	abnormal neuronal migration	http://www.informatics.jax.org/searches/Phat.cgi?id=MP:0006009	96	26	13.2916	1.95613	0.000447447	0.0457723	23805;319974;76895;108686;107934;57754;94223;268882;243853;399558;16403;16563;16874;26404;18186;18472;18717;18786;18793;18845;19164;76816;20353;72145;22627;22631	Ywhae;Pafah1b1;Auts2;Nrp1;Bicd2;Kif2a;Dgcr8;Flrt2;Apc2;Plxna2;Cend1;Plaa;Wdfy3;Psen1;Pip5k1c;Ccdc88a;Fbxo45;Map3k12;Itga6;Ywhaz;Celsr3;Lhx6;Sema4c;Plaur;Fkrp;Sdccag8
MP:0000807	abnormal hippocampus morphology	http://www.informatics.jax.org/searches/Phat.cgi?id=MP:0000807	261	70	36.1364	1.9371	1.61019e-08	2.32093e-05	329165;23805;239985;67378;102774;12032;76895;12122;12226;54725;12389;12568;12569;12725;12752;232370;208922;13347;94223;13385;242620;13548;77683;13688;243853;14265;15228;14360;14567;108682;14800;15904;16485;16522;16563;93691;16728;16874;74342;243499;17101;73744;17762;17967;18027;18028;18186;23969;18472;18571;18795;18845;18846;19164;19290;20115;20511;56017;22784;102857;20614;70527;52615;20964;21741…	Dlg4;Ywhae;Pafah1b1;Plcb1;Dmrta2;Plxna3;Cpeb3;Pura;Nrp1;Clcn3;Abi2;Zbtb20;Slc6a8;Cdk5r1;Clstn3;Bicd2;Tspan7;Gria2;Kif2a;Snap25;Dgcr8;Cadm1;Apc2;Bcan;Cdk5;Dyrk1a;Lrrtm1;Plxna2;Suz12;Dffa;Bid;Stambp;Cln3;Rps7;Fyn;Psen1;Slc1a2;L1cam;Slc2a8;Syn1;Id4;Lyst;Bbs2;Man2c1;Zdhhc17;Nfib;Eif4ebp2;Lrrtm4;Bbs4;Foxg1;Pdcd6ip;Kcna1;Nfia;Arid1b;Klf7;Slc30a3;Ncam1;Mapt;Btg1;Ywhaz;Cav1;Lhx6;Gdi1;Gpt2;Pacsin1;Ehmt1;T…
MP:0001473	reduced long term potentiation	http://www.informatics.jax.org/searches/Phat.cgi?id=MP:0001473	118	31	16.3375	1.89747	0.000240811	0.0283107	11820;22589;20238;12308;108686;12569;98388;13838;14265;14360;54393;14806;54645;108071;16432;17762;18191;18438;18481;19085;18752;19417;72961;76376;20617;104027;217410;21912;22215;22359;211652	P2rx4;Gabbr1;Gripap1;Atrx;Pak3;Cdk5r1;Slc24a2;Tspan7;Prkcg;Prkar1b;App;Snca;Epha4;Chst10;Grik2;Fyn;Itm2b;Ccdc88a;Nrxn3;Slc17a7;Atxn1;Mapt;Ube3a;Grm5;Vldlr;Synpo;Calb2;Rasgrf1;Trib2;Fmr1;Wwc1
MP:0000801	abnormal temporal lobe morphology	http://www.informatics.jax.org/searches/Phat.cgi?id=MP:0000801	267	70	36.9671	1.89357	4.365e-08	4.03202e-05	329165;23805;239985;67378;102774;12032;76895;12122;12226;54725;12389;12568;12569;12725;12752;232370;208922;13347;94223;13385;242620;13548;77683;13688;243853;14265;15228;14360;14567;108682;14800;15904;16485;16522;16563;93691;16728;16874;74342;243499;17101;73744;17762;17967;18027;18028;18186;23969;18472;18571;18795;18845;18846;19164;19290;20115;20511;56017;22784;102857;20614;70527;52615;20964;21741…	Dlg4;Ywhae;Pafah1b1;Plcb1;Dmrta2;Plxna3;Cpeb3;Pura;Nrp1;Clcn3;Abi2;Zbtb20;Slc6a8;Cdk5r1;Clstn3;Bicd2;Tspan7;Gria2;Kif2a;Snap25;Dgcr8;Cadm1;Apc2;Bcan;Cdk5;Dyrk1a;Lrrtm1;Plxna2;Suz12;Dffa;Bid;Stambp;Cln3;Rps7;Fyn;Psen1;Slc1a2;L1cam;Slc2a8;Syn1;Id4;Lyst;Bbs2;Man2c1;Zdhhc17;Nfib;Eif4ebp2;Lrrtm4;Bbs4;Foxg1;Pdcd6ip;Kcna1;Nfia;Arid1b;Klf7;Slc30a3;Ncam1;Mapt;Btg1;Ywhaz;Cav1;Lhx6;Gdi1;Gpt2;Pacsin1;Ehmt1;T…
MP:0001469	abnormal contextual conditioning behavior	http://www.informatics.jax.org/searches/Phat.cgi?id=MP:0001469	134	35	18.5528	1.88651	0.000111591	0.0183014	329165;22589;224671;12226;227580;12326;55984;108686;208922;13385;77683;14395;64450;14806;108071;108073;56637;26556;16432;383348;74342;17762;26422;18143;66849;18752;19164;19283;19417;20192;102857;21912;22215;22359;211652	Dlg4;Cpeb3;Atrx;Abi2;Slc6a8;Gsk3b;Tspan7;Ppp1r2;Grm7;Prkcg;Ryr3;Lrrtm1;Gabra2;Homer1;Npas2;Grik2;Psen1;Itm2b;Nbea;Camkk1;Ccdc88a;Gpr85;Ptprz1;C1ql3;Mapt;Btg1;Ube3a;Grm5;Btbd9;Camk4;Kctd16;Vldlr;Rasgrf1;Ehmt1;Wwc1
MP:0001436	abnormal suckling behavior	http://www.informatics.jax.org/searches/Phat.cgi?id=MP:0001436	104	27	14.3992	1.87511	0.000722256	0.0665228	11836;58208;30948;12361;12568;67579;13176;67800;77683;14180;14360;14415;14609;14683;14804;16563;16905;17118;18227;18632;192285;72590;19130;19693;26569;20646;20979	Pex11b;Araf;Fgf9;Prox1;Snrpn;Gja1;Bin1;Gad1;Kif2a;Marcks;Ppme1;Bcl11b;Cdk5;Gnas;Dcc;Fyn;Slc27a4;Phf21a;Dgat2;Grid2;Reg2;Cpeb4;Nr4a2;Syt1;Cask;Ehmt1;Lmna
MP:0000934	abnormal telencephalon development	http://www.informatics.jax.org/searches/Phat.cgi?id=MP:0000934	105	27	14.5376	1.85725	0.000846708	0.0709416	228361;109880;12568;12569;107934;12995;242620;268882;15228;15490;16195;16403;74187;224640;17118;244329;19014;56717;18222;18472;93742;19164;19712;104027;73710;216825;72145	Pafah1b1;Dmrta2;Cdk5r1;Braf;Marcks;Cdk5;Numb;Ambra1;Med1;Mcph1;Usp22;Wdfy3;Psen1;Rest;Fbxo45;Foxg1;Tubb2b;Itga6;Katnb1;Csnk2a1;Celsr3;Synpo;Pard3;Il6st;Lemd2;Hsd17b7;Mtor
MP:0001463	abnormal spatial learning	http://www.informatics.jax.org/searches/Phat.cgi?id=MP:0001463	214	55	29.6291	1.85628	2.38852e-06	0.000812851	11785;11820;11419;74772;98660;20238;108100;12226;108686;12569;12667;98388;12716;12753;64085;78070;13347;94223;13385;244310;13688;14265;14360;14804;54645;108071;15165;16565;16728;17762;26422;17967;18389;18472;18574;18795;18752;19164;19283;19417;101489;20192;20370;76376;102857;20614;56424;104027;21413;52463;21912;22215;22222;211652;56490	Dlg4;Pafah1b1;Plcb1;Oprl1;Ckmt1;Pde1b;Gripap1;Zbtb20;Slc6a8;Cdk5r1;Slc24a2;Atp1a2;Clstn2;Tspan7;Prkcg;Snap25;Dgcr8;Kif21b;Ryr3;Dlgap2;Tcf4;Apbb1;Tet1;App;Dffa;Chst10;Fyn;Chrd;Psen1;L1cam;Nbea;Ccdc88a;Eif4ebp2;Grid2;Ptprz1;Ric8a;Sez6;Clock;Hcn1;Ncam1;Atxn1;Mapt;Btg1;Ube3a;Grm5;Cpt1c;Baiap2;Synpo;Rasgrf1;Atp13a2;Fmr1;Ubr1;Wwc1;Stub1;Asic1
MP:0004166	abnormal limbic system morphology	http://www.informatics.jax.org/searches/Phat.cgi?id=MP:0004166	306	76	42.3668	1.79386	1.3408e-07	8.32142e-05	329165;23805;239985;98660;67378;102774;12032;76895;12122;12226;54725;12389;12568;12569;12725;12752;12753;232370;208922;13063;13347;94223;13385;242620;13548;77683;13688;243853;14265;15228;14360;14630;14567;108682;14800;15904;16485;16522;16563;93691;16728;16874;74342;243499;17101;73744;17762;17967;18027;18028;18186;23969;18472;18571;18616;18795;18845;18846;19164;19290;20115;20511;56017;22784;102857…	Dlg4;Ywhae;Pafah1b1;Plcb1;Dmrta2;Plxna3;Cpeb3;Pura;Nrp1;Clcn3;Abi2;Zbtb20;Slc6a8;Cdk5r1;Clstn3;Atp1a2;Bicd2;Tspan7;Gria2;Kif2a;Snap25;Dgcr8;Cadm1;Apc2;Bcan;Cdk5;Dyrk1a;Lrrtm1;Plxna2;Suz12;Tet1;Peg3;Dffa;Bid;Stambp;Cln3;Rps7;Fyn;Psen1;Slc1a2;L1cam;Slc2a8;Syn1;Id4;Lyst;Bbs2;Man2c1;Zdhhc17;Nfib;Eif4ebp2;Lrrtm4;Bbs4;Foxg1;Pdcd6ip;Kcna1;Nfia;Arid1b;Klf7;Slc30a3;Clock;Ncam1;Mapt;Btg1;Ywhaz;Gclm;Cav1;Lh…
MP:0002062	abnormal associative learning	http://www.informatics.jax.org/searches/Phat.cgi?id=MP:0002062	268	65	37.1056	1.75176	2.62562e-06	0.000848862	329165;11785;11820;11419;22589;20238;319974;224671;12226;227580;12326;55984;108686;208922;13385;77683;13688;14265;14360;54393;14394;14395;14400;14567;14580;64450;64378;14804;14806;54645;108071;108073;56637;15165;26556;26557;16432;383348;16565;74342;17762;207911;26422;18143;18227;18389;18481;23984;18619;76142;66849;18752;19164;19283;19417;19736;20192;102857;20443;21823;21912;22215;22222;22359;2116…	Dlg4;Oprl1;Auts2;Cpeb3;Gabbr1;Th;Gripap1;Atrx;Gabrb1;Abi2;Slc6a8;Pak3;Homer2;Gsk3b;Tspan7;Ppp1r2;Grm7;Prkcg;Kif21b;Ryr3;Lrrtm1;Gabra2;Apbb1;App;Gpr88;St3gal4;Gfap;Homer1;Npas2;Rgs4;Grik2;Fyn;Psen1;Itm2b;Nbea;Mchr1;Camkk1;Ccdc88a;Ppp1r14c;Eif4ebp2;Grid2;Gpr85;Ptprz1;C1ql3;Gabra1;Hcn1;Atxn1;Mapt;Btg1;Ube3a;Grm5;Btbd9;Camk4;Nr4a2;Pde10a;Penk;Kctd16;Gdi1;Vldlr;Rasgrf1;Ehmt1;Fmr1;Ubr1;Wwc1;Asic1
MP:0002207	abnormal long term potentiation	http://www.informatics.jax.org/searches/Phat.cgi?id=MP:0002207	190	46	26.3062	1.74864	7.80293e-05	0.0144153	11820;11419;22589;20238;108100;12032;224671;12308;108686;12569;12667;98388;94223;13385;13688;13838;14265;14360;54393;14580;14800;14806;54645;108071;16432;17762;26422;18191;18389;18438;18481;19085;18752;19283;19417;20192;72961;76376;20617;104027;21413;217410;21912;22215;22359;211652	Dlg4;Oprl1;P2rx4;Gabbr1;Gripap1;Atrx;Pak3;Cdk5r1;Slc24a2;Tspan7;Gria2;Prkcg;Dgcr8;Bcan;Ryr3;Tcf4;Prkar1b;App;Gfap;Snca;Epha4;Chst10;Grik2;Fyn;Chrd;Itm2b;Nbea;Ccdc88a;Eif4ebp2;Ptprz1;Nrxn3;Slc17a7;Atxn1;Mapt;Ube3a;Grm5;Btbd9;Baiap2;Vldlr;Synpo;Calb2;Rasgrf1;Trib2;Fmr1;Wwc1;Asic1
MP:0000877	abnormal Purkinje cell morphology	http://www.informatics.jax.org/searches/Phat.cgi?id=MP:0000877	157	38	21.7372	1.74815	0.000318987	0.0343762	11432;69597;11733;23805;213827;11909;20238;20239;76895;12286;12326;12444;12569;57754;69638;14265;171469;14804;15488;16522;17101;60597;67963;217166;18472;18738;18786;19290;19293;19317;19645;50720;20273;20512;56424;80890;63958;22352	Pafah1b1;Pitpna;Atxn2;Ccnd2;Trim2;Vim;Pura;Qk;Cdk5r1;Pvalb;Bicd2;Scn8a;Apc2;Enho;Cend1;Plaa;Acp2;Ank1;Ube4b;Lyst;Sacs;Grid2;Atf2;Hsd17b4;Cacna1a;Afg3l2;Atxn1;Rb1;Camk4;Arcn1;Gpr37l1;Slc1a3;Npc2;Fmr1;Nr1d1;Stub1;Kcnj6;Mapk8ip2
MP:0003232	abnormal forebrain development	http://www.informatics.jax.org/searches/Phat.cgi?id=MP:0003232	173	41	23.9525	1.71172	0.00030426	0.0333449	239528;228361;109880;12568;12569;107934;171508;12995;13017;242620;107508;268882;15228;15490;15904;16195;16403;16438;74187;22289;224640;17118;244329;19014;56717;15531;18028;18148;18222;18472;93742;19164;19248;19712;53945;104027;52463;73710;216825;72145;56490	Pafah1b1;Dmrta2;Zbtb20;Cdk5r1;Braf;Ctbp2;Marcks;Cdk5;Numb;Ambra1;Tet1;Kdm6a;Med1;Mcph1;Usp22;Wdfy3;Psen1;Id4;Eprs;Rest;Nfib;Fbxo45;Npm1;Ndst1;Foxg1;Tubb2b;Itpr1;Itga6;Katnb1;Ptpn12;Csnk2a1;Celsr3;Synpo;Pard3;Ago2;Il6st;Lemd2;Creld1;Hsd17b7;Mtor;Slc40a1
MP:0002188	small heart	http://www.informatics.jax.org/searches/Phat.cgi?id=MP:0002188	220	51	30.4598	1.67434	0.000108505	0.0183014	50790;75547;239985;11907;11938;70508;12995;73649;21945;66705;13548;69683;14180;399558;108655;67903;14609;14683;268527;59026;16410;22289;224640;16905;26409;19094;103537;19014;17260;225164;17909;17938;59287;93742;67245;18619;70673;54409;73296;20181;99683;24053;21366;21808;21823;26462;100763;22221;329908;22627;12192	Ywhae;Zfp36l1;Ramp2;Prdm16;Gipc1;Fgf9;Th;Huwe1;Gja1;Ubp1;Ube3c;Rhobtb3;Flrt2;Emc10;Dyrk1a;Kdm6a;Map3k7;Peli1;Sec24b;Gnas;Med1;Slc6a6;Usp24;Naca;Greb1;Mapk11;Sgcg;Dedd;Bbx;Mbtd1;Txnrd2;Mib1;Arid1b;Mef2c;Atp2a2;Tgfb2;Ncstn;Cybrd1;Csnk2a1;Dnase1l2;Ate1;Penk;Myo10;Itgav;Acsl4;Pard3;Foxp1;Lemd2;Rxra;Akap13;Lmna
MP:0009745	abnormal behavioral response to xenobiotic	http://www.informatics.jax.org/searches/Phat.cgi?id=MP:0009745	266	61	36.8287	1.65632	3.36023e-05	0.00749216	319924;11829;12286;12426;12569;12725;12752;12753;12921;13385;13860;14360;54393;14394;14395;14400;14567;14580;14683;64378;14802;14806;26385;108071;108073;15258;26556;26557;15566;16485;70357;16522;16874;17101;17762;207911;109648;353187;18227;18389;18619;18793;18795;18155;76142;18752;19184;19277;19736;20190;72821;20273;20370;20511;20512;63959;94229;20536;28240;56490;67263	Dlg4;Plcb1;Trpm2;Oprl1;Kcnip1;Clcn3;Gabbr1;Gabrb1;Zbtb20;Cdk5r1;Hipk2;Psmc5;Homer2;Grk6;Grm7;Prkcg;Scn8a;Gabra2;Gpr88;Gfap;Homer1;Gnas;Pnoc;Cln3;Ryr1;Rgs4;Grik2;Fyn;Slc1a2;Mchr1;Lyst;Eps8;Npy;Ppp1r14c;Slc29a1;Kcna1;Cacna1a;Slc4a10;Apba1;Gabra1;Sez6;Clock;Htr7;Mapt;Slc4a3;Grm5;Aqp4;Nr1d2;Zswim6;Nr4a2;Penk;Crhr1;Lhx6;Gdi1;Slc1a3;Cckbr;Ptpro;Scn2b;Plaur;Gria4;Kcnj6
MP:0000875	abnormal cerebellar Purkinje cell layer	http://www.informatics.jax.org/searches/Phat.cgi?id=MP:0000875	172	39	23.814	1.63769	0.00105498	0.0821869	11432;69597;11733;23805;213827;11909;20238;20239;76895;12286;12326;12444;12569;57754;12752;69638;14265;171469;14804;15488;16522;17101;60597;67963;217166;18472;18738;18786;19290;19293;19317;19645;50720;20273;20512;56424;80890;63958;22352	Pafah1b1;Pitpna;Atxn2;Ccnd2;Trim2;Vim;Pura;Qk;Cdk5r1;Pvalb;Bicd2;Scn8a;Apc2;Enho;Cend1;Plaa;Cln3;Acp2;Ank1;Ube4b;Lyst;Sacs;Grid2;Atf2;Hsd17b4;Cacna1a;Afg3l2;Atxn1;Rb1;Camk4;Arcn1;Gpr37l1;Slc1a3;Npc2;Fmr1;Nr1d1;Stub1;Kcnj6;Mapk8ip2
MP:0000788	abnormal cerebral cortex morphology	http://www.informatics.jax.org/searches/Phat.cgi?id=MP:0000788	256	58	35.4442	1.63638	7.47453e-05	0.0142148	329165;23805;239985;67378;102774;76895;109880;54725;108686;12568;12569;107934;12725;12752;13063;242620;208869;13548;13838;243853;15228;14360;14630;108682;15490;15904;16403;74187;16485;16563;93691;16728;16874;74342;73744;17161;26404;17762;17118;244329;18472;18571;18632;19305;18793;19164;20115;20614;70527;52615;73710;22215;216825;72145;22627;56490;320150;67263	Ywhae;Pafah1b1;Pex11b;Dmrta2;Pex5;Clcn3;Abi2;Zbtb20;Cdk5r1;Bicd2;Braf;Kif2a;Snap25;Cadm1;Marcks;Apc2;Cdk5;Dyrk1a;Lrrtm1;Suz12;Mcph1;Epha4;Stambp;Cln3;Rps7;Usp22;Fyn;Wdfy3;Psen1;L1cam;Id4;Bbs2;Ccdc88a;Man2c1;Zdhhc17;Bbs4;Map3k12;Foxg1;Pdcd6ip;Tubb2b;Kcna1;Arid1b;Itga6;Katnb1;Klf7;Mapt;Ube3a;Maoa;Zswim6;Gclm;Celsr3;Lhx6;Gpt2;Cycs;Plaur;Fkrp;Hsd17b7;Dock3
MP:0003961	decreased lean body mass	http://www.informatics.jax.org/searches/Phat.cgi?id=MP:0003961	254	57	35.1672	1.62083	0.000113216	0.0183014	50790;100986;68865;11946;70508;12069;107932;53895;232370;74438;67272;54394;77591;13244;235380;66705;270162;14030;286940;14450;14683;268527;15204;16329;74239;333639;244329;76580;56717;17921;320713;52589;20320;18263;93742;56513;23984;18619;19255;52055;19336;73296;214952;20280;53421;56442;227731;67554;63959;53945;20603;74585;665113;209683;319953;100763;329908	Rab24;Rhot2;Clpp;Ttll1;Sppl3;Iqce;Atp5a1;Elmod1;Ube3c;Clstn3;Akap9;Rhobtb3;Inpp1;Ncald;Cmtm5;Scp2;Slc25a30;Ptpn2;Sec61a1;Gnas;Mcph1;Clvs1;Usp24;Dmxl2;Crlf3;Greb1;Mib2;Herc2;Mysm1;Ddx10;Chd4;Bbx;Myo7a;Slc29a1;Mamld1;Sms;Slc25a25;Ewsr1;Bex2;Serinc1;Arv1;Pard6a;Rab11fip5;Gart;Dnase1l2;Pde10a;Penk;Tnik;Nptn;Acsl4;Ttc28;Pard3;Odc1;Degs1;Flnb;Mtor;Slc40a1
MP:0002206	abnormal CNS synaptic transmission	http://www.informatics.jax.org/searches/Phat.cgi?id=MP:0002206	564	125	78.0879	1.60076	2.15366e-08	2.32093e-05	11820;11843;109689;215705;11419;11938;66335;22589;20238;108100;12032;224671;23829;12286;54377;12308;68566;12326;12404;108686;12426;12564;12569;12667;98388;56506;12716;12725;232370;74438;208922;94223;13385;244310;77683;13688;270162;13838;13860;238988;77938;72194;14168;14265;14360;54393;14394;14395;14400;14415;14567;14580;14682;13972;64378;14800;14802;14804;14806;242443;54645;108071;108073;56637;15…	Dlg4;Plcb1;Oprl1;P2rx4;Cpeb3;Ppm1g;Rab3a;Erc2;Nlgn1;Gnaq;Ckmt1;Clcn3;Fgf13;Gabbr1;Gripap1;Atrx;Gabrb1;Kctd13;Pak3;Elmod1;Cdk5r1;Slc24a2;Clstn3;Atp6v1c1;Arf4;Hmgn1;Gsk3b;Tspan7;Gad1;Gria2;Grm7;Caly;Prkcg;Snap25;Snap91;Dgcr8;Lrrtm3;Bcan;Nrxn1;Ppp2r5d;Ryr3;Dlgap2;Gabra2;Tcf4;Prkar1b;App;Gpr88;Arrdc1;Gfap;Homer1;Shisa9;Plaa;Snca;Clvs1;Epha4;Arrb1;Chst10;Grik2;Fyn;C1ql1;Fbxl20;Chrd;Itm2b;Slc32a1;Nbea;…
MP:0009956	abnormal cerebellar layer morphology	http://www.informatics.jax.org/searches/Phat.cgi?id=MP:0009956	208	46	28.7984	1.59731	0.000701048	0.0665228	11432;69597;52906;11733;23805;213827;11909;20238;20239;76895;12286;12326;12404;12444;12569;57754;12752;69638;14265;171469;14804;15488;16522;17101;60597;18027;18028;67963;217166;18472;18738;18786;18845;19290;19293;19317;19645;50720;20273;20353;20512;56424;665113;80890;63958;22352	Pafah1b1;Pitpna;Atxn2;Ccnd2;Trim2;Vim;Pura;Qk;Cdk5r1;Pvalb;Bicd2;Scn8a;Apc2;Enho;Plxna2;Cend1;Ahi1;Plaa;Cln3;Acp2;Ank1;Ube4b;Lyst;Nfib;Sacs;Grid2;Nfia;Atf2;Hsd17b4;Cacna1a;Afg3l2;Cbln1;Atxn1;Rb1;Camk4;Arcn1;Gpr37l1;Tnik;Slc1a3;Npc2;Sema4c;Fmr1;Nr1d1;Stub1;Kcnj6;Mapk8ip2
MP:0001513	limb grasping	http://www.informatics.jax.org/searches/Phat.cgi?id=MP:0001513	199	44	27.5523	1.59696	0.000910695	0.0740732	69597;11836;74772;20238;76895;12286;12326;12389;12443;56506;12752;26889;56464;13138;13169;242620;23857;230935;13002;208869;13838;243853;14804;15258;20589;16519;94178;77116;17988;18213;18472;18786;19042;225998;50720;319934;20273;71699;20616;70527;20744;217410;22210;22215	Pafah1b1;Dmrta2;Araf;Dbnl;Dmtf1;Ppm1a;Hipk2;Bicd2;Ctsf;Scn8a;Snap91;Ccnd1;Slc41a3;Dnajc11;Plaa;Epha4;Stambp;Cln3;Ighmbp2;Strbp;Kcnj3;Sacs;Ndrg1;Grid2;Rorb;Dnajc5;Cacna1a;Afg3l2;Mcoln1;Atxn1;Ube3a;Cib2;Camk4;Cln8;Cav1;Ntrk3;Dag1;Atp13a2;Trib2;Ube2b;Sbf2;Fkrp;Dock3;Mtmr2
MP:0008540	abnormal cerebral hemisphere morphology	http://www.informatics.jax.org/searches/Phat.cgi?id=MP:0008540	472	104	65.3502	1.59143	4.76484e-07	0.000205397	329165;11423;109676;23805;11820;239985;67378;102774;12032;76895;12122;109880;12226;63955;54725;12330;12389;108686;12568;12569;107934;12725;12752;232370;208922;13063;13176;13175;13347;94223;13385;242620;208869;13548;77683;13688;13838;243853;14265;15228;14360;14630;14567;14580;108682;14800;15490;15499;15904;16403;74187;16485;16522;16563;93691;16728;16874;74342;243499;17101;73744;17161;26404;17762;5…	Dlg4;Ywhae;Pafah1b1;Plcb1;Pex11b;Dmrta2;Pex5;Plxna3;Cpeb3;Pura;Canx;Nrp1;Clcn3;Abi2;Ache;Hsf1;Zbtb20;Slc6a8;Cdk5r1;Clstn3;Bicd2;Dclk1;Tspan7;Gria2;Braf;Kif2a;Snap25;Dgcr8;March7;Cadm1;Marcks;Apc2;Bcan;Cdk5;Dyrk1a;Lrrtm1;Plxna2;Suz12;Ank2;App;Gfap;Dffa;Plaa;Mcph1;Dcc;Bid;Epha4;Stambp;Cln3;Rps7;Usp22;Fyn;Wdfy3;Psen1;Slc1a2;L1cam;Slc2a8;Syn1;Id4;Lyst;Bbs2;Ccdc88a;Man2c1;Zdhhc17;Nfib;Eif4ebp2;Lrrtm4;…
MP:0002063	abnormal learning/memory/conditioning	http://www.informatics.jax.org/searches/Phat.cgi?id=MP:0002063	626	136	86.672	1.56913	1.83591e-08	2.32093e-05	223921;329165;11785;11820;11419;74772;98660;22589;20238;319974;108100;109880;224671;12226;23829;227580;12326;55984;12330;12389;108686;12569;12667;98388;12716;12725;12753;64085;208922;78070;12921;13347;94223;13385;244310;208869;77683;13688;238988;14180;14265;230700;14360;54393;14394;14395;14400;14567;14580;14683;171469;64450;64378;14800;14802;14804;14806;54645;108071;108073;56637;15165;15185;15258…	Dlg4;Pafah1b1;Plcb1;Oprl1;Auts2;Vim;Cpeb3;Erc2;Stx16;Canx;Ckmt1;Clcn3;Fgf9;Pde1b;Gabbr1;Th;Gripap1;Sppl3;Atrx;Gabrb1;Abi2;Zbtb20;Slc6a8;Pak3;Cdk5r1;Slc24a2;Hipk2;Psmc5;Atp1a2;Homer2;Clstn2;Gsk3b;Tspan7;Ppp1r2;Gria2;Braf;Grm7;Maged1;Ncor1;Prkcg;Snap25;Dgcr8;Kif21b;Nrxn1;Ryr3;Lrrtm1;Dlgap2;Gabra2;Tcf4;S100a1;Hdac6;Apbb1;Tet1;Rac3;App;Gpr88;St3gal4;Gfap;Homer1;Dffa;Npas2;Gnas;Map2k7;Rgs7;Chst10;Rps7…
MP:0014114	abnormal cognition	http://www.informatics.jax.org/searches/Phat.cgi?id=MP:0014114	627	136	86.8105	1.56663	2.03752e-08	2.32093e-05	223921;329165;11785;11820;11419;74772;98660;22589;20238;319974;108100;109880;224671;12226;23829;227580;12326;55984;12330;12389;108686;12569;12667;98388;12716;12725;12753;64085;208922;78070;12921;13347;94223;13385;244310;208869;77683;13688;238988;14180;14265;230700;14360;54393;14394;14395;14400;14567;14580;14683;171469;64450;64378;14800;14802;14804;14806;54645;108071;108073;56637;15165;15185;15258…	Dlg4;Pafah1b1;Plcb1;Oprl1;Auts2;Vim;Cpeb3;Erc2;Stx16;Canx;Ckmt1;Clcn3;Fgf9;Pde1b;Gabbr1;Th;Gripap1;Sppl3;Atrx;Gabrb1;Abi2;Zbtb20;Slc6a8;Pak3;Cdk5r1;Slc24a2;Hipk2;Psmc5;Atp1a2;Homer2;Clstn2;Gsk3b;Tspan7;Ppp1r2;Gria2;Braf;Grm7;Maged1;Ncor1;Prkcg;Snap25;Dgcr8;Kif21b;Nrxn1;Ryr3;Lrrtm1;Dlgap2;Gabra2;Tcf4;S100a1;Hdac6;Apbb1;Tet1;Rac3;App;Gpr88;St3gal4;Gfap;Homer1;Dffa;Npas2;Gnas;Map2k7;Rgs7;Chst10;Rps7…
MP:0002272	abnormal nervous system electrophysiology	http://www.informatics.jax.org/searches/Phat.cgi?id=MP:0002272	271	58	37.521	1.5458	0.000373618	0.039224	11418;98660;23829;12286;12307;12308;12330;12753;12861;224014;14265;54393;14400;14415;14630;14682;64378;14800;14802;14804;14806;242443;108071;15165;15168;16195;16485;16517;16527;58802;226922;227632;216028;228355;17161;207911;77116;17921;17988;18143;23969;23984;319934;72821;20273;75826;72555;72961;20513;22348;53881;20616;69106;21413;22063;28240;21912;22215	Trpm2;Slc1a6;Asic2;Canx;Gnaq;Gabbr1;Gabrb1;Kcnj16;Kcnq5;Atp1a2;Tspan7;Gad1;Gria2;Scn8a;Snap91;Stoml1;Lrrtm3;Tcf4;Gpr88;Npas2;Shisa9;Hcn3;Fgd4;Grik2;Kcnmb4;C1ql1;Senp2;Slc32a1;Mchr1;Kcnt1;Ndrg1;Grid2;Myo7a;Kcna1;Trpc1;Slc17a7;Cox6a1;Cacna1a;Calb1;Clock;Hcn1;Ube3a;Grm5;Slc5a3;Maoa;Gclm;Pde10a;Kcnk3;Grin3a;Pacsin1;Calb2;Scn2b;Il6st;Fmr1;Gria4;Sbf2;Mtmr2;Madd
MP:0001405	impaired coordination	http://www.informatics.jax.org/searches/Phat.cgi?id=MP:0001405	372	79	51.5048	1.53384	4.6295e-05	0.00965624	76192;69597;23805;213827;20238;20239;76895;227580;12286;12308;12326;12404;12426;12769;12569;107934;57754;68379;12725;242653;12752;12861;67579;13169;13385;13002;208869;13527;69638;14084;14265;14387;14394;14682;64378;14800;14804;108073;23897;15258;15488;16438;16535;16728;16905;60597;17762;18099;18227;18213;244723;18472;23984;21770;19283;19317;75141;19736;225998;50720;319934;20273;20370;72961;102857…	Dlg4;Pafah1b1;Atxn2;Vim;Dbnl;Olfm2;Gnaq;Clcn3;Qk;Slc6a8;Cdk5r1;Hipk2;Trak1;Dtna;Bicd2;Faf1;Gria2;Grm7;Snap25;Scn8a;Apc2;Ppp2r5d;Enho;Cldn19;Cend1;Gpr88;Abhd12;Snca;Gaa;Cln3;Rgs4;Ube4b;L1cam;Ccr9;Spg7;Zdhhc17;Sacs;Grid2;Ptprz1;Rorb;Itpr1;Dnajc5;C1ql3;Hsd17b4;Slc17a7;Rasd2;Cox6a1;Cacna1a;Gabra1;Afg3l2;Sez6;Nlk;Cbln1;Atxn1;Mapt;Ube3a;Cpeb4;Hax1;Zswim6;Camk4;Nr4a2;Arcn1;Pde10a;Celsr3;Ciz1;Kcnq1;Stxbp…
MP:0008415	abnormal neurite morphology	http://www.informatics.jax.org/searches/Phat.cgi?id=MP:0008415	322	68	44.5821	1.52528	0.000183586	0.0242259	11432;83766;69597;109676;213827;11843;20238;76895;12286;215303;12326;12330;12389;108686;12444;57754;208922;67579;78070;13175;94223;13385;244310;13642;77683;13838;13841;224014;14265;54393;14804;242443;26556;20589;16522;233877;16565;16563;16728;16905;74342;216028;60597;17762;18024;226518;20320;217166;18786;18845;19290;19317;59040;22671;50720;319934;20370;72961;20665;234847;20853;56424;80890;21912;2…	Dlg4;Camk1g;Stau1;Ccnd2;Trim2;Vim;Cpeb3;Pura;Canx;Gabbr1;Epha7;Actl6b;Kctd13;Qk;Zbtb20;Efnb2;Bicd2;Arf4;Dclk1;Tspan7;Kif2a;Dgcr8;Lrrtm3;Kif21b;Sox10;Lrrtm1;Dlgap2;Plxna2;Cend1;Ank2;Homer1;Plaa;Epha4;Acp2;Fgd4;Ighmbp2;L1cam;Ccdc88a;Spg7;Sacs;Grid2;Rhot1;Slc17a7;Rnf112;Cacna1a;Nfe2l2;Afg3l2;Sez6;Atxn1;Mapt;Ube3a;Cpeb4;Ywhaz;Camk4;Arcn1;Cav1;Cpt1c;Nptn;Grin3a;Ehmt1;Fmr1;Nr1d1;Sbf2;Stub1;Nmnat2;Kcnj6…
MP:0004097	abnormal cerebellar cortex morphology	http://www.informatics.jax.org/searches/Phat.cgi?id=MP:0004097	242	51	33.5058	1.52212	0.00118212	0.0909949	11432;69597;52906;11733;23805;213827;11909;20238;20239;76895;12286;12326;12404;12444;12568;12569;57754;12752;69638;243853;14265;14683;171469;14804;15488;16522;16728;17101;60597;18027;18028;67963;217166;18472;18738;18786;18845;19290;19293;19317;19645;50720;20273;20353;20512;56424;665113;80890;63958;22352;22359	Pafah1b1;Pitpna;Atxn2;Ccnd2;Trim2;Vim;Pura;Qk;Cdk5r1;Pvalb;Bicd2;Scn8a;Apc2;Cdk5;Enho;Plxna2;Cend1;Ahi1;Gnas;Plaa;Cln3;Acp2;Ank1;Ube4b;L1cam;Lyst;Nfib;Sacs;Grid2;Nfia;Atf2;Hsd17b4;Cacna1a;Afg3l2;Cbln1;Atxn1;Rb1;Camk4;Arcn1;Gpr37l1;Tnik;Slc1a3;Vldlr;Npc2;Sema4c;Fmr1;Nr1d1;Stub1;Fkrp;Kcnj6;Mapk8ip2
MP:0001695	abnormal gastrulation	http://www.informatics.jax.org/searches/Phat.cgi?id=MP:0001695	310	64	42.9207	1.49112	0.000535893	0.0525013	11477;66248;77087;11789;11843;108888;12168;207165;12558;12667;26572;108062;26965;74322;13135;13433;13560;20336;14042;71436;14254;18550;14629;15260;51810;68196;59026;217127;22289;16573;79264;17246;56307;56717;17886;75406;53610;18222;55982;18607;80294;18759;19185;19248;19263;19317;19349;19353;19364;19387;245688;19714;19726;66711;17125;17129;21872;21894;56334;22061;22234;68151;22601;22763	Ndufs7;Rad51d;Rbbp7;Ptprb;Exoc4;Dad1;Pdpk1;Rab7;Sbds;Bptf;Huwe1;Cxxc1;Hsbp1;Qk;Tjp1;Pofut2;Arf4;Paxip1;Apc;Rac1;Prkci;Hira;Kif5b;Yap1;Kat7;Bmpr2;Tmed2;Rfx3;Cdh2;Numb;Rangap1;Cul1;Kdm6a;Gclc;Flt1;Dnmt1;Ankrd11;Rev3l;Tln1;Ext1;Psmd4;Atad3a;Chrd;Cstf2;Metap2;Myh9;Alg5;E4f1;Smad5;Wls;Furin;Acvr1;Ptpn12;Ugcg;Krit1;Cops3;Flrt3;Hnrnpu;Mdm2;Smad1;Nono;Trp63;Zfr;Mtor
MP:0003635	abnormal synaptic transmission	http://www.informatics.jax.org/searches/Phat.cgi?id=MP:0003635	768	158	106.332	1.48591	5.96614e-08	4.82213e-05	69597;319924;11820;11829;11843;109689;215705;11419;98660;11938;66335;22589;20238;108100;12032;109880;224671;23829;12286;54377;12308;68566;12326;12404;108686;12426;12564;12569;12652;12667;98388;56506;12716;12725;232370;74438;231207;208922;13171;94223;13385;244310;13002;77683;13688;270162;13838;13860;238988;77938;72194;14168;14265;14360;54393;14394;14395;14400;14415;14567;14580;14682;14683;13972;64…	Dlg4;Plcb1;Rabggta;Oprl1;P2rx4;Cpeb3;Ppm1g;Rab3a;Erc2;Pnkd;Nlgn1;Gnaq;Ckmt1;Clcn3;Fgf13;Ret;Gabbr1;Th;Gripap1;Atrx;Gabrb1;Kctd13;Slc6a8;Pak3;Elmod1;Cdk5r1;Slc24a2;Hipk2;Clstn3;Atp6v1c1;Atp1a2;Arf4;Hmgn1;Gsk3b;Tspan7;Gad1;Gria2;Braf;Grm7;Caly;Maged1;Prkcg;Snap25;Scn8a;Snap91;Dgcr8;Lrrtm3;Bcan;Nrxn1;Ppp2r5d;Ryr3;Dlgap2;Gabra2;Tcf4;Prkar1b;App;Gpr88;Arrdc1;Stxbp1;Gfap;Homer1;Npas2;Shisa9;Gnas;Plaa;S…
MP:0000787	abnormal telencephalon morphology	http://www.informatics.jax.org/searches/Phat.cgi?id=MP:0000787	657	135	90.9641	1.4841	6.48846e-07	0.000246791	329165;11423;228361;109676;23805;11820;239985;98660;67378;102774;12032;76895;12122;109880;12226;63955;54725;12330;12389;108686;12568;12569;107934;26370;66511;12725;12752;12753;232370;208922;12995;13063;13176;13175;13347;94223;13385;242620;208869;13548;13593;77683;13688;13838;268882;243853;14265;15228;14360;14630;14567;14580;108682;14800;15490;15499;15904;16000;16195;16403;74187;16485;16522;16563;…	Dlg4;Ywhae;Pafah1b1;Plcb1;Pex11b;Lztfl1;Dmrta2;Ncam2;Pex5;Plxna3;Cpeb3;Pura;Canx;Nrp1;Clcn3;Qk;Abi2;Ache;Hsf1;Zbtb20;Slc6a8;Cdk5r1;Rala;Clstn3;Atp1a2;Bicd2;Dclk1;Tspan7;Gria2;Braf;Kif2a;Snap25;Dgcr8;March7;Cadm1;Marcks;Apc2;Bcan;Cdk5;Sox10;Dyrk1a;Numb;Ambra1;Lrrtm1;Cetn2;Plxna2;Igf1;Myo9a;Suz12;Tet1;Ank2;App;Gfap;Dffa;Med1;Plaa;Mcph1;Dcc;Bid;Epha4;Stambp;Cln3;Chtop;Rps7;Usp22;Fyn;Wdfy3;Psen1;Slc1…
MP:0011091	prenatal lethality, complete penetrance	http://www.informatics.jax.org/searches/Phat.cgi?id=MP:0011091	290	59	40.1516	1.46943	0.00126175	0.0948663	11461;239528;11632;75547;11789;76688;11938;56208;216527;12558;12631;12662;26572;235380;14042;14683;13972;14751;15204;15368;55978;16150;16151;17120;26398;26409;17220;17449;17246;17237;56717;17886;17967;54446;18099;18607;18763;18786;54128;19044;53412;19164;54409;19711;67427;75826;215351;67582;53945;103677;268656;20788;21823;21843;66910;22061;73710;67883;242466	Ramp2;Map2k4;Aip;Becn1;Pdpk1;Mad1l1;Th;Pmm2;Mdh1;Tial1;Apc;Arfrp1;Cdh2;Mgrn1;Smg6;Slc25a26;Ikbkb;Map3k7;Uxs1;Gnas;Plaa;Ext1;Dmxl2;Mcm7;Senp2;Psen1;Myh9;Srebf2;Herc2;Rps20;Tmem107;Ppox;Senp6;Tubb2b;Hmox1;Nfat5;Atp2a2;Actb;Resp18;Zfp462;Ppp1r3c;Nlk;Ncam1;Gpi1;Ikbkg;Cops3;Cfl1;Chm;Sptlc1;Pkd1;Mdm2;Ago2;Ift20;Ccm2;Trp63;Akap13;Gnb1l;Mtor;Slc40a1
MP:0002088	abnormal embryonic growth/weight/body size	http://www.informatics.jax.org/searches/Phat.cgi?id=MP:0002088	839	168	116.163	1.44625	1.49916e-07	8.32142e-05	74477;56321;11303;11461;11477;239528;56697;75547;77087;11789;11804;11843;108888;11938;56208;12144;12168;207165;109880;14312;57261;77644;192160;216527;12540;12558;12631;12662;12667;109006;68018;26572;13001;13017;26965;13063;13135;67819;13383;13435;13548;66573;104394;13560;13642;77683;15568;13806;107508;78943;20336;14042;30843;14180;71436;18550;14629;217039;14674;277463;97212;15260;51810;50785;1549…	4933427D14Rik;Ndufs7;Zfp36l1;Rad51d;Ptprb;Dzip1;Pex5;Becn1;Polg;Med31;Exoc4;Derl1;Dad1;Sumo2;Aplp2;Pdpk1;Rsf1;Pdha1;Csnk2b;Ciapin1;N6amt1;Fgf9;Sbds;Bptf;Smarcd2;Huwe1;Qk;Tjp1;Hsf1;Ubp1;Hadha;Efnb2;Pmm2;Arf4;Paxip1;Tial1;Apc;Elavl1;Rac1;Xpot;Prkci;Braf;Ctbp2;Hira;Fbxl12;Kif5b;Ubr4;Ncor1;Snap25;Yap1;Kat7;Bmpr2;Usp7;Tmed2;Dyrk1a;Lig3;Cdh2;Spop;Numb;Smg6;Dlg1;Itgb8;Rangap1;Cul1;Igf1;Stx18;Slc25a26;Su…
MP:0001698	decreased embryo size	http://www.informatics.jax.org/searches/Phat.cgi?id=MP:0001698	519	103	71.8575	1.43339	6.55882e-05	0.0132529	56321;11477;77087;11789;11843;11938;56208;12144;207165;109880;14312;192160;12540;12631;12667;109006;68018;13001;13017;26965;13063;13135;13383;13548;66573;13560;13642;77683;13806;78943;20336;14042;18550;277463;15260;50785;15490;59026;16195;320910;74187;22289;16573;224640;79464;16882;23938;26409;17246;19014;67279;56307;108156;56717;17886;17909;67768;20185;59287;18148;18222;18451;55982;18597;18607;2…	Zfp36l1;Ptprb;Dzip1;Becn1;Polg;Med31;Exoc4;Dad1;Sumo2;Pdpk1;Pdha1;Csnk2b;Ciapin1;N6amt1;Sbds;Bptf;Huwe1;Qk;Tjp1;Ubp1;Efnb2;Arf4;Paxip1;Tial1;Apc;Rac1;Braf;Ctbp2;Hira;Kif5b;Ubr4;Ncor1;Snap25;Yap1;Usp7;Tmed2;Dyrk1a;Lig3;Numb;Dlg1;Itgb8;Rangap1;Cul1;Suz12;Kdm6a;Map2k5;Map3k7;Ankrd11;Rev3l;Med1;Tln1;Ext1;Eno1;Usp22;Col4a3bp;Chrd;Txn2;Psen1;Blm;Metap2;Myh9;Pip5k1c;Picalm;P4ha1;E4f1;Ubc;Rnaseh2c;Npm1;S…
MP:0001697	abnormal embryo size	http://www.informatics.jax.org/searches/Phat.cgi?id=MP:0001697	629	124	87.0874	1.42386	1.61721e-05	0.0037346	74477;56321;11303;11477;56697;77087;11789;11843;11938;56208;12144;207165;109880;14312;192160;12540;12631;12667;109006;68018;13001;13017;26965;13063;13135;13383;13435;13548;66573;13560;13642;77683;13806;107508;78943;20336;14042;14180;18550;217039;277463;15260;50785;15490;15499;59026;16195;320910;16438;74187;22289;16573;79264;224640;79464;16882;23938;26409;17246;19014;67279;56307;17764;108156;56717…	4933427D14Rik;Ndufs7;Zfp36l1;Ptprb;Dzip1;Becn1;Polg;Med31;Exoc4;Dad1;Sumo2;Pdpk1;Rsf1;Pdha1;Csnk2b;Ciapin1;N6amt1;Fgf9;Sbds;Bptf;Smarcd2;Huwe1;Qk;Tjp1;Hsf1;Ubp1;Efnb2;Arf4;Paxip1;Tial1;Apc;Rac1;Xpot;Braf;Ctbp2;Hira;Kif5b;Ubr4;Ncor1;Snap25;Yap1;Usp7;Tmed2;Dyrk1a;Lig3;Spop;Numb;Dlg1;Itgb8;Rangap1;Cul1;Stx18;Suz12;Kdm6a;Map2k5;Map3k7;Mtf1;Sec24b;Ankrd11;Rev3l;Med1;Tln1;Ext1;Dnmt3a;Eno1;Usp22;Ggnbp2;…
MP:0003984	embryonic growth retardation	http://www.informatics.jax.org/searches/Phat.cgi?id=MP:0003984	468	92	64.7963	1.41983	0.000227604	0.0272535	11303;11461;239528;75547;11804;108888;12144;12168;207165;109880;57261;77644;192160;216527;12558;12662;26572;13001;13063;13135;67819;13548;104394;13642;77683;15568;78943;30843;71436;14629;14674;97212;15260;51810;59026;16410;217127;22289;79264;79464;16882;17246;19014;67279;17260;225164;17764;108156;56717;17886;17938;59287;75406;18222;234865;18451;93742;55982;18597;18607;19305;54128;18975;18759;1918…	Ndufs7;Zfp36l1;Rad51d;Ptprb;Pex5;Polg;Med31;Derl1;Dad1;Sumo2;Aplp2;Pdpk1;Pdha1;Csnk2b;Bptf;Huwe1;Qk;Tjp1;Ubp1;Hadha;Efnb2;Pmm2;Paxip1;Elavl1;Xpot;Prkci;Braf;Hira;Fbxl12;Kat7;Bmpr2;Tmed2;Dyrk1a;Lig3;Cdh2;Numb;Smg6;Stx18;Slc25a26;Tet1;Kdm6a;Gclc;Mtf1;Rev3l;Med1;Psmd4;E2f4;Atad3a;Rps7;Usp22;Naca;Blm;Zfp148;Myh9;Nup133;P4ha1;Rest;Gna13;Wdr48;Trip12;Ptpn23;Abca1;Smad5;Mib1;Brd4;Mef2c;Casc3;Actb;Ncstn;…
MP:0009850	embryonic lethality between implantation and placentation	http://www.informatics.jax.org/searches/Phat.cgi?id=MP:0009850	414	81	57.3198	1.41312	0.000619092	0.059747	104112;11477;239528;66248;11789;108888;11938;54138;56208;12168;207165;12237;12540;12545;12667;12729;26572;13001;26965;74322;13135;94223;72162;83945;13560;13642;67204;13806;14042;14629;14751;79464;16882;11426;17184;17246;19014;56307;56717;17886;217011;234865;18263;18472;55982;12034;80294;18975;17931;15469;19185;17463;19317;19353;19387;107746;56438;19714;54391;19736;101489;74370;66711;66925;15160;8…	Pafah1b1;Becn1;Polg;Dad1;Wdr1;Dnaja3;Csnk2b;Prmt1;Sbds;Ube2i;Bptf;Cxxc1;Qk;Pofut2;Sdhd;Tpi1;Efnb2;Ube2n;Paxip1;Apc;Rac1;Rptor;Dgcr8;Bmpr2;Usp7;Lig3;Rangap1;Cul1;Suz12;Gclc;Rev3l;Med1;Tln1;Ext1;Eif2s2;Psmd4;Setdb1;Atad3a;Eno1;Rgs4;Chrd;Metap2;Myh9;Alg5;Nup133;E4f1;Smarcc1;Acly;Matr3;Nle1;Rapgef1;Atp2a2;Ric8a;Srsf2;Clns1a;Serpind1;Acvr1;Ugcg;Ssrp1;Gpi1;Macf1;Psmd7;Rfk;Thoc5;Cops3;Lias;Phb2;Ppp1r12a…
MP:0002572	abnormal emotion/affect behavior	http://www.informatics.jax.org/searches/Phat.cgi?id=MP:0002572	595	115	82.38	1.39597	8.0338e-05	0.0144296	223921;11820;11836;11843;239985;74772;98660;20238;319974;67378;102774;227580;12326;12330;12389;108686;12426;12569;12667;68379;12716;12725;12753;208922;12921;12305;94223;28200;330938;13385;224997;244310;77683;270162;69683;238988;14265;230700;14360;54393;14394;14567;14683;64378;14800;14802;14804;14806;108069;56637;15165;15258;15488;16553;16728;74342;94275;17161;60597;17762;207911;108156;17921;32071…	Dlg4;Zzef1;Dhrs4;Trpm2;Rab24;Tmem43;Oprl1;Araf;Auts2;Vim;Cpeb3;Erc2;Olfm2;Stx16;Canx;Ckmt1;Clcn3;Pde1b;Gabbr1;Sppl3;Qk;Zbtb20;Elmod1;Cdk5r1;Hipk2;Atp1a2;Arf4;Gsk3b;Tspan7;Dixdc1;Ppp1r2;Gria2;Maged1;Ncor1;Prkcg;Snap25;Scn8a;Snap91;Dgcr8;Emc10;Ryr3;Lrrtm1;Dlgap2;Tcf4;S100a1;Kif13a;App;Gpr88;St3gal4;Gnas;Rgs7;Rgs4;Grik2;Fyn;Chrd;L1cam;Syn1;Mchr1;Zfp148;Bbs2;Ccdc88a;Npy;Mysm1;Grid2;Myo7a;Bbs4;Wscd1;R…
MP:0010865	prenatal growth retardation	http://www.informatics.jax.org/searches/Phat.cgi?id=MP:0010865	560	108	77.5341	1.39294	0.000145154	0.021331	11303;11461;239528;75547;11804;108888;12144;12168;207165;109880;14312;57261;77644;192160;216527;12558;234854;12662;66511;68018;26572;13001;13063;13135;67819;13383;13548;104394;13629;13642;77683;15568;78943;211651;30843;71436;14629;14674;97212;15260;51810;59026;16001;16410;217127;22289;79264;79464;16882;17246;19014;67279;17260;76055;225164;17342;17764;108156;56717;17886;17938;59287;75406;18222;234…	Ndufs7;Zfp36l1;Rad51d;Ptprb;Slc43a2;Ssr3;Pex5;Polg;Med31;Derl1;Dad1;Sumo2;Aplp2;Pdpk1;Pdha1;Csnk2b;Bptf;Huwe1;Qk;Tjp1;Ubp1;Hadha;Efnb2;Pmm2;Paxip1;Elavl1;Xpot;Prkci;Braf;Eef2;Hira;Fbxl12;Kat7;Bmpr2;Tmed2;Pak1ip1;Dyrk1a;Lig3;Cdh2;Numb;Smg6;Dlg1;Stx18;Slc25a26;Tet1;Kdm6a;Gclc;Mtf1;Rev3l;Med1;Ryr1;Psmd4;Chtop;E2f4;Atad3a;Rps7;Usp22;Col4a3bp;Psen1;Mitf;Naca;Blm;Zfp148;Myh9;Picalm;Nup133;P4ha1;Rest;Ig…
MP:0011098	embryonic lethality during organogenesis, complete penetrance	http://www.informatics.jax.org/searches/Phat.cgi?id=MP:0011098	604	116	83.626	1.38713	9.86705e-05	0.0172433	497652;11461;11477;75547;77087;11750;11767;11789;11843;77044;22589;12168;207165;109880;14312;12336;192160;216527;12558;12662;68018;171508;13063;13135;13194;13642;77683;78943;20336;14168;243853;14254;18550;14674;14707;277463;15260;51810;15490;59026;16150;16151;217127;22289;16573;79264;224640;380664;79464;26398;23938;26409;74549;19014;17260;225164;108156;56717;17886;59287;68202;18148;18186;101706;1…	Zfp36l1;Rad51d;Ptprb;Map2k4;Exoc4;Dad1;Sumo2;Pdpk1;Wdr1;Capns1;Nrp1;Fgf13;Arid2;Bptf;Huwe1;Atrx;Wdr4;Qk;Tjp1;Pofut2;Ubp1;Efnb2;Ube2n;Pmm2;Acd;Arf4;Paxip1;Apc;Ppp1r2;Rac1;Prkci;Braf;Hira;Kif5b;Ubr4;Yap1;Kat7;Bmpr2;Tmed2;Cdh2;Numb;Suz12;Tet1;Kdm6a;Ikbkb;Map2k5;Map3k7;Flt1;Gng5;Ankrd11;Rev3l;Med1;Mau2;Tln1;Stip1;Rab23;Numa1;Usp22;Sema5a;Senp2;Col4a3bp;Txn2;Zfp148;Myh9;Pip5k1c;Nup133;P4ha1;Rest;Slc30…
MP:0000783	abnormal forebrain morphology	http://www.informatics.jax.org/searches/Phat.cgi?id=MP:0000783	853	163	118.101	1.38017	4.76612e-06	0.00128407	329165;11423;239528;75547;228361;109676;11789;23805;11820;239985;98660;67378;102774;12032;76895;12122;109880;14312;12226;77644;63955;54725;12330;12389;108686;12568;12569;107934;26370;66511;12725;12752;12753;232370;68018;23790;208922;171508;12995;13017;13063;13176;13175;13347;94223;13385;242620;235380;208869;13548;13593;77683;13688;13838;107508;268882;243853;14265;15228;14360;14630;14567;14580;108…	Dlg4;Ywhae;Pafah1b1;Plcb1;Pex11b;Lztfl1;Dmrta2;Ncam2;Pex5;Pdpk1;Plxna3;Cpeb3;Pura;Canx;Nrp1;Clcn3;Qk;Abi2;Ache;Hsf1;Zbtb20;Slc6a8;Cdk5r1;Rala;Hipk2;Clstn3;Atp1a2;Bicd2;Dclk1;Apc;Tspan7;Gria2;Braf;Ctbp2;Hira;Kif2a;Ncor1;Snap25;Dgcr8;March7;Cadm1;Marcks;Apc2;Bcan;Cdk5;Pak1ip1;Sox10;Dyrk1a;Numb;Ambra1;Lrrtm1;Cetn2;Plxna2;Igf1;Myo9a;Suz12;Tet1;Kdm6a;Peg3;Ank2;App;Gfap;Dffa;Mtf1;Med1;Plaa;Mcph1;Dcc;Bi…
MP:0004262	abnormal physical strength	http://www.informatics.jax.org/searches/Phat.cgi?id=MP:0004262	436	83	60.3658	1.37495	0.00125724	0.0948663	11423;11820;11835;11836;58996;239985;216869;102774;12121;224671;12286;12389;12419;215707;12568;56464;13063;13138;13385;13002;66705;13435;208869;13527;77683;140580;270162;13838;224014;14265;14387;54393;14683;64378;14800;14802;15078;20589;74239;16438;20403;246293;16728;16768;16874;16905;17101;17132;60597;17762;94178;76580;17434;77721;17937;17988;18189;18786;83435;19164;19290;19317;52055;14470;73296…	Arrb2;Dlg4;Zzef1;Araf;Pura;Gabbr1;Th;Iqce;Snrpn;Qk;Ache;Slc6a8;Elmod1;Trak1;Dtna;Plekha3;Rhobtb3;Ctsf;Syt7;Maf;Gria2;Klhl8;Scn8a;Nrxn1;Cdk5;H3f3a;Rabac1;App;Gpr88;Tnfaip1;Gnas;Plaa;Trmt1;Gaa;Epha4;Dnmt3a;Ryr1;Fgd4;Ighmbp2;Usp19;Psen1;Cbx5;L1cam;Lyst;Mib2;Itsn2;Sacs;Ndrg1;Bicd1;Bbs4;Nab2;Slc29a1;Itpr1;Dnajc5;Mocs2;Arid1b;Cacna1a;Ube2d3;Zhx3;Mcoln1;Wsb2;Mrps5;Rab11fip5;Mapt;Dnase1l2;Btbd9;Elmo1;Arh…
MP:0008762	embryonic lethality	http://www.informatics.jax.org/searches/Phat.cgi?id=MP:0008762	1594	298	220.695	1.35028	1.97884e-09	1.27952e-05	74477;56321;497652;104112;11461;11477;239528;11632;56697;75547;66248;228361;77087;11750;11767;11773;11789;11804;11843;77044;108888;11938;11975;11972;66335;73834;22589;54138;102774;56208;12144;12168;207165;109880;14312;57261;12237;12296;12336;192160;26885;216527;12454;12540;12545;12558;66075;107932;12662;12667;109006;12729;68018;26572;226139;171508;93687;12995;13001;26965;75717;74322;13063;13135;1…	Pfn1;4933427D14Rik;Pafah1b1;Ndufs7;Cul5;Zfp36l1;Kat5;Rad51d;Ptprb;Map2k4;Dzip1;Cox15;Aip;Becn1;Polg;Exoc4;Optn;Derl1;Ppm1b;Atp6v0a1;Dad1;Sumo2;Aplp2;Pdpk1;Wdr1;Capns1;Dnaja3;Pnpt1;Pdha1;Nrp1;Csnk2b;Rab7;Prmt1;Ciapin1;N6amt1;Fgf9;Fgf13;Sbds;Th;Ube2i;Arid2;Bptf;Huwe1;Cxxc1;Atrx;Hsbp1;Exosc8;Wdr4;Qk;Tjp1;Pofut2;Ubp1;Sdha;Rock1;Prpf19;Sdhd;Tpi1;Efnb2;Atp6v1c1;Ube2n;Pmm2;Thap1;Acd;Pum1;Arf4;Hmgn1;Paxi…
MP:0006207	embryonic lethality during organogenesis	http://www.informatics.jax.org/searches/Phat.cgi?id=MP:0006207	762	142	105.502	1.34595	7.46558e-05	0.0142148	497652;11461;11477;11632;75547;228361;77087;11750;11767;11789;11843;77044;22589;102774;12168;207165;109880;14312;12336;192160;216527;12558;12662;109006;68018;171508;12995;13063;13135;13194;13548;66573;13642;77683;15568;78943;20336;14168;243853;286940;399558;71436;14254;18550;14674;14707;277463;15260;15312;51810;15490;59026;16150;16151;53626;16410;320910;217127;22289;16573;79264;224640;380664;7946…	Zfp36l1;Rad51d;Ptprb;Map2k4;Dzip1;Aip;Exoc4;Dad1;Sumo2;Pdpk1;Wdr1;Capns1;Nrp1;Ciapin1;Fgf13;Th;Arid2;Bptf;Huwe1;Atrx;Wdr4;Qk;Tjp1;Pofut2;Ubp1;Efnb2;Ube2n;Pmm2;Acd;Arf4;Hmgn1;Paxip1;Apc;Elavl1;Maf;Ppp1r2;Rac1;Prkci;Braf;Hira;Kif5b;Ubr4;Flrt2;Yap1;Kat7;Bmpr2;Tmed2;Dyrk1a;Rfx3;Cdh2;Numb;Itgb8;Ambra1;Suz12;Tet1;Kdm6a;Peg3;Ikbkb;Map2k5;Map3k7;Flt1;Gng5;Ankrd11;Rev3l;Med1;Mau2;Tln1;Stip1;Rab23;Numa1;Us…
MP:0001516	abnormal motor coordination/balance	http://www.informatics.jax.org/searches/Phat.cgi?id=MP:0001516	671	125	92.9024	1.3455	0.00020797	0.0258603	223921;76192;11423;11432;11461;69597;11733;109676;23805;11820;11836;213827;11909;74772;11938;20238;20239;67378;102774;76895;227580;12286;12307;12308;12326;100072;12330;12404;12426;12769;12569;107934;57754;68379;12725;242653;12752;26889;12861;67579;56464;13063;13169;13176;13385;13002;208869;13527;69638;13838;13860;18612;14084;14265;14387;14394;14682;14683;171469;64378;14800;14804;108071;108073;238…	Dlg4;Pafah1b1;Pitpna;Atxn2;Vamp1;Araf;Trim2;Vim;Dbnl;Etv4;Olfm2;Canx;Gnaq;Clcn3;Th;Qk;Ache;Slc6a8;Cdk5r1;Hipk2;Trak1;Dtna;Bicd2;Ctsf;Faf1;Gria2;Grm7;Snap25;Scn8a;Apc2;Ilkap;Ppp2r5d;Enho;Plxna2;Cldn19;Cend1;Ank2;App;Gpr88;Abhd12;Gnas;Plaa;Snca;Dcc;Gaa;Epha4;Cln3;Acp2;Rgs4;Ank1;Ube4b;L1cam;Lyst;Ccr9;Bbs2;Eps8;Spg7;Zdhhc17;Sacs;Grid2;Myo7a;Bbs4;Nab2;Ptprz1;Kcna1;Rorb;Itpr1;Atf2;Dnajc5;C1ql3;Hsd17b4;…
MP:0004196	abnormal prenatal growth/weight/body size	http://www.informatics.jax.org/searches/Phat.cgi?id=MP:0004196	1020	190	141.223	1.34539	4.05772e-06	0.0011926	74477;56321;11303;11461;11477;239528;56697;75547;11733;77087;11789;11804;11843;108888;11938;56208;12144;12168;207165;109880;14312;57261;77644;54725;192160;216527;12540;12558;234854;12631;12662;12667;66511;109006;68018;26572;104318;13001;13017;26965;13063;13135;67819;67800;13383;13435;13548;66573;104394;13560;13629;13642;77683;15568;13806;107508;78943;20336;14042;211651;30843;14180;71436;18550;146…	Kdm6b;4933427D14Rik;Ndufs7;Zfp36l1;Rad51d;Ptprb;Slc43a2;Dzip1;Ssr3;Pex5;Becn1;Polg;Med31;Exoc4;Derl1;Dad1;Sumo2;Aplp2;Pdpk1;Rsf1;Pdha1;Csnk2b;Ciapin1;N6amt1;Fgf9;Sbds;Bptf;Smarcd2;Huwe1;Qk;Tjp1;Hsf1;Ubp1;Hadha;Efnb2;Pmm2;Arf4;Paxip1;Tial1;Apc;Elavl1;Rac1;Xpot;Prkci;Braf;Ctbp2;Eef2;Hira;Fbxl12;Kif5b;Ubr4;Ncor1;Snap25;Yap1;Kat7;Cadm1;Bmpr2;Usp7;Tmed2;Pak1ip1;Dyrk1a;Lig3;Cdh2;Spop;Numb;Smg6;Dlg1;Itg…
MP:0013292	embryonic lethality prior to organogenesis	http://www.informatics.jax.org/searches/Phat.cgi?id=MP:0013292	704	131	97.4714	1.34398	0.000153617	0.0220731	74477;56321;104112;11461;11477;239528;66248;11773;11789;108888;11938;11975;11972;66335;73834;54138;56208;12168;207165;12237;26885;12454;12540;12545;66075;107932;12667;12729;26572;13001;26965;74322;13135;72935;94223;72162;83945;102115;13560;13642;67204;13806;107508;20336;69639;14042;14084;14450;14629;14751;68196;81601;79264;79464;16882;11426;17184;17210;17246;19014;56307;77721;56717;17886;75406;21…	Pfn1;4933427D14Rik;Pafah1b1;Ndufs7;Kat5;Becn1;Polg;Exoc4;Ppm1b;Atp6v0a1;Dad1;Wdr1;Dnaja3;Csnk2b;Prmt1;Sbds;Ube2i;Bptf;Cxxc1;Hsbp1;Exosc8;Qk;Pofut2;Sdha;Rock1;Prpf19;Sdhd;Tpi1;Efnb2;Atp6v1c1;Ube2n;Pmm2;Pum1;Paxip1;Faf1;Apc;Rac1;Rptor;Mcl1;Dgcr8;Bmpr2;Usp7;Pcyt1a;Lig3;Smg6;Atp6v0d1;Rangap1;Cul1;Stx18;Suz12;Ddx41;Gclc;Sf3b1;Xab2;Pold3;Sf3a1;Rev3l;Med1;Atp6v1d;Tln1;Ext1;Eif2s2;Prpf18;Psmd4;Setdb1;Ata…
MP:0001961	abnormal reflex	http://www.informatics.jax.org/searches/Phat.cgi?id=MP:0001961	691	128	95.6715	1.33791	0.000223663	0.0272535	76192;170760;11423;69597;347722;230959;77087;11836;215705;192195;74772;98660;11938;20238;319974;67378;102774;12069;12121;76895;12286;12326;12389;12426;12443;12568;56506;12716;12752;26889;53895;78070;56464;13138;13169;330938;13385;242620;23857;230935;13002;66705;208869;77683;270162;13838;13860;14026;14166;14180;243853;14265;14360;54393;14394;14609;14683;14800;14802;14804;108073;15258;15312;20589;1…	Dlg4;Pafah1b1;Fgf11;Plcb1;Dmrta2;Vamp1;Clpp;Araf;Auts2;Dbnl;Acbd3;Spns2;Ckmt1;Fgf9;Gabbr1;Gja1;Ache;Elmod1;Dmtf1;Ppm1a;Hipk2;Atp1a2;Bicd2;Hmgn1;Ctsf;Dixdc1;Maf;Gria2;Grm7;Snap25;Scn8a;Snap91;Ncald;Ash1l;Cdk5;Sox10;Evl;Tcf4;Ccnd1;Sarnp;Inhbb;Arrdc1;Ptpn2;Peli1;Abhd12;Gnas;Slc41a3;Ankrd11;Dnajc11;Plaa;Mcph1;Epha4;Stambp;Cln3;Ryr1;Ighmbp2;Fyn;Strbp;Psen1;Mitf;L1cam;Nbea;Slc27a4;Pip5k1c;Lyst;Bbs2;Kcn…
MP:0002152	abnormal brain morphology	http://www.informatics.jax.org/searches/Phat.cgi?id=MP:0002152	1409	259	195.081	1.32765	1.54434e-07	8.32142e-05	329165;11423;11432;69597;239528;52906;75547;228361;11733;109676;11789;23805;11820;213827;11843;239985;11418;11909;11927;98660;20238;20239;319974;12028;67378;102774;12032;12042;76895;12122;109880;14312;12226;77644;63955;12286;54725;12326;12330;12389;12404;108686;216527;12444;12458;12558;12568;12569;12575;107934;57754;26370;12631;12667;66511;12725;12752;12753;232370;71994;68018;23790;208922;171508;…	Dlg4;Kdm6b;Ywhae;Pafah1b1;Pitpna;Plcb1;Pex11b;Eif4e2;Lztfl1;Dmrta2;Atxn2;Ncam2;Prdm16;Asic2;Ccnd2;Pex5;Auts2;Trim2;Vim;Pdpk1;Plxna3;Cpeb3;Pura;Canx;Nrp1;Clcn3;Epha7;Neu1;Wdr4;Qk;Abi2;Ache;Hsf1;Zbtb20;Slc6a8;Cdk5r1;Rala;Hipk2;Clstn3;Pvalb;Efnb2;Atp1a2;Thap1;Bicd2;Atox1;Arf4;Ctsf;Dclk1;Apc;Tspan7;Pigu;Gad1;Gria2;Braf;Ctbp2;Hira;Kif2a;Ncor1;Snap25;Scn8a;Dgcr8;March7;Cadm1;Marcks;Deaf1;Apc2;Bcan;Cdk5…
MP:0010866	abnormal prenatal body size	http://www.informatics.jax.org/searches/Phat.cgi?id=MP:0010866	768	141	106.332	1.32603	0.000162607	0.0224206	74477;56321;11303;11477;56697;11733;77087;11789;11843;11938;56208;12144;207165;109880;14312;54725;192160;12540;12631;12667;109006;68018;104318;13001;13017;26965;13063;13135;67800;13383;13435;13548;66573;104394;13560;13629;13642;77683;13806;107508;78943;20336;14042;14180;18550;217039;20340;277463;15260;50785;15490;15499;59026;16195;320910;16438;74187;22289;216850;16573;79264;224640;79464;16882;239…	Kdm6b;4933427D14Rik;Ndufs7;Zfp36l1;Ptprb;Slc43a2;Dzip1;Ssr3;Becn1;Polg;Med31;Exoc4;Dad1;Sumo2;Pdpk1;Rsf1;Pdha1;Csnk2b;Ciapin1;N6amt1;Fgf9;Sbds;Bptf;Smarcd2;Huwe1;Qk;Tjp1;Hsf1;Ubp1;Efnb2;Arf4;Paxip1;Tial1;Apc;Rac1;Xpot;Braf;Ctbp2;Eef2;Hira;Kif5b;Ubr4;Ncor1;Snap25;Yap1;Cadm1;Usp7;Tmed2;Pak1ip1;Dyrk1a;Lig3;Spop;Numb;Dlg1;Itgb8;Rangap1;Cul1;Stx18;Suz12;Kdm6a;Map2k5;Map3k7;Mtf1;Sec24b;Ankrd11;Rev3l;Me…
MP:0011086	postnatal lethality, incomplete penetrance	http://www.informatics.jax.org/searches/Phat.cgi?id=MP:0011086	594	109	82.2415	1.32536	0.000927919	0.0740732	11303;83766;52906;11733;11789;11821;11836;11909;11927;76895;109880;14312;57261;12330;12411;12443;12583;72029;231207;67579;13385;23857;13548;104394;77683;13713;74155;104156;30843;14180;243853;286940;399558;71436;54393;14394;14395;14609;20340;14683;14571;14751;14800;15204;15368;50785;15488;15904;16000;16151;16195;16324;16438;16450;16485;16599;69188;70361;380928;17132;17258;17237;59125;54446;18027;1…	Dlg4;Araf;Prkaca;Pura;Wdr1;Canx;Nrp1;Fgf9;Ret;Gabbr1;Prox1;Actl6b;Snrpn;Qk;Gja1;Dmtf1;Rock1;Usp1;Spry4;Jag2;Bicd2;Atox1;Tial1;Apc;Ppib;Maf;Gria2;Braf;Errfi1;Fbxl12;Snap25;Scn8a;Snap91;Flrt2;Kmt2e;Elk3;Aprt;Sox10;Dyrk1a;Lman1;Mgrn1;Gabra2;Ccnd1;Igf1;Cnpy3;Peg3;Inhbb;Ptpn2;Pdlim7;Gpd2;Etv5;Ahi1;Gnas;E2f4;Mef2a;Slc11a2;Ank1;Strbp;Psen1;Cpeb2;Glg1;Zfp148;Picalm;Id4;Herc2;Nfib;Tcf12;Abca1;Cbs;Brd2;Ube…
MP:0013293	embryonic lethality prior to tooth bud stage	http://www.informatics.jax.org/searches/Phat.cgi?id=MP:0013293	777	142	107.579	1.31997	0.000191237	0.0247308	74477;56321;104112;11461;11477;239528;56697;66248;11773;11789;11843;108888;11938;11975;11972;66335;73834;54138;56208;12168;207165;12237;26885;12454;12540;12545;66075;107932;12667;12729;26572;13001;26965;74322;13135;72935;94223;72162;83945;102115;13560;13642;67204;13806;107508;20336;69639;14042;14084;14180;18550;14450;14629;14751;68196;16438;81601;79264;79464;16882;11426;26409;17184;17210;17246;19…	Pfn1;4933427D14Rik;Pafah1b1;Ndufs7;Kat5;Becn1;Polg;Exoc4;Ppm1b;Atp6v0a1;Dad1;Wdr1;Dnaja3;Csnk2b;Prmt1;Fgf9;Sbds;Ube2i;Bptf;Cxxc1;Hsbp1;Exosc8;Qk;Pofut2;Sdha;Rock1;Prpf19;Sdhd;Tpi1;Efnb2;Atp6v1c1;Ube2n;Pmm2;Pum1;Arf4;Paxip1;Faf1;Pccb;Apc;Rac1;Rptor;Mcl1;Dgcr8;Bmpr2;Usp7;Pcyt1a;Lig3;Smg6;Atp6v0d1;Rangap1;Cul1;Stx18;Suz12;Ddx41;Gclc;Map3k7;Sf3b1;Xab2;Pold3;Sf3a1;Rev3l;Med1;Atp6v1d;Tln1;Ext1;Eif2s2;P…
MP:0003492	abnormal involuntary movement	http://www.informatics.jax.org/searches/Phat.cgi?id=MP:0003492	838	152	116.024	1.31007	0.000163441	0.0224206	76192;170760;11423;11432;69597;347722;230959;11733;77087;11775;11836;215705;192195;11909;74772;98660;11938;20238;319974;67378;102774;12069;12121;76895;12286;12326;12330;12389;12426;12443;12568;56506;12716;12725;12752;26889;53895;232370;78070;56464;13138;13169;13244;330938;13385;242620;23857;230935;13002;66705;208869;77683;270162;13838;13860;14026;14166;14180;243853;14265;14360;54393;14394;14415;1…	Dlg4;Pafah1b1;Fgf11;Pitpna;Plcb1;Dmrta2;Vamp1;Clpp;Araf;Auts2;Trim2;Dbnl;Pura;Acbd3;Canx;Spns2;Ckmt1;Clcn3;Fgf9;Gabbr1;Neu1;Iqce;Qk;Gja1;Ache;Elmod1;Dmtf1;Ppm1a;Hipk2;Trak1;Clstn3;Atp1a2;Ap3b2;Bicd2;Hmgn1;Ctsf;Dixdc1;Maf;Gad1;Gria2;Grm7;Snap25;Scn8a;Snap91;Ncald;Ash1l;Nrxn1;Cdk5;Sox10;Evl;Tcf4;Ccnd1;Sarnp;Inhbb;Arrdc1;Ptpn2;Peli1;Abhd12;Gnas;Slc41a3;Ankrd11;Dnajc11;Plaa;Mcph1;Epha4;Stambp;Cln3;Ac…
MP:0002067	abnormal sensory capabilities/reflexes/nociception	http://www.informatics.jax.org/searches/Phat.cgi?id=MP:0002067	852	153	117.963	1.29702	0.00025362	0.029284	230996;76192;170760;11423;69597;347722;230959;77087;11836;216869;215705;192195;74772;98660;11938;20238;319974;67378;102774;12069;12121;76895;224671;12286;12326;12389;12426;12443;12564;12568;12569;56506;12716;12752;26889;53895;78070;56464;13138;13169;330938;13385;242620;23857;230935;13002;66705;208869;104394;77683;270162;13838;13860;14026;14166;14180;243853;14254;14265;14360;54393;14394;14609;1468…	Arrb2;Dlg4;Pafah1b1;Fgf11;Plcb1;Dmrta2;Vamp1;Oprl1;Clpp;Araf;Auts2;Dbnl;Acbd3;Spns2;Ckmt1;Fgf9;Gabbr1;Gja1;Ache;Elmod1;Cdk5r1;Dmtf1;Ppm1a;Hipk2;Atp1a2;Bicd2;Hmgn1;Ctsf;Dixdc1;Maf;Gria2;Grm7;Prkcg;Snap25;Scn8a;Snap91;9430015G10Rik;Ncald;Ash1l;Cdk5;Sox10;Ppp2r5d;Evl;Tcf4;Prkar1b;Ccnd1;Rac3;Sarnp;Inhbb;Flt1;Arrdc1;Ptpn2;Peli1;Homer1;Abhd12;Gnas;Slc41a3;Ankrd11;Dnajc11;Plaa;Mcph1;Pnoc;Epha4;Stambp;Cl…
MP:0002882	abnormal neuron morphology	http://www.informatics.jax.org/searches/Phat.cgi?id=MP:0002882	1222	219	169.19	1.2944	1.13176e-05	0.00281459	329165;11432;83766;69597;52906;11658;11733;109676;23805;11820;11835;213827;11843;239985;11909;74772;20238;20239;319974;12028;67378;102774;76895;109880;23829;227580;12286;215303;12326;12330;12389;12404;108686;12444;12568;12569;12575;107934;57754;26370;12631;12662;56506;12725;12752;26889;12753;64085;231207;208922;67579;78070;56464;13138;13176;13175;94223;13385;244310;242620;230935;13002;13527;13548…	Dlg4;Pafah1b1;Pitpna;Plcb1;Pex11b;Camk1g;Lztfl1;Dmrta2;Atxn2;Stau1;Ccnd2;Polg;Auts2;Trim2;Vim;Mif;Plxna3;Cpeb3;Pura;Etv4;Erc2;Grid1;Synj2;Slc44a2;Canx;Nrp1;Clcn3;Ret;Gabbr1;Epha7;Alcam;Neu1;Prox1;Actl6b;Kctd13;Qk;Abi2;Zbtb20;Slc6a8;Cdk5r1;Sdhd;Hipk2;Trak1;Pvalb;Efnb2;Jag2;Thap1;Dtna;Bicd2;Clstn2;Arf4;Ctsf;Dclk1;Sqstm1;Tspan7;Gria2;Braf;Kif2a;Scn8a;Snap91;Dgcr8;Marcks;Lrrtm3;Apc2;Kif21b;Cdk5;Sox10…
MP:0003633	abnormal nervous system physiology	http://www.informatics.jax.org/searches/Phat.cgi?id=MP:0003633	1692	302	234.264	1.28915	2.07648e-07	0.000103281	11423;11432;83766;69597;56697;67605;228361;11750;11775;319924;23805;11820;11829;11843;239985;109689;215705;11419;11418;11927;98660;11938;66335;22589;20238;319974;108100;12028;12032;12042;76895;109880;224671;12226;23829;12286;54377;12307;12308;68566;12326;12330;12389;12404;12411;108686;12426;216527;12564;12569;12575;107934;57754;26370;12652;12667;98388;56506;12716;12725;12752;76524;26889;12753;232…	Dlg4;Kdm6b;Ywhae;Pafah1b1;Pitpna;Plcb1;Trpm2;Nlrp1a;Pex11b;Rabggta;Dmrta2;Ramp2;Slc1a6;Ncam2;Oprl1;Kcnip1;Asic2;P2rx4;Auts2;Trim2;Dbnl;Cpeb3;Ppm1g;Rab3a;Pura;Erc2;Pnkd;Nlgn1;Canx;Nrp1;Gnaq;Ckmt1;Clcn3;Fgf13;Ret;Gabbr1;Th;Gripap1;Neu1;Atrx;Actl6b;Gabrb1;Kctd13;Qk;Tjp1;Ache;Zbtb20;Kcnj16;Slc6a8;Pak3;Elmod1;Cdk5r1;Kcnq5;Dmtf1;Slc24a2;Rala;Sdhd;Hipk2;Clstn3;Atp6v1c1;Atp1a2;Homer2;Ap3b2;Bicd2;Atox1;Ar…
MP:0002082	postnatal lethality	http://www.informatics.jax.org/searches/Phat.cgi?id=MP:0002082	970	168	134.3	1.25093	0.000762611	0.0684867	11303;11423;83766;56436;69597;52906;11733;109676;11789;11821;66333;11836;11909;11927;83675;76895;109880;14312;57261;12286;100072;12330;12351;192160;12361;12411;12443;12583;72029;231207;67579;104318;73720;13171;67800;216820;13385;23857;13435;67603;13548;104394;13642;77683;13713;74155;104156;14085;30843;14180;243853;286940;399558;71436;54393;14394;14395;74105;14609;20340;14683;14571;14751;14800;148…	Dlg4;Kdm6b;Pafah1b1;Pitpna;Plcb1;Vamp1;Msi2;Slc43a2;Araf;Prkaca;Pex5;Rce1;Pura;Wdr1;Canx;Nrp1;Fgf9;Ret;Gabbr1;Th;Prox1;Actl6b;Snrpn;Qk;Gja1;Ache;Dmtf1;Rock1;Slc4a4;Efnb2;Usp1;Spry4;Jag2;Bicd2;Atox1;Tial1;Apc;Ppib;Maf;Aqp11;Gria2;Braf;Adrm1;Errfi1;Fbxl12;Snap25;Scn8a;Snap91;Flrt2;Kmt2e;Prkg1;Elk3;Aprt;Sox10;Irf2bp2;Ppp2r5d;Dyrk1a;Fah;Schip1;Lman1;Mgrn1;Itgb8;Gabra2;Tcf4;Car4;Ccnd1;Igf1;Cnpy3;Bicc1…
MP:0003861	abnormal nervous system development	http://www.informatics.jax.org/searches/Phat.cgi?id=MP:0003861	992	171	137.346	1.24503	0.000855775	0.0709416	11432;83766;239528;52906;228361;11789;11843;239985;319974;12028;102774;12042;76895;109880;14312;77644;12286;12389;108686;12444;12558;12568;12569;107934;57754;26370;12631;12667;66511;71994;23790;67579;171508;12995;13017;13063;13176;13175;59288;54006;242620;13433;13548;66573;13642;77683;13838;13841;107508;268882;243853;71436;14265;15228;18550;14348;14580;14609;234267;171469;108682;14804;207304;1525…	Pafah1b1;Pex11b;Zfp36l1;Rad51d;Dmrta2;Stau1;Dzip1;Ccnd2;Pex5;Med31;Auts2;Pdpk1;Plxna3;Pura;Nrp1;Ret;Epha7;Actl6b;Wdr4;Qk;Gja1;Zbtb20;Cdk5r1;Rala;Hipk2;Efnb2;Pmm2;Thap1;Bicd2;Arf4;Dclk1;Apc;Pigu;Braf;Ctbp2;Hira;Kif2a;Scn8a;Marcks;Deaf1;Tmed2;Cdk5;Sox10;Dyrk1a;Cnn3;Cdh2;Numb;Itgb8;Ambra1;Tcf4;Luzp1;Cetn2;Myo9a;Suz12;Tet1;Kdm6a;Cend1;Map3k7;Gfap;Fut9;Sec24b;Ahi1;Dctn5;Dnmt1;Rev3l;Med1;Mcph1;Stip1;Dc…
MP:0001392	abnormal locomotor behavior	http://www.informatics.jax.org/searches/Phat.cgi?id=MP:0001392	1310	224	181.374	1.23501	0.000202349	0.0256547	223921;76192;11423;11432;83766;69597;52906;109676;11775;23805;11820;11836;213827;68865;11909;11927;74772;98660;11938;66335;73834;20238;20239;12069;83675;76895;109880;224671;227580;12286;12307;12326;100072;12330;12389;12404;12426;12568;12569;12583;57754;107932;12667;68379;12716;12725;242653;12752;26889;12753;53895;64085;232370;12843;208922;56464;13063;13169;13171;13176;12305;330938;50781;13385;244…	Dlg4;Pitpna;Plcb1;Atxn2;Vamp1;Stau1;Epdr1;Nutf2;Clpp;Araf;Trim2;Vim;Dbnl;Cpeb3;Pura;Etv4;Olfm2;Canx;Limk2;Gnaq;Ckmt1;Clcn3;Fbxo9;Pde1b;Gabbr1;Th;Neu1;Prox1;Rap2b;Ethe1;Iqce;Actl6b;Kctd13;Qk;Ache;Zbtb20;Slc6a8;Elmod1;Cdk5r1;Ube3c;Hipk2;Trak1;Clstn3;Trim37;Atp6v1c1;Atp1a2;Zbtb4;Thap1;Ap3b2;Plekha3;Bicd2;Clstn2;Atox1;Hmgn1;Ctsf;Dixdc1;Gria2;Braf;Grk6;Errfi1;Maged1;Snap25;Scn8a;Snap91;Apc2;Emc10;Ncal…
MP:0003491	abnormal voluntary movement	http://www.informatics.jax.org/searches/Phat.cgi?id=MP:0003491	1405	239	194.527	1.22862	0.000166438	0.0224206	223921;76192;11423;11432;83766;69597;52906;109676;11775;11778;23805;11820;11836;213827;68865;11909;11927;74772;98660;11938;66335;73834;20238;20239;12069;83675;76895;109880;224671;227580;12286;54725;12307;12326;100072;12330;12389;12404;12426;12564;12568;12569;12583;57754;107932;12667;68379;12716;12725;242653;12752;76524;26889;12753;53895;64085;232370;12843;208922;56464;13063;13169;13171;13176;1230…	Dlg4;Pitpna;Plcb1;Atxn2;Vamp1;Stau1;Epdr1;Nutf2;Clpp;Araf;Trim2;Vim;Dbnl;Cpeb3;Ttll1;Pura;Etv4;Olfm2;Canx;Limk2;Gnaq;Ckmt1;Clcn3;Fbxo9;Fgf9;Pde1b;Gabbr1;Th;Neu1;Prox1;Rap2b;Ethe1;Iqce;Actl6b;Snrpn;Kctd13;Qk;Ache;Zbtb20;Slc6a8;Elmod1;Cdk5r1;Ube3c;Hipk2;Trak1;Clstn3;Efnb2;Trim37;Atp6v1c1;Atp1a2;Zbtb4;Thap1;Ap3b2;Plekha3;Bicd2;Clstn2;Atox1;Hmgn1;Ctsf;Dixdc1;Gria2;Braf;Grk6;Errfi1;Maged1;Snap25;Scn8a…
MP:0010832	lethality during fetal growth through weaning	http://www.informatics.jax.org/searches/Phat.cgi?id=MP:0010832	1806	307	250.047	1.22777	1.53193e-05	0.00366869	11303;11423;83766;11477;56436;69597;239528;52906;11632;228361;11733;109676;11789;11821;66333;11836;11845;239985;11907;11909;11927;98660;11938;319974;102774;12042;14025;58208;83675;76895;30948;12144;104184;12168;109880;14312;57261;12286;109624;100072;12330;12351;192160;12361;12411;67163;12443;234854;12568;12583;107934;12667;109006;71994;72029;12843;231207;67579;12928;246277;104318;73720;13017;1306…	Pfn1;Dlg4;Kdm6b;Ywhae;Pafah1b1;Pitpna;Plcb1;Crk;Pex11b;Eif4e2;Derl2;Blmh;Dmrta2;Vamp1;Ramp2;Dazap1;Msi2;Prdm16;Cald1;Slc43a2;Araf;Ssr3;Aip;Prkaca;Pex5;Med31;Rce1;Auts2;Pdpk1;Ppm1g;Pura;Wdr1;Canx;Nrp1;Gnaq;Ciapin1;Fgf9;Ret;Gabbr1;Th;Prox1;Actl6b;Snrpn;Qk;Gja1;Ache;Bin1;Zbtb20;Dmtf1;Rock1;Slc4a4;Hadha;Efnb2;Usp1;Spry4;Jag2;Atp1a2;Thap1;Bicd2;Atox1;Rb1cc1;Gsk3b;Tial1;Apc;Ppib;Elavl1;Maf;Aqp11;Gad1;P…
MP:0014134	abnormal embryo morphology	http://www.informatics.jax.org/searches/Phat.cgi?id=MP:0014134	1214	204	168.083	1.21369	0.00103949	0.0819678	74477;56321;11303;11477;239528;56697;75547;228361;110542;77087;11789;11835;11843;76688;108888;11938;319974;102774;12042;56208;83675;12144;12168;207165;109880;14312;57261;12237;192160;216527;12540;12545;12558;12631;107932;12662;12667;66511;109006;68018;26572;12995;13001;108062;13017;26965;74322;13063;13135;54006;13383;13433;13435;13548;66573;13560;13642;77683;15568;13806;107508;78943;20336;14042;1…	4933427D14Rik;Ndufs7;Zfp36l1;Rad51d;Ptprb;Dzip1;Becn1;Polg;Med31;Exoc4;Auts2;Ppm1b;Dad1;Sumo2;Pdpk1;Rsf1;Pdha1;Nrp1;Csnk2b;Prmt1;Ciapin1;N6amt1;Fgf9;Ret;Sbds;Ube2i;Bptf;Smarcd2;Huwe1;Cxxc1;Qk;Tjp1;Pofut2;Hsf1;Ubp1;Rala;Hipk2;Efnb2;Jag2;Pmm2;Arf4;Paxip1;Tial1;Apc;Elavl1;Rac1;Xpot;Prkci;Braf;Ctbp2;Hira;Arfrp1;Kif5b;Ubr4;Ncor1;Rptor;Snap25;Yap1;Kat7;Marcks;Deaf1;Bmpr2;Usp7;Tmed2;Incenp;Pcyt1a;Sox10;…
MP:0005380	embryo phenotype	http://www.informatics.jax.org/searches/Phat.cgi?id=MP:0005380	1598	264	221.249	1.19323	0.000511317	0.0508642	74477;56321;11303;11461;11477;239528;11632;56697;75547;66248;228361;110542;77087;11789;11804;11835;11843;76688;192195;108888;11907;11909;11938;22589;319974;102774;12042;56208;83675;12144;12168;207165;109880;14312;57261;12237;77644;12336;192160;12411;216527;12540;12545;12558;12631;107932;12662;12667;66511;109006;53895;68018;26572;23790;66142;171508;12995;13001;108062;13017;26965;74322;13063;13135;…	4933427D14Rik;Ndufs7;Zfp36l1;Rad51d;Rbbp7;Ramp2;Ptprb;Clpp;Slc43a2;Dzip1;Ssr3;Aip;Pex5;Becn1;Polg;Med31;Exoc4;Auts2;Derl1;Ppm1b;Dad1;Sumo2;Aplp2;Pdpk1;Rsf1;Capns1;Pdha1;Nrp1;Csnk2b;Rab7;Prmt1;Ciapin1;N6amt1;Fgf9;Ret;Sbds;Ube2i;Bptf;Smarcd2;Huwe1;Cxxc1;Atrx;Hsbp1;Wdr4;Qk;Tjp1;Pofut2;Hsf1;Ubp1;Prpf19;Rala;Sdhd;Hipk2;Hadha;Efnb2;Jag2;Pmm2;Arf4;Paxip1;Tial1;Apc;Elavl1;Rac1;Gad1;Xpot;Prkci;Braf;Ctbp2;…
[truncated: 3 more rows]

## Sheet: GN135_PFC_KEGG
geneSet	description	link	size	overlap	expect	enrichmentRatio	pValue	FDR	overlapId	userId
[truncated: 32 more rows]

## Sheet: GN135_PFC_MPO
geneSet	description	link	size	overlap	expect	enrichmentRatio	pValue	FDR	overlapId	userId
[truncated: 17 more rows]
