# Supplementary material for: Systems Genetics Reveals the Gene Regulatory Mechanisms of Arrb2 in the Development of Autism Spectrum Disorders
Source: Genes (Basel). 2025 May 20;16(5):605. doi: 10.3390/genes16050605 (PMC12111057; doi:10.3390/genes16050605)
Supplement: Supplementary file 1 [file genes-16-00605-s001.zip › Supplementary Files/Supplementary_File_S4_ Details of 53 primary and secondary interactors of Arrb2.xlsx]

## Sheet: Arrb2_PPIs_53Nodes_Detailed
Name	Degree PPI Network	Tissue correlation details in BXD									Autism_related (MGI, GeneCards, AutDB and RGD)	Differential expression in Autistic brain regions/blood vs control
		Amygdala _Tissue r	Cerebellum _Tissue r	Hippocampus _Tissue r	PFC _Tissue r	Amygdala _Tissue p(r)	Cerebellum _Tissue p(r)	Hippocampus _Tissue p(r)	PFC _Tissue p(r)	Tissue_correlation p<0.05 in any 1 of 4 brain regions (count)		Cerebellum (FDR P<0.1) GSE38322	Cerebellum FDR P GSE38322	Cerebellum P GSE38322	Cerebellum logFC GSE38322	PFC (FDR P<0.1) GSE113834	PFC FDR P GSE113834	PFC P GSE113834	PFC logFC GSE113834	Blood (FDR P<0.1) GSE26415	Blood FDR P GSE26415	Blood P GSE26415	Blood logFC GSE26415	Differential in any of the 3 comparisons (Combined)
Arrb2	7	1	1	1	1	0	0	0	0	4	--	Y	0.06985	0.00493	-0.231623	--	0.886919	0.609	-0.0499	--	0.755243	0.674	-0.0462956	Y
Ap3s2	2	-0.0939178	-0.0939178	-0.0939178	-0.0939178	0.64814	0.64814	0.64814	0.64814	0	--	--	0.48415	0.179	-0.0932113	--	#N/A	#N/A	#N/A	Y	0.048947	0.0179	-0.320858	Y
Mapk8ip2	3	-0.121645	--	-0.121645	-0.121645	0.553872	--	0.553872	0.553872	0	Y	--	0.65305	0.335	-0.0660536	--	0.148138	0.00465	-0.244	--	#N/A	#N/A	#N/A	--
Dnmt3a	4	0.40654	--	0.40654	0.40654	0.0393046	--	0.0393046	0.0393046	3	Y	Y	0.09059	0.00793	-0.114165	--	0.328392	0.0327	-0.214	Y	0.049216	0.0181	-0.328691	Y
Ppm1a	1	--	-0.411669	-0.411669	-0.411669	--	0.0366587	0.0366587	0.0366587	3	--	--	0.11365	0.0121	-0.424389	--	0.551789	0.129	-0.16	Y	0.006639	0.000957	-0.539536	Y
Slc25a5	1	0.197589	0.197589	0.197589	--	0.333272	0.333272	0.333272	--	0	--	Y	0.05845	0.00354	-0.50429	--	0.937184	0.759	-0.0389	Y	0.079136	0.0343	-0.274404	Y
Apbb1	2	-0.0778377	--	-0.0778377	-0.0778377	0.705467	--	0.705467	0.705467	0	Y	--	0.14103	0.0179	-0.237227	Y	0.012616	1.22e-05	-0.3	--	0.233883	0.143	-0.180847	Y
Bace1	5	0.202094	0.202094	0.202094	0.202094	0.322141	0.322141	0.322141	0.322141	0	Y	--	0.27321	0.0603	0.24543	--	0.117058	0.00273	-0.339	--	0.237482	0.146	-0.257961	--
Cacng4	2	0.189636	--	0.189636	0.189636	0.353481	--	0.353481	0.353481	0	--	--	0.90088	0.733	0.0193495	--	0.867444	0.56	-0.0722	--	#N/A	#N/A	#N/A	--
Rasgrf1	5	-0.00957193	-0.00957193	-0.00957193	-0.00957193	0.962985	0.962985	0.962985	0.962985	0	--	--	0.52809	0.214	-0.108666	--	0.199816	0.00951	-0.345	--	#N/A	#N/A	#N/A	--
Magi2	1	0.199887	0.199887	0.199887	--	0.327566	0.327566	0.327566	--	0	--	--	0.51979	0.207	0.130726	--	0.200958	0.00963	0.235	--	#N/A	#N/A	#N/A	--
Gsk3b	29	-0.107503	-0.107503	-0.107503	--	0.601169	0.601169	0.601169	--	0	Y	--	0.15417	0.0211	0.402244	--	0.287716	0.024	-0.341	--	0.653777	0.554	-0.0767507	--
Strn3	1	-0.139717	-0.139717	-0.139717	--	0.49604	0.49604	0.49604	--	0	--	--	0.39055	0.117	-0.276347	--	0.576843	0.146	0.274	Y	0.008396	0.00145	-0.64085	Y
Gnaq	11	0.253704	0.253704	0.253704	--	0.21108	0.21108	0.21108	--	0	Y	--	0.45589	0.159	-0.362567	--	0.374189	0.0451	-0.271	Y	0.030339	0.00925	-0.409146	Y
Rgs4	6	0.0134595	--	0.0134595	0.0134595	0.947969	--	0.947969	0.947969	0	--	--	0.87495	0.678	-0.0483874	--	0.37716	0.0464	-0.29	--	#N/A	#N/A	#N/A	--
Map2k4	5	0.123414	0.123414	0.123414	--	0.548078	0.548078	0.548078	--	0	--	--	0.31539	0.0787	0.166827	--	0.433347	0.0679	-0.32	Y	0.042871	0.0149	-0.409028	Y
Gnas	11	0.00186948	0.00186948	0.00186948	--	0.992768	0.992768	0.992768	--	0	Y	--	0.48302	0.179	0.0420744	--	0.81757	0.455	0.0527	--	0.484736	0.371	0.115769	--
Dyrk2	1	-0.00980396	--	-0.00980396	-0.00980396	0.962088	--	0.962088	0.962088	0	--	Y	0.09717	0.00907	0.522492	--	0.254393	0.0172	-0.46	Y	0.001362	8.72e-06	-0.72901	Y
Rac3	4	-0.0812107	--	-0.0812107	-0.0812107	0.693299	--	0.693299	0.693299	0	--	Y	0.03791	0.00161	-0.264594	--	0.805622	0.431	-0.0548	--	0.919002	0.884	0.0227599	Y
Actr1a	2	-0.174014	--	-0.174014	-0.174014	0.395228	--	0.395228	0.395228	0	--	--	0.80055	0.544	0.0584553	--	0.519924	0.11	-0.211	--	0.466993	0.353	-0.105979	--
Fbxo7	2	0.294766	0.294766	0.294766	--	0.143794	0.143794	0.143794	--	0	--	--	0.20643	0.0361	-0.129223	--	0.797379	0.415	0.0793	--	0.206296	0.122	0.256727	--
Ppp2r1a	12	-0.0343476	-0.0343476	--	-0.0343476	0.867705	0.867705	--	0.867705	0	Y	--	0.19073	0.0309	0.289774	Y	0.038609	0.00016	-0.279	--	0.497923	0.385	-0.108152	Y
Myh9	2	0.539227	0.539227	0.539227	--	0.00447413	0.00447413	0.00447413	--	3	Y	Y	0.00857	1.07e-05	0.641992	--	0.114257	0.00257	-0.263	--	0.22781	0.138	0.258809	Y
Pafah1b1	4	--	-0.0922747	-0.0922747	-0.0922747	--	0.653916	0.653916	0.653916	0	Y	--	0.63849	0.319	-0.247889	Y	0.07661	0.000923	-0.425	--	0.282449	0.182	-0.199588	Y
Lmna	3	-0.1082	--	-0.1082	-0.1082	0.5988	--	0.5988	0.5988	0	--	--	0.14099	0.0179	0.298642	--	0.434622	0.0689	-0.185	--	0.164674	0.0906	0.282612	--
Itpr1	8	0.226731	0.226731	0.226731	--	0.265353	0.265353	0.265353	--	0	Y	--	0.52771	0.214	0.287493	--	0.361502	0.0416	-0.189	Y	0.041581	0.0143	-0.325009	Y
Smad1	1	-0.16893	--	-0.16893	-0.16893	0.409389	--	0.409389	0.409389	0	--	--	0.64757	0.329	0.0507505	--	0.302096	0.0272	0.494	--	0.814498	0.748	0.0591758	--
Ccdc88a	4	0.455671	0.455671	0.455671	--	0.0193152	0.0193152	0.0193152	--	3	--	Y	0.02854	0.000904	0.494646	--	0.363252	0.0421	0.29	Y	0.012471	0.00265	-0.590954	Y
Ric8a	4	0	0	0	--	1	1	1	--	0	--	--	0.25589	0.0535	-0.175194	--	0.300717	0.0268	-0.215	--	0.184805	0.105	-0.190159	--
Dnmt1	4	0.724829	--	0.724829	0.724829	2.81336e-05	--	2.81336e-05	2.81336e-05	3	Y	--	0.8403	0.61	0.0739817	--	0.605131	0.168	0.111	--	0.166352	0.0918	-0.2278	--
Becn1	3	0.612876	0.612876	0.612876	--	0.000872633	0.000872633	0.000872633	--	3	--	Y	0.09544	0.00872	-0.328269	--	0.429654	0.0663	-0.31	--	0.14404	0.0759	-0.28792	Y
Gng4	9	-0.0641971	-0.0641971	-0.0641971	--	0.755371	0.755371	0.755371	--	0	--	--	0.4712	0.17	-0.196103	--	0.668503	0.23	-0.155	--	#N/A	#N/A	#N/A	--
Trpc1	3	-0.167416	-0.167416	-0.167416	--	0.413661	0.413661	0.413661	--	0	--	--	0.53811	0.222	-0.105489	--	0.98941	0.951	-0.0127	--	#N/A	#N/A	#N/A	--
Gng3	9	0.0722702	0.0722702	0.0722702	--	0.725706	0.725706	0.725706	--	0	--	--	0.3004	0.0723	-0.177531	--	0.989163	0.949	0.00464	--	#N/A	#N/A	#N/A	--
Gng2	9	0.587966	--	0.587966	0.587966	0.00158394	--	0.00158394	0.00158394	3	--	--	0.73661	0.444	-0.178546	--	0.233543	0.0137	-0.253	Y	0.005505	0.000658	-0.600593	Y
Plcb1	8	-0.0144128	--	-0.0144128	-0.0144128	0.944289	--	0.944289	0.944289	0	Y	Y	0.03698	0.00152	0.469837	--	0.506959	0.102	-0.338	Y	0.030638	0.00939	-0.634211	Y
Nrp1	1	0.149197	0.149197	0.149197	--	0.466962	0.466962	0.466962	--	0	--	--	0.28222	0.0642	0.0866563	--	0.302045	0.0272	-0.239	--	#N/A	#N/A	#N/A	--
Mapk11	4	0.314521	--	0.314521	0.314521	0.117608	--	0.117608	0.117608	0	Y	--	0.51212	0.201	0.0538469	--	0.44001	0.0712	-0.163	--	0.453166	0.339	-0.0977192	--
Psmb6	5	--	-0.397675	-0.397675	-0.397675	--	0.0442337	0.0442337	0.0442337	3	--	Y	0.02392	0.000576	-0.354808	--	0.945837	0.794	0.0428	Y	0.054043	0.0205	-0.331222	Y
Psma5	5	0.282069	0.282069	0.282069	--	0.162692	0.162692	0.162692	--	0	--	Y	0.03728	0.00155	-0.560269	--	0.788326	0.398	-0.117	Y	0.045842	0.0164	-0.346477	Y
Csnk1d	2	--	0.0500558	0.0500558	0.0500558	--	0.808133	0.808133	0.808133	0	Y	--	0.48367	0.179	-0.08368	Y	0.062931	0.000545	-0.3	--	0.328011	0.222	-0.137344	Y
Pfkp	2	0.0702714	0.0702714	0.0702714	--	0.733017	0.733017	0.733017	--	0	--	--	0.31661	0.0793	0.0784916	--	0.99368	0.975	-0.00307	--	0.110336	0.0532	-0.313214	--
Map3k12	2	0.0654219	0.0654219	0.0654219	--	0.750848	0.750848	0.750848	--	0	--	--	0.63681	0.317	0.135701	--	0.593381	0.159	-0.111	--	#N/A	#N/A	#N/A	--
Rbx1	6	0.320931	0.320931	0.320931	--	0.109917	0.109917	0.109917	--	0	--	Y	0.04956	0.00262	-0.472815	--	0.406023	0.0564	0.208	Y	0.016735	0.00403	-0.404938	Y
Ap2m1	8	0.0803132	0.0803132	0.0803132	--	0.69653	0.69653	0.69653	--	0	Y	Y	0.0188	0.000283	-0.328379	--	0.559694	0.134	-0.109	--	0.558857	0.448	0.0849206	Y
Prkcg	7	0	0	0	0	1	1	1	1	0	--	--	0.93836	0.827	0.0270838	--	0.334029	0.0342	-0.3	--	#N/A	#N/A	#N/A	--
Trak1	1	-0.432837	-0.432837	-0.432837	--	0.0272008	0.0272008	0.0272008	--	3	--	Y	0.09582	0.00881	0.225179	--	0.594228	0.16	-0.0887	Y	0.029155	0.00874	-0.334795	Y
Pfkl	2	-0.156238	--	-0.156238	-0.156238	0.445954	--	0.445954	0.445954	0	--	--	0.69885	0.39	0.0604095	--	0.432338	0.0674	-0.185	--	0.500828	0.387	0.17814	--
Bin1	2	0.181258	--	0.181258	0.181258	0.375535	--	0.375535	0.375535	0	Y	--	0.27308	0.0603	0.2586	--	0.836574	0.49	0.123	--	0.105717	0.0503	-0.264419	--
Brd4	3	0.728063	0.728063	0.728063	--	2.48708e-05	2.48708e-05	2.48708e-05	--	3	Y	--	0.71519	0.412	-0.044982	--	0.622077	0.184	-0.135	Y	0.016593	0.00398	0.412569	Y
Slc2a8	1	-0.383996	-0.383996	-0.383996	--	0.0527826	0.0527826	0.0527826	--	0	--	--	0.33359	0.0877	-0.248945	--	0.19251	0.00875	-0.284	--	0.132722	0.0681	-0.24525	--
Csnk1a1	6	-0.0268248	-0.0268248	-0.0268248	--	0.896506	0.896506	0.896506	--	0	--	--	0.18401	0.029	-0.240156	--	0.574884	0.144	-0.124	Y	0.003543	0.000251	-0.497425	Y
Ap3b2	3	0.0596638	0.0596638	0.0596638	--	0.772182	0.772182	0.772182	--	0	Y	--	0.97582	0.927	0.0095988	Y	0.01656	2.39e-05	-0.456	--	#N/A	#N/A	#N/A	Y
Red font genes directly interact with Arrb2 in PPI network
