# Supplementary material for: Systems Genetics Reveals the Gene Regulatory Mechanisms of Arrb2 in the Development of Autism Spectrum Disorders
Source: Genes (Basel). 2025 May 20;16(5):605. doi: 10.3390/genes16050605 (PMC12111057; doi:10.3390/genes16050605)
Supplement: Supplementary file 1 [file genes-16-00605-s001.zip › Supplementary Files/Supplementary_File_S5_Significantly differentially expressed genes between ASD and control samples.xlsx]

## Sheet: GSE38322_CerebVsCont_adjP<0.1
Probe ID	Gene.symbol	adj.P.Val	P.Value	t	B	logFC	GI
ILMN_1882999	GABRB1	0.00111	5.46e-08	7.45933	8.16121	0.650896	21753992
ILMN_2189371	NTNG1	0.00111	6.25e-08	7.40421	8.04128	0.57055	917959093
ILMN_1808326	NPAS3	0.00111	7.04e-08	7.35603	7.93608	0.526638	194595496
ILMN_1749792	SORBS1	0.0015	1.34e-07	7.09652	7.36331	0.844853	78000162
ILMN_3245116	GOLIM4	0.00268	4.24e-07	6.64135	6.33489	0.374593	815890942
ILMN_1806023	JUN	0.00268	4.49e-07	6.61876	6.28309	0.733244	44890066
ILMN_1658486	MRPL54	0.00268	4.53e-07	-6.61518	6.27486	-0.907782	156547241
ILMN_1747058	TRAPPC2L	0.0045	8.8e-07	-6.35687	5.67768	-0.72627	972781988
ILMN_1706070	GLS2	0.00465	1.1e-06	-6.26973	5.47432	-0.506181	526118192
ILMN_1802706	IDH3G	0.00465	1.21e-06	-6.23428	5.39133	-0.3891	391353403
ILMN_1772261	GLG1	0.00465	1.36e-06	6.18732	5.28116	0.619457	224586813
ILMN_2111237	MN1	0.00465	1.38e-06	6.18429	5.27404	0.512897	55956909
ILMN_1799103	SNRPB	0.00566	1.79e-06	-6.08236	5.03399	-0.757067	38149990
ILMN_1804329	TUSC2	0.00659	2.68e-06	-5.92896	4.67056	-0.349281	668259280
ILMN_2380771	AKR1A1	0.00659	2.71e-06	-5.92416	4.65914	-0.486013	320461679
ILMN_1712430	ATP5G1	0.00659	3.04e-06	-5.88145	4.55751	-0.586991	50659067
ILMN_1694057	EIF3K	0.00659	3.2e-06	-5.86108	4.50897	-0.628272	665821254
ILMN_1663444	LIN7B	0.00659	3.21e-06	-5.86003	4.50647	-0.975091	56676320
ILMN_2310253	TARBP2	0.00659	3.26e-06	-5.85399	4.49206	-0.536925	85068511
ILMN_3256478	LOC100129034	0.00659	3.48e-06	5.82965	4.43399	0.380638	225703124
ILMN_1739496	PRRX1	0.00659	3.54e-06	5.82334	4.41891	0.524601	574957056
ILMN_2325234	PQBP1	0.00659	3.75e-06	-5.801	4.36556	-0.70119	74027252
ILMN_3242459	DCTPP1	0.00659	3.76e-06	-5.80026	4.36379	-0.81209	13129099
ILMN_1694823	PYDC1	0.00667	4.23e-06	-5.75567	4.25713	-0.857399	756761760
ILMN_1698766	PYCARD	0.00667	4.28e-06	-5.75093	4.24577	-0.506501	313482804
ILMN_1726064	PAK1IP1	0.00667	4.29e-06	-5.7504	4.2445	-0.400985	55769545
ILMN_2086470	PDGFRA	0.00667	4.57e-06	5.72626	4.18669	0.816088	172072625
ILMN_1794213	ABHD14A	0.00667	4.63e-06	-5.72138	4.17498	-0.506738	226437570
ILMN_2339863	VPS28	0.00667	4.65e-06	-5.71958	4.17066	-0.522248	525342745
ILMN_1671191	UQCRC1	0.00672	4.84e-06	-5.70439	4.13424	-0.529658	46593006
ILMN_1706873	RPL34	0.00672	4.97e-06	-5.69439	4.11025	-0.809849	984880775
ILMN_1689456	ZBTB20	0.00704	5.64e-06	5.64618	3.99448	0.777656	657940864
ILMN_2312709	LCMT1	0.00704	5.84e-06	-5.63311	3.96304	-0.383747	74048433
ILMN_1775269	EID1	0.00704	6e-06	-5.62263	3.93784	-0.466346	44680150
ILMN_1801387	YEATS4	0.00704	6.04e-06	-5.62032	3.93228	-1.39001	665821255
ILMN_3178302	FNDC3B	0.00704	6.36e-06	5.60105	3.88591	0.316115	205360933
ILMN_2283325	WLS	0.00704	6.36e-06	5.60104	3.88587	0.678878	300934785
ILMN_1714567	AHNAK	0.00705	6.55e-06	5.58949	3.85808	0.853933	427918085
ILMN_1797786	MAPK12	0.00731	6.95e-06	-5.56732	3.80466	-0.464922	735997395
ILMN_1698213	RBM3	0.00732	7.19e-06	-5.55465	3.77411	-0.755898	338797748
ILMN_1724789	CD59	0.00732	7.27e-06	5.55027	3.76355	0.365812	187829106
ILMN_2201596	CYTL1	0.00774	7.85e-06	-5.52141	3.69393	-0.235655	49472832
ILMN_1685886	MAPK4	0.00854	9e-06	5.46979	3.56925	0.378428	89276768
ILMN_1683148	PRICKLE2	0.00854	9.02e-06	5.46907	3.5675	0.493473	197333826
ILMN_1771987	SLC44A2	0.00857	9.24e-06	5.45995	3.54547	0.511036	222831611
ILMN_1772677	CNOT4	0.00857	9.54e-06	5.44777	3.516	0.428146	300069008
ILMN_2099487	LYRM9	0.00857	9.8e-06	-5.43774	3.49174	-0.312787	116008153
ILMN_1782618	C9orf16	0.00857	1.03e-05	-5.41998	3.44876	-0.454494	110227844
ILMN_1767934	PCSK5	0.00857	1.05e-05	5.41267	3.43107	0.347424	633257772
ILMN_2087702	MYH9	0.00857	1.07e-05	5.40378	3.40953	0.641992	673132020
ILMN_1726410	APRT	0.00857	1.08e-05	-5.40108	3.40301	-0.439181	71773149
ILMN_1763688	C17orf49	0.00857	1.08e-05	-5.40101	3.40284	-0.372801	320043265
ILMN_1756355	NDUFS3	0.00857	1.09e-05	-5.39903	3.39804	-0.401618	226423900
ILMN_1801378	COQ3	0.00857	1.09e-05	-5.39893	3.39778	-0.423721	118600964
ILMN_1764500	BRK1	0.00868	1.14e-05	-5.38058	3.35334	-0.528294	54262137
ILMN_1738854	CACHD1	0.00868	1.19e-05	5.36599	3.31796	0.459413	110578648
ILMN_1680246	MAT2B	0.00868	1.19e-05	-5.36531	3.31633	-0.800244	422010901
ILMN_1727332	ATPIF1	0.00868	1.19e-05	-5.36408	3.31334	-0.79857	324072717
ILMN_1737862	PSMB4	0.00879	1.23e-05	-5.35246	3.28517	-0.439337	22538466
ILMN_1726930	TRAPPC13	0.00879	1.26e-05	-5.34362	3.26373	-0.522542	148277003
ILMN_2311166	ITGB5	0.00879	1.26e-05	5.34222	3.26033	0.416419	735997408
ILMN_2326997	DHPS	0.0088	1.3e-05	-5.33029	3.23139	-0.253482	333033796
ILMN_1781680	DAP3	0.0088	1.32e-05	-5.32702	3.22345	-0.372373	315434210
ILMN_2226415	MZT1	0.0088	1.32e-05	-5.32571	3.22028	-0.868912	167860112
ILMN_2411236	NRCAM	0.00893	1.36e-05	5.31471	3.19359	0.428864	302191645
ILMN_2215545	CMSS1	0.00911	1.42e-05	-5.29795	3.15291	-0.725452	269847743
ILMN_2079285	ATP5L	0.00911	1.43e-05	-5.29691	3.15037	-0.755399	51479155
ILMN_1683273	SNAPC5	0.00924	1.47e-05	-5.28538	3.12238	-0.606257	1045559978
ILMN_2369826	METTL26	0.00924	1.55e-05	-5.26429	3.07114	-0.323636	569026698
ILMN_1768110	ZAK	0.00924	1.58e-05	5.25933	3.05907	0.530803	82880649
ILMN_1813604	NDUFB7	0.00924	1.59e-05	-5.25676	3.05283	-0.728687	316983134
ILMN_1772731	HAGH	0.00924	1.62e-05	-5.24963	3.03551	-0.631517	94538321
ILMN_1718672	NHP2	0.00924	1.62e-05	-5.24789	3.03127	-0.586723	77812673
ILMN_1785356	DENND5A	0.00924	1.75e-05	5.22003	2.96354	0.341729	343098487
ILMN_1654112	PARD6A	0.00924	1.78e-05	-5.21246	2.94512	-0.644893	82659096
ILMN_1672596	BCAR1	0.00924	1.8e-05	5.21	2.93913	0.308056	282398121
ILMN_2408987	SMARCD3	0.00924	1.8e-05	-5.20846	2.93538	-0.550909	51477703
ILMN_2373515	HSP90AA1	0.00924	1.81e-05	5.20638	2.93033	0.571219	154146190
ILMN_3237907	EIF2B3	0.00924	1.88e-05	-5.19327	2.89844	-0.401807	387527978
ILMN_1706859	SMDT1	0.00924	1.88e-05	-5.19228	2.89603	-0.286275	333609241
ILMN_1811433	RPL8	0.00924	1.89e-05	-5.19143	2.89395	-0.817443	960513913
ILMN_1690371	MRPL11	0.00924	1.91e-05	-5.18605	2.88086	-0.464928	642945635
ILMN_1680347	ZNF317	0.00924	1.92e-05	5.18559	2.87975	0.303329	299782606
ILMN_1776879	HMGN2	0.00924	1.93e-05	-5.18408	2.87606	-0.459662	148922918
ILMN_1663220	MRPL22	0.00924	1.93e-05	-5.18361	2.87494	-0.697179	169636429
ILMN_1757995	PARP2	0.00924	1.96e-05	-5.17639	2.85736	-0.293276	110825960
ILMN_1672611	CDH11	0.00924	1.99e-05	5.17234	2.8475	0.580431	862669340
ILMN_2042595	PCM1	0.00924	2.01e-05	5.16735	2.83534	0.462457	134142825
ILMN_3187623	SYCE1L	0.00924	2.07e-05	-5.15728	2.81083	-0.253502	194018731
ILMN_1771003	HAUS4	0.00924	2.08e-05	-5.15477	2.80471	-0.375782	261824034
ILMN_1676215	DLG2	0.00924	2.09e-05	5.15291	2.80019	0.584944	218156336
ILMN_3268564	C19orf60	0.00924	2.1e-05	-5.15207	2.79814	-0.768775	154426323
ILMN_1777765	C12orf10	0.00924	2.11e-05	-5.14923	2.79123	-0.365171	145275184
ILMN_1760741	NDUFA9	0.00924	2.13e-05	-5.14676	2.78522	-0.570151	297307149
ILMN_1802627	PSMG3	0.00924	2.18e-05	-5.13697	2.76136	-0.482068	197245456
ILMN_1726417	MRPL33	0.00924	2.22e-05	-5.13139	2.74776	-0.71753	94421450
ILMN_1696087	PHB2	0.00924	2.25e-05	-5.125	2.7322	-0.559725	221307583
ILMN_1754553	MED19	0.00924	2.27e-05	-5.12265	2.72649	-0.358169	952009245
ILMN_1707481	ZBTB44	0.00924	2.29e-05	5.1191	2.71783	0.512688	160333173
ILMN_1735180	NCSTN	0.00924	2.3e-05	5.11742	2.71374	0.411274	62548867
ILMN_1740185	TPMT	0.00924	2.32e-05	-5.11351	2.70422	-0.411446	671183099
ILMN_1776577	DSCC1	0.00924	2.33e-05	-5.11201	2.70056	-0.355832	223555954
ILMN_1701621	SCO2	0.00924	2.37e-05	-5.1064	2.68689	-0.742988	153791312
ILMN_1726990	DXO	0.00924	2.38e-05	-5.10482	2.68302	-0.486107	47132604
ILMN_1780058	DEGS1	0.00924	2.39e-05	5.10274	2.67797	0.307938	360039229
ILMN_1708151	LAGE3	0.00924	2.42e-05	-5.09864	2.66797	-0.637334	542133099
ILMN_1704024	TMEM160	0.00924	2.43e-05	-5.09662	2.66305	-0.741219	8923476
ILMN_1710001	RPL41	0.00924	2.45e-05	-5.09381	2.65618	-0.624136	78217383
ILMN_1762281	DCTN3	0.00924	2.46e-05	-5.09252	2.65305	-0.629035	526479819
ILMN_1656718	DEF8	0.00924	2.47e-05	-5.09002	2.64696	-0.661097	338797787
ILMN_1667068	ZC3HAV1	0.00924	2.52e-05	5.08382	2.63185	0.467452	33946332
ILMN_1655557	INTS6	0.00924	2.52e-05	5.08322	2.63037	0.58738	90193621
ILMN_1657302	SULT1A1	0.00954	2.62e-05	-5.06856	2.59465	-0.687541	341823664
ILMN_1705414	ELP5	0.01	2.77e-05	-5.04812	2.5448	-0.382342	571330736
ILMN_1770623	FAM58A	0.01002	2.8e-05	-5.04418	2.53517	-0.52717	513126880
ILMN_1666742	C9orf72	0.01008	2.83e-05	-5.03913	2.52285	-0.387474	754502069
ILMN_1799814	SNRNP40	0.01027	2.91e-05	-5.02964	2.4997	-0.578372	115298667
ILMN_1714623	TOMM22	0.01033	2.95e-05	-5.02462	2.48746	-0.437062	56788357
ILMN_2378952	GPX4	0.01033	2.97e-05	-5.02178	2.48054	-0.436162	577019439
ILMN_1669286	YWHAZ	0.01039	3.01e-05	-5.01672	2.4682	-0.68312	208973235
ILMN_2264625	NIPBL	0.0105	3.11e-05	5.0047	2.43885	0.567559	189163519
ILMN_2396648	EXOSC1	0.0105	3.13e-05	-5.00171	2.43157	-0.471329	971460853
ILMN_2058070	NEDD8	0.0105	3.15e-05	-4.99941	2.42595	-0.261889	148922866
ILMN_1740742	UROD	0.0105	3.19e-05	-4.99511	2.41545	-0.449961	302393547
ILMN_1814156	PSMB7	0.0105	3.21e-05	-4.99255	2.4092	-0.48026	394025664
ILMN_1714364	PTK2	0.0105	3.22e-05	4.99083	2.40502	0.374588	313851042
ILMN_1725071	CCDC12	0.0105	3.26e-05	-4.98655	2.39457	-0.226752	459352739
ILMN_1741957	RABEPK	0.0105	3.29e-05	-4.9836	2.38736	-0.4831	292658841
ILMN_2180371	FAM216A	0.0105	3.34e-05	-4.97807	2.37386	-0.802878	156231346
ILMN_1682098	PSMA4	0.0105	3.35e-05	-4.97636	2.36968	-0.437632	156713440
ILMN_1730907	ZFAND1	0.01051	3.38e-05	-4.97351	2.36272	-0.788576	282847405
ILMN_1810852	LAMC1	0.01063	3.44e-05	4.96706	2.34699	0.680012	145309325
ILMN_1733927	TCEB2	0.01063	3.46e-05	-4.96436	2.34038	-0.465798	342307061
ILMN_1812970	RWDD1	0.01065	3.49e-05	-4.96148	2.33336	-0.743727	557786124
ILMN_1709630	CCDC107	0.0108	3.58e-05	-4.95143	2.30884	-0.431714	304571936
ILMN_2398995	MRPL24	0.01098	3.79e-05	-4.93059	2.25794	-0.292772	169403974
ILMN_1695827	PPP1CA	0.01098	3.81e-05	-4.92813	2.25193	-0.57308	56790944
ILMN_1700432	ITPKB	0.01098	3.83e-05	4.92595	2.24661	0.869266	194272160
ILMN_1726104	ANAPC15	0.01098	3.87e-05	-4.92268	2.23863	-0.405728	111607476
ILMN_1773073	PHYH	0.01108	3.94e-05	-4.91595	2.22219	-0.400631	83281446
ILMN_1748651	PSMB3	0.01108	3.96e-05	-4.91434	2.21824	-0.548005	542133060
ILMN_1658425	DAG1	0.01108	3.98e-05	4.91186	2.21221	0.358481	358438298
ILMN_1811682	CLIP2	0.01116	4.06e-05	4.90492	2.19525	0.468862	116008448
ILMN_1706502	EIF2AK2	0.01116	4.07e-05	4.90341	2.19155	0.76482	351542235
ILMN_1768282	SNX21	0.01129	4.15e-05	-4.8962	2.17395	-0.280074	574957135
ILMN_1713161	USP16	0.01132	4.2e-05	-4.89185	2.16334	-0.479285	75992940
ILMN_1666372	ATP5H	0.01132	4.21e-05	-4.89113	2.16157	-0.573206	51479150
ILMN_1761764	ALKBH7	0.01132	4.23e-05	-4.88896	2.15626	-0.689679	304307769
ILMN_1801913	PPIH	0.01133	4.29e-05	-4.88377	2.1436	-0.639987	45439322
ILMN_1745593	STMN1	0.01133	4.3e-05	-4.88283	2.14131	-0.433343	44889961
ILMN_2140990	CAMK1	0.01133	4.32e-05	-4.8813	2.13756	-0.335082	325995171
ILMN_1700955	TCTEX1D2	0.01133	4.36e-05	-4.87823	2.13005	-0.772575	325974481
ILMN_1752947	COPRS	0.01133	4.44e-05	-4.87084	2.11201	-0.573399	217416380
ILMN_1669931	TM9SF3	0.01133	4.44e-05	4.87082	2.11196	0.375942	190194385
ILMN_1707783	TMA7	0.01133	4.46e-05	-4.86969	2.1092	-0.439709	1042998840
ILMN_1778371	KYAT3	0.01133	4.54e-05	-4.863	2.09284	-0.509851	242117992
ILMN_3238269	NDUFA6	0.01133	4.54e-05	-4.86252	2.09168	-0.569746	51317369
ILMN_1697567	TPM3	0.01133	4.61e-05	-4.85729	2.07889	-0.413736	499137514
ILMN_2336094	TENM3	0.01133	4.63e-05	4.85532	2.07408	0.880842	919185130
ILMN_1810915	FAAH	0.01133	4.63e-05	-4.85518	2.07374	-0.34268	166795286
ILMN_1773018	CUEDC2	0.01133	4.66e-05	-4.85314	2.06875	-0.491615	148596995
ILMN_1764431	COPS6	0.01133	4.68e-05	-4.85146	2.06465	-0.446146	38027945
ILMN_1659316	HEPACAM	0.01133	4.7e-05	4.84951	2.05988	0.698499	121674800
ILMN_1755075	IDI1	0.01133	4.74e-05	-4.84635	2.05217	-0.400306	963645845
ILMN_2281810	PSG4	0.01133	4.74e-05	4.84632	2.0521	0.152972	451770407
ILMN_1663037	LRRC4C	0.01133	4.79e-05	4.84297	2.04393	0.229186	385724810
ILMN_1757845	SPIRE1	0.01133	4.81e-05	4.84097	2.03902	0.360117	93204862
ILMN_2303955	FKBP1B	0.01133	4.83e-05	-4.83925	2.03483	-0.517099	1018443355
ILMN_2154566	RPL10A	0.01143	4.92e-05	-4.83299	2.01954	-0.375909	72407914
ILMN_1765204	ST13	0.01143	4.96e-05	4.82951	2.01103	0.343072	515869325
ILMN_2175712	NDUFA11	0.01143	4.99e-05	-4.82769	2.00658	-0.753531	308199473
ILMN_1713450	MYL6B	0.01143	4.99e-05	-4.8274	2.00588	-0.321845	313850999
ILMN_1683888	SRP72	0.01165	5.12e-05	-4.81784	1.98251	-0.355988	109638748
ILMN_1731640	TMSB15B	0.01172	5.32e-05	-4.80355	1.9476	-0.890819	167555118
ILMN_1687301	VCAN	0.01172	5.34e-05	4.80222	1.94437	0.482561	255918074
ILMN_1815115	CYC1	0.01172	5.34e-05	-4.80197	1.94373	-0.496169	570359593
ILMN_2339627	COPE	0.01172	5.34e-05	-4.80172	1.94314	-0.602115	40805826
ILMN_1738529	BCS1L	0.01172	5.35e-05	-4.80099	1.94136	-0.441215	119964729
ILMN_1695491	WDYHV1	0.01172	5.38e-05	-4.79948	1.93767	-0.548262	545686796
ILMN_1708604	CCZ1	0.01178	5.44e-05	-4.79517	1.92713	-0.572879	56699479
ILMN_2348090	MRPL55	0.01178	5.45e-05	-4.79418	1.92471	-0.41739	169646377
ILMN_3243890	NDUFA2	0.01199	5.6e-05	-4.78426	1.90047	-0.603333	297206772
ILMN_1690780	RFK	0.01199	5.61e-05	-4.78326	1.89803	-0.279574	269973876
ILMN_1686679	ZNF462	0.01199	5.62e-05	4.78265	1.89653	0.796763	114431235
ILMN_1808757	RPL37A	0.01202	5.71e-05	-4.77675	1.88213	-0.390955	78214519
ILMN_1765684	C19orf70	0.01202	5.78e-05	-4.77233	1.87132	-0.659327	815890986
ILMN_1687359	MRPS23	0.01202	5.81e-05	-4.77078	1.86753	-0.631021	312222785
ILMN_1666280	COX11	0.01202	5.86e-05	-4.76729	1.85901	-0.768152	1009287674
ILMN_1788099	LSM4	0.01202	5.92e-05	-4.76358	1.84994	-0.501316	355477273
ILMN_1766054	ABCA1	0.01202	5.92e-05	4.76342	1.84954	0.919194	315013575
ILMN_1852384	ERC1	0.01215	6.11e-05	4.75159	1.82065	0.549937	16551677
ILMN_1679134	NSMCE4A	0.01215	6.12e-05	-4.75123	1.81976	-0.512599	269846903
ILMN_1729142	CENPV	0.01215	6.16e-05	-4.74863	1.81342	-0.450625	56118233
ILMN_1720059	HMBOX1	0.01215	6.16e-05	4.74842	1.81291	0.494776	1024389567
ILMN_1706958	PCNA	0.01215	6.19e-05	-4.74704	1.80954	-0.242466	33239450
ILMN_1659285	PSMG1	0.01218	6.23e-05	-4.74435	1.80296	-0.927612	387849310
ILMN_1770742	TMEM55B	0.01222	6.27e-05	-4.74167	1.79641	-0.420611	574268664
ILMN_1815039	RRP36	0.01238	6.41e-05	-4.73343	1.77627	-0.338766	1046552704
ILMN_1678004	TMEM41B	0.01238	6.43e-05	4.73273	1.77457	0.28091	345525394
ILMN_1766154	MRPL30	0.01238	6.48e-05	-4.7296	1.76692	-0.452083	325651997
ILMN_1738552	SLC1A3	0.01238	6.49e-05	4.72912	1.76575	0.568668	169790838
ILMN_1660602	C1orf43	0.01238	6.49e-05	-4.72908	1.76565	-0.693586	663070983
ILMN_2157421	STUB1	0.01249	6.61e-05	-4.72245	1.74945	-0.524146	645912988
ILMN_2406468	NFU1	0.01249	6.63e-05	-4.72123	1.74646	-0.766978	363547905
ILMN_1670926	CHST15	0.0125	6.66e-05	4.71959	1.74247	0.686391	398303852
ILMN_1775901	PHF5A	0.01251	6.69e-05	-4.71783	1.73815	-0.293577	55925655
ILMN_1827736	PDK3	0.01251	6.75e-05	4.71438	1.72973	0.421051	34191385
ILMN_2222074	PTPN12	0.01251	6.78e-05	4.71267	1.72556	0.485974	196114950
ILMN_2394193	VCPKMT	0.01251	6.79e-05	-4.71187	1.72361	-0.500081	98986322
ILMN_2374683	PTPN13	0.01251	6.81e-05	4.71083	1.72105	0.338856	194688154
ILMN_1813763	SLC20A2	0.01251	6.83e-05	4.71005	1.71916	0.374161	380503860
ILMN_2150352	CBWD5	0.01251	6.87e-05	-4.70782	1.71369	-0.520489	558472907
ILMN_1783681	MRPL34	0.01251	6.87e-05	-4.70767	1.71334	-0.696447	169636423
ILMN_2186597	RPP21	0.01261	6.95e-05	-4.70323	1.70248	-0.252012	312283730
ILMN_1663002	STOML2	0.01263	7e-05	-4.70079	1.69652	-0.437095	559098456
ILMN_3245625	RFX7	0.01263	7.07e-05	4.69724	1.68785	0.537956	148613885
ILMN_1752294	PCDH9	0.01263	7.08e-05	4.69673	1.68661	0.614395	223671938
ILMN_2318725	EEF1B2	0.01273	7.18e-05	-4.69131	1.67338	-0.459292	83376129
ILMN_1665887	WDR61	0.01273	7.22e-05	-4.6893	1.66846	-0.892347	735997409
ILMN_1733256	PSMD8	0.01273	7.26e-05	-4.68696	1.66274	-0.470941	156631004
ILMN_1689953	CD81	0.01273	7.26e-05	4.68688	1.66255	0.434819	62240999
ILMN_1698605	TMEM43	0.01275	7.37e-05	4.68165	1.64976	0.253609	201025398
ILMN_1662470	C10orf35	0.01275	7.37e-05	-4.6816	1.64964	-0.441917	149588739
ILMN_1789839	GTF3C1	0.01275	7.38e-05	4.68093	1.648	0.358442	194328741
ILMN_1777129	CENPT	0.01275	7.48e-05	-4.67594	1.63582	-0.48323	126722968
ILMN_1763433	TRIM9	0.01275	7.5e-05	4.67497	1.63344	0.610494	190341103
ILMN_2395969	PRDX3	0.01275	7.51e-05	-4.67417	1.63148	-0.856653	695917251
ILMN_2352303	RASSF2	0.01275	7.52e-05	4.67369	1.63033	0.700554	25777676
ILMN_2185984	SASH1	0.01275	7.56e-05	4.67171	1.6255	0.804332	45935384
ILMN_1666713	LYPLA1	0.01275	7.58e-05	-4.67105	1.62388	-0.731051	525342547
ILMN_1706149	PDCD2L	0.01275	7.58e-05	-4.67091	1.62353	-0.619058	14150140
ILMN_1676026	MRPS26	0.01275	7.62e-05	-4.6689	1.61861	-0.362622	39812071
ILMN_1724990	ELP6	0.01275	7.65e-05	-4.66742	1.61501	-0.492197	89145414
ILMN_1729533	NAXE	0.01275	7.7e-05	-4.66521	1.60962	-0.640983	91984772
ILMN_1691809	PSMA1	0.01275	7.71e-05	-4.66475	1.60849	-0.541704	221316713
ILMN_1654398	RGL1	0.01281	7.77e-05	4.66185	1.60141	0.355319	663070934
ILMN_1772713	BMS1	0.01283	7.81e-05	4.65996	1.59678	0.388628	224589070
ILMN_1812191	C12orf57	0.01283	7.85e-05	-4.65774	1.59135	-0.837318	685844862
ILMN_1770732	COPS3	0.01283	7.91e-05	-4.65498	1.58461	-0.50986	312284088
ILMN_1651254	LPP	0.01283	7.93e-05	4.6538	1.58173	0.793341	669033271
ILMN_1807662	IGF2R	0.01283	7.95e-05	4.65321	1.58029	0.651117	953768341
ILMN_1803593	WNT3	0.01283	7.95e-05	4.65304	1.57987	0.212025	459683869
ILMN_1778611	GBAS	0.01283	8.01e-05	-4.6501	1.5727	-0.387579	321267475
ILMN_1746883	SAT2	0.01283	8.03e-05	-4.64948	1.57119	-0.469987	1003700744
ILMN_2380163	PTPRF	0.01283	8.03e-05	4.64927	1.57068	0.561123	1041818000
ILMN_1777564	MAD2L1	0.01283	8.07e-05	-4.64765	1.56671	-0.308989	194688136
ILMN_1767139	NDUFA13	0.01283	8.1e-05	-4.64604	1.56277	-0.58478	260763954
ILMN_2365549	BRPF1	0.01283	8.13e-05	4.64482	1.55981	0.495156	51173721
ILMN_1657495	MLEC	0.01283	8.13e-05	4.64448	1.55896	0.585171	747165392
ILMN_2096985	ALDH6A1	0.01285	8.17e-05	4.64275	1.55475	0.598474	515870063
ILMN_3301824	TSEN15	0.01285	8.2e-05	-4.64158	1.55188	-0.421612	663429610
ILMN_2043615	OXLD1	0.01301	8.36e-05	-4.63447	1.53452	-0.367708	756761740
ILMN_1727618	NDUFAF6	0.01306	8.42e-05	-4.63159	1.52749	-0.518404	356582231
ILMN_1810901	RNASEH2A	0.01308	8.46e-05	-4.62989	1.52334	-0.317777	38455390
ILMN_1806473	BEX5	0.01323	8.63e-05	-4.62236	1.50495	-1.05089	228008284
ILMN_1814661	PHLPP1	0.01323	8.66e-05	4.62125	1.50224	0.402575	363000333
ILMN_1682738	SMAD3	0.01323	8.67e-05	4.62043	1.50024	0.410907	52352808
ILMN_1765480	FRA10AC1	0.01323	8.68e-05	-4.62037	1.50009	-0.288171	291575138
ILMN_2162328	PTS	0.01323	8.72e-05	-4.61852	1.49558	-0.541139	164663900
ILMN_1686095	GPR162	0.01323	8.74e-05	-4.61743	1.49291	-0.354536	9951912
ILMN_1764970	JMJD1C	0.01323	8.75e-05	4.61703	1.49194	0.628993	545478795
ILMN_1691131	NAA38	0.01329	8.82e-05	-4.61416	1.48494	-0.855318	1004170611
ILMN_2344007	GEMIN2	0.01334	8.89e-05	-4.61121	1.47771	-0.605249	57165349
ILMN_1723212	SRSF3	0.01334	8.91e-05	-4.61043	1.47582	-0.900472	194239695
ILMN_1695821	ACTR1B	0.01336	8.95e-05	-4.60875	1.47172	-0.475796	197245402
ILMN_1721457	RANBP1	0.01338	9.03e-05	-4.60538	1.46348	-0.702889	520975480
ILMN_1662263	MDP1	0.01338	9.05e-05	-4.60458	1.46153	-0.770686	315259105
ILMN_2073289	MTSS1	0.01338	9.06e-05	4.60426	1.46075	0.557673	545477639
ILMN_1716895	RPA3	0.01338	9.1e-05	-4.60256	1.4566	-0.699083	962607460
ILMN_2343010	BOLA3	0.01338	9.13e-05	-4.60126	1.45343	-0.474641	78486585
ILMN_1697820	HINT2	0.01338	9.14e-05	-4.60068	1.45202	-0.472632	49574527
ILMN_1688698	ZEB2	0.01354	9.42e-05	4.58936	1.42438	0.57476	284413744
ILMN_1685258	TMEM14B	0.01354	9.43e-05	-4.58927	1.42416	-0.941326	557128932
ILMN_1808587	ZFHX3	0.01354	9.47e-05	4.58754	1.41994	0.338037	118498344
ILMN_1717063	FBXO9	0.01368	9.67e-05	-4.57977	1.40096	-0.616636	117190398
ILMN_2314007	TCF12	0.01368	9.68e-05	4.57952	1.40037	0.415042	46370081
ILMN_2061732	YRDC	0.01368	9.69e-05	-4.57911	1.39936	-0.390859	58761509
ILMN_2180352	DIP2B	0.01368	9.71e-05	4.57832	1.39742	0.571577	55749757
ILMN_1751898	C12orf4	0.01371	9.76e-05	-4.57611	1.39204	-0.650348	756140769
ILMN_1729563	UGDH	0.01373	9.81e-05	4.57442	1.38791	0.324613	296040435
ILMN_1745271	EXOSC4	0.01375	9.89e-05	-4.57143	1.38062	-0.476713	56699483
ILMN_1657857	TMEM14C	0.01375	9.95e-05	-4.56894	1.37453	-0.586464	259089436
ILMN_1659895	MSN	0.01375	9.97e-05	4.56845	1.37334	0.547405	53729335
ILMN_1779228	CDH2	0.01388	0.000101	4.56371	1.36176	0.519774	815890959
ILMN_1670472	FAF2	0.01396	0.000102	4.55955	1.35161	0.373665	132626732
ILMN_1713147	MCRS1	0.01397	0.000103	-4.55771	1.34712	-0.382755	507588240
ILMN_1685433	COL8A1	0.01397	0.000103	4.55702	1.34545	0.291962	366392936
ILMN_1732810	SNX17	0.01407	0.000105	-4.54984	1.32792	-0.351199	388596703
ILMN_1721626	ARID5B	0.01407	0.000105	4.54955	1.32722	0.751667	296080780
ILMN_2177823	KAZN	0.01407	0.000105	4.54722	1.32153	0.322489	157837984
ILMN_1675156	CDC42	0.01407	0.000105	-4.54718	1.32144	-0.846572	89903011
ILMN_1664798	GRHPR	0.01407	0.000106	-4.54651	1.3198	-0.381327	6912395
ILMN_1658289	WDR54	0.01407	0.000106	-4.54575	1.31793	-0.342796	1003088754
ILMN_1749081	AUTS2	0.01407	0.000106	4.54569	1.31779	0.708456	635574609
ILMN_1722713	FBLN1	0.01407	0.000106	4.54476	1.31553	0.297135	34734067
ILMN_3246900	LINC01278	0.01409	0.000107	4.5424	1.30976	0.3488	168229202
ILMN_1718769	ITSN1	0.01419	0.000108	4.5374	1.29757	0.312559	47717124
ILMN_2266005	SMIM11A	0.01431	0.000109	-4.5334	1.28781	-0.448743	149363652
ILMN_1681087	SLC7A10	0.01434	0.00011	4.53139	1.28291	0.322572	221136926
ILMN_1684054	ASAH1	0.01437	0.000111	-4.52959	1.27851	-0.345081	948284253
ILMN_3237679	PTAR1	0.01438	0.000111	4.52718	1.27262	0.310006	153792603
ILMN_2359453	ERGIC3	0.01438	0.000112	-4.52496	1.26721	-0.383426	38327614
ILMN_2209163	CHD6	0.01438	0.000112	4.52376	1.26429	0.408175	528281399
ILMN_1755811	FBXO4	0.01438	0.000112	-4.52351	1.26367	-0.172562	208431760
ILMN_2312194	CYB5A	0.01438	0.000113	-4.52215	1.26037	-0.617402	318037579
ILMN_2081335	COA1	0.01438	0.000113	-4.52108	1.25776	-0.689367	386642918
ILMN_2200915	RIPPLY2	0.01438	0.000114	-4.5197	1.25438	-1.01206	509155812
ILMN_1711766	SKP1	0.01438	0.000114	-4.51968	1.25433	-0.514628	160420325
ILMN_2105919	FGF2	0.01438	0.000114	4.51821	1.25075	0.596101	153285460
ILMN_1732550	KLHL23	0.01438	0.000114	-4.51791	1.25001	-0.466409	313151205
ILMN_2398903	HAX1	0.01438	0.000114	-4.51715	1.24817	-0.469246	66363692
ILMN_1768480	VGLL4	0.01438	0.000116	4.51161	1.23466	0.552986	548923782
ILMN_1806456	BBOF1	0.01438	0.000117	-4.50863	1.22739	-0.260451	166295203
ILMN_1670379	ANTXR1	0.01438	0.000117	4.50699	1.22338	0.672451	208022654
ILMN_2082130	C1orf123	0.01438	0.000118	-4.50589	1.22071	-0.344913	754502053
ILMN_1749447	RPS9	0.01438	0.000118	-4.50518	1.21897	-0.522563	71164881
ILMN_2386269	U2AF1L4	0.01438	0.000118	-4.50356	1.21502	-0.323439	571330749
ILMN_1815158	GPS2	0.01438	0.000119	-4.5033	1.21439	-0.244672	53832030
ILMN_1744517	GNS	0.01438	0.000119	4.50327	1.2143	0.400549	189163509
ILMN_1695868	PRICKLE4	0.01438	0.000119	-4.50253	1.21251	-0.537552	197333762
ILMN_1764090	AK4	0.01438	0.000119	4.50186	1.21088	0.479306	298566318
ILMN_1797684	PDCD2	0.01438	0.000119	-4.50147	1.20992	-0.538304	313850989
ILMN_2352097	ADGRG1	0.01438	0.000119	4.50136	1.20966	0.947484	589269204
ILMN_1673172	IFT52	0.01438	0.000119	-4.5013	1.20951	-0.293153	1021311983
ILMN_1741133	NME1	0.01438	0.00012	-4.4996	1.20535	-0.84706	38045911
ILMN_1773865	HSPA5	0.01438	0.00012	4.49933	1.20469	0.404332	305855105
ILMN_1749634	PLRG1	0.01438	0.00012	-4.49838	1.20239	-0.2815	320118863
ILMN_1699496	PHF21A	0.01438	0.00012	4.49769	1.20071	0.542079	156546909
ILMN_1661439	FLOT1	0.0145	0.000122	-4.49382	1.19127	-0.423074	974141103
ILMN_1704529	PPIA	0.01458	0.000123	-4.49081	1.18393	-0.57969	665821272
ILMN_1697189	PNCK	0.01466	0.000124	-4.48742	1.17566	-0.493453	209364618
ILMN_1813344	NDUFAF5	0.01466	0.000124	-4.4867	1.17391	-0.616223	260898773
ILMN_2325112	CDPF1	0.01466	0.000124	-4.48587	1.17188	-0.190933	57232757
ILMN_1796685	BEST4	0.01474	0.000125	-4.48225	1.16305	-0.356903	119964719
ILMN_2401618	MLX	0.01474	0.000126	-4.47942	1.15615	-0.324256	38201611
ILMN_1659553	ANAPC1	0.01474	0.000127	-4.47878	1.15459	-0.298962	359338995
ILMN_2311989	CUTA	0.01474	0.000127	-4.47709	1.15047	-0.526142	62526025
ILMN_2240597	TCEA2	0.01474	0.000127	-4.47679	1.14974	-0.555868	38505154
ILMN_1689665	NAE1	0.01474	0.000128	-4.47469	1.14462	-0.492947	66363687
ILMN_1691861	FASTK	0.01474	0.000128	-4.47463	1.14447	-0.374132	386642902
ILMN_1745049	UQCR11	0.01475	0.000128	-4.47332	1.14129	-0.418819	261490723
ILMN_1733560	SPG21	0.01475	0.000129	-4.47108	1.13583	-0.191623	674779863
ILMN_2381397	HSPD1	0.01475	0.00013	4.46986	1.13286	0.461382	41399283
ILMN_1691001	RTN3	0.01475	0.00013	-4.46914	1.1311	-0.420594	388240766
ILMN_2231189	MFSD14A	0.01475	0.00013	4.46792	1.12812	0.236451	39753964
ILMN_2101375	CCDC77	0.01475	0.000131	4.46625	1.12405	0.300794	194306656
ILMN_2410523	DDR2	0.01475	0.000131	4.46488	1.12072	0.38382	62420883
ILMN_2156982	IMP4	0.01475	0.000132	-4.46414	1.11891	-0.280202	998429245
ILMN_1693210	NSMCE2	0.01475	0.000132	-4.46393	1.1184	-0.443351	215490128
ILMN_1684158	GPT2	0.01475	0.000132	4.46342	1.11715	0.559539	806638841
ILMN_1688953	ARHGAP19	0.01478	0.000133	4.46158	1.11268	0.296378	324021725
ILMN_2070300	LSM2	0.01486	0.000134	-4.45737	1.10242	-0.390853	356460970
ILMN_3251388	TMEM183A	0.01486	0.000134	-4.45643	1.10013	-0.384296	115529436
ILMN_1703330	FEM1C	0.01486	0.000134	4.45642	1.1001	0.555268	36030993
ILMN_3239775	TENM4	0.01493	0.000136	4.45317	1.09217	0.696664	169790824
ILMN_1797372	C3orf58	0.01493	0.000136	4.45288	1.09147	0.269101	197333860
ILMN_1658182	MEX3C	0.01493	0.000136	4.45162	1.0884	0.539192	260436847
ILMN_1791306	IDNK	0.01501	0.000138	-4.44737	1.07804	-0.589261	379317010
ILMN_1694259	NSA2	0.01501	0.000138	-4.44639	1.07566	-0.488272	410651500
ILMN_1652207	COX4I1	0.01501	0.000138	-4.44508	1.07247	-0.371676	974005291
ILMN_3237562	SNORA50C	0.01501	0.000139	-4.44348	1.06857	-0.243482	91754179
ILMN_1664614	FAU	0.01501	0.000139	-4.44317	1.06782	-0.443825	299116114
ILMN_1678235	KANSL1	0.01526	0.000143	4.43344	1.04411	0.80208	301500641
ILMN_1768127	EBNA1BP2	0.01526	0.000143	-4.43299	1.04303	-0.547469	237649014
ILMN_1782897	CAPRIN1	0.01526	0.000144	4.43098	1.03811	0.282308	61676202
ILMN_2347234	PRMT1	0.01526	0.000144	-4.43083	1.03774	-0.63487	359338975
ILMN_2414679	SFI1	0.01527	0.000144	-4.42976	1.03515	-0.216174	385251384
ILMN_1781457	TIPRL	0.01527	0.000145	-4.42833	1.03167	-0.528508	564730580
ILMN_3236244	C1orf174	0.01527	0.000145	-4.42701	1.02846	-0.275542	224591398
ILMN_1796673	RIT2	0.01527	0.000145	-4.42667	1.02761	-0.644912	441418792
ILMN_2380850	SDCCAG3	0.01529	0.000146	-4.42502	1.02359	-0.219946	89353282
ILMN_1762835	HELZ	0.01529	0.000146	4.42437	1.02201	0.61989	139394590
ILMN_1779735	LAMTOR4	0.01541	0.000148	-4.41959	1.01037	-0.604179	970949396
ILMN_1809495	COX8A	0.01541	0.000148	-4.41951	1.01019	-0.560541	45827791
ILMN_1680091	POP7	0.01541	0.000149	-4.41877	1.00839	-0.606499	153791430
ILMN_1671221	GAPVD1	0.01544	0.00015	4.41571	1.00094	0.335428	662236797
ILMN_2345837	CLTA	0.01548	0.000151	-4.41178	0.991373	-0.422066	296179380
ILMN_1679919	ASCC2	0.01548	0.000151	4.41161	0.990942	0.40001	339275990
ILMN_1722218	MBOAT7	0.01548	0.000152	4.41088	0.989164	0.495771	537361037
ILMN_2399893	RPS24	0.01548	0.000152	-4.41022	0.987558	-0.922691	214829180
ILMN_2128795	LRIG1	0.01548	0.000152	4.4098	0.98654	0.523367	54607117
ILMN_1682123	TTC9B	0.01549	0.000153	-4.40875	0.983988	-0.659722	221219009
ILMN_1666635	RPS14	0.01553	0.000153	-4.40681	0.979249	-0.46538	68160914
ILMN_1738656	GLOD4	0.01553	0.000154	-4.40553	0.976146	-0.343672	217330597
ILMN_1793672	SIX5	0.01559	0.000155	4.40271	0.969273	0.202249	254675329
ILMN_1788053	SLC25A12	0.01559	0.000156	-4.40096	0.965012	-0.472642	383792160
ILMN_1777411	ATP1A2	0.01559	0.000156	4.40078	0.964571	0.753199	209364617
ILMN_1737396	PSMD14	0.01559	0.000156	-4.4006	0.964131	-0.456214	375268695
ILMN_1695362	ZNF32	0.01559	0.000156	-4.40002	0.962722	-0.626369	1022943293
ILMN_1785175	SWAP70	0.01561	0.000157	4.3988	0.959753	0.352111	663070968
ILMN_2396956	AKAP13	0.01563	0.000158	4.39643	0.953983	0.331207	395627647
ILMN_1757415	COA7	0.01563	0.000158	-4.39608	0.953144	-0.237457	282396087
ILMN_3247462	GLRX3	0.01563	0.000159	-4.39434	0.948907	-0.756009	315467836
ILMN_1651745	TMEM25	0.01564	0.000159	-4.39337	0.946537	-0.493949	221219033
ILMN_2241775	TROVE2	0.01571	0.000161	4.38932	0.936686	0.656721	291084621
ILMN_2352042	MRPL4	0.01571	0.000161	-4.38891	0.935679	-0.410181	22547137
ILMN_2379788	HIF1A	0.01571	0.000161	4.38826	0.93411	0.408251	194473734
ILMN_1661595	C1orf53	0.01571	0.000161	-4.38782	0.933029	-0.305591	255708455
ILMN_1652638	LRRC58	0.01572	0.000162	4.38611	0.928876	0.295193	153792304
ILMN_1713322	CCZ1B	0.01572	0.000162	-4.38586	0.928272	-0.4996	301601640
ILMN_1682783	TUG1	0.01576	0.000163	4.38422	0.924288	0.5083	583828560
ILMN_1703074	CPD	0.01584	0.000164	4.38083	0.916022	0.49657	315138988
ILMN_2130838	UTP11	0.01588	0.000166	-4.37739	0.907653	-0.403028	156415993
ILMN_3246595	AQP12B	0.01588	0.000166	-4.37715	0.907082	-0.240528	156447036
ILMN_1721241	CYTH2	0.01593	0.000167	-4.37424	0.899983	-0.224853	335883181
ILMN_1667994	AMD1	0.01593	0.000168	-4.37227	0.895194	-0.557938	564473395
ILMN_1793522	PRKAB1	0.01593	0.000169	-4.3704	0.890643	-0.26802	38016923
ILMN_2354140	NAA20	0.01593	0.000169	-4.37032	0.890461	-0.859419	335335010
ILMN_1785161	CHCHD6	0.01594	0.000169	-4.36945	0.888345	-0.605105	387598040
ILMN_1780283	LKAAEAR1	0.01595	0.00017	-4.3678	0.884319	-0.418854	55741629
ILMN_1666305	CDKN3	0.01595	0.000171	-4.36613	0.880275	-0.366958	195927023
ILMN_1656807	RPL27	0.01595	0.000171	-4.36594	0.879793	-0.551139	78190461
ILMN_1802611	SPEN	0.01595	0.000172	4.36477	0.876953	0.666413	14790189
ILMN_2192385	TTC19	0.01613	0.000174	-4.3596	0.864387	-0.496451	326439032
ILMN_1806312	TMEM230	0.0164	0.000178	-4.35028	0.841717	-0.497629	58331121
ILMN_1690802	TRMT112	0.0164	0.000179	-4.34969	0.840271	-0.666854	554506533
ILMN_1766128	THAP3	0.0164	0.000179	-4.34953	0.839887	-0.192939	307691223
ILMN_1723481	CHST3	0.0164	0.000179	4.34907	0.838785	0.553943	224493825
ILMN_1772719	GPN1	0.01643	0.00018	-4.34692	0.833538	-0.556826	223005896
ILMN_1670801	MTR	0.01643	0.00018	4.34612	0.8316	0.261158	169790922
ILMN_3237665	COX7A2L	0.01644	0.000181	-4.34439	0.827407	-0.517835	975830147
ILMN_2139761	LIMCH1	0.01644	0.000181	4.34381	0.825983	0.389421	574281662
ILMN_1694466	ZBED1	0.01644	0.000182	4.34249	0.822777	0.269752	57165426
ILMN_3237779	TMEM184C	0.01644	0.000183	4.34113	0.819478	0.241063	190358511
ILMN_1709479	YAP1	0.01644	0.000183	4.34075	0.818544	0.453104	303523510
ILMN_1712748	GSKIP	0.01644	0.000183	-4.34023	0.817287	-0.546056	429535842
ILMN_1761801	TPM3P9	0.01644	0.000183	-4.33973	0.816075	-0.317944	335892848
ILMN_1791576	CHSY1	0.01644	0.000183	4.33969	0.815965	0.608255	258613868
ILMN_1688515	ZNF195	0.01644	0.000183	-4.33957	0.815676	-0.254873	338827706
ILMN_2195236	PGRMC2	0.0165	0.000184	4.33751	0.810675	0.323265	291621646
ILMN_1755120	MAN1A2	0.0165	0.000185	4.33674	0.8088	0.178761	46852167
ILMN_1739641	MTMR3	0.0165	0.000185	4.3355	0.805781	0.646774	148276974
ILMN_1739942	FAM117B	0.0165	0.000186	4.33425	0.802745	0.452115	254910982
ILMN_1758827	RTN4IP1	0.0165	0.000186	-4.33414	0.802482	-0.350764	974005215
ILMN_2398403	TCEAL1	0.0165	0.000186	-4.33396	0.802041	-0.699621	55749405
ILMN_2278636	CUX1	0.01655	0.000188	4.32942	0.79102	0.780166	321400108
ILMN_3247835	PRR32	0.01655	0.000189	-4.32802	0.787603	-0.270035	170016022
ILMN_1731714	CREB5	0.01655	0.000189	4.32727	0.785772	0.458392	757813192
ILMN_2370365	RFC4	0.01655	0.00019	-4.32726	0.785762	-0.550518	31881681
ILMN_1758392	ANKS1B	0.01655	0.00019	4.32656	0.784055	0.830465	323276628
ILMN_1755664	RPS26	0.01656	0.000191	-4.32521	0.780777	-0.227235	71559137
ILMN_3243859	NDUFB9	0.01656	0.000191	-4.32386	0.777487	-0.709674	144226212
ILMN_1665147	KRTAP4-11	0.01656	0.000191	4.32385	0.777479	0.142704	225690543
ILMN_1757644	UBE2H	0.01656	0.000191	4.32348	0.776562	0.426047	321267497
ILMN_1766851	TMEM126B	0.01659	0.000192	-4.32207	0.773141	-0.775066	375065836
ILMN_3251511	SCAF11	0.01661	0.000193	4.3208	0.770059	0.331129	117676383
ILMN_2365711	2002-09-01	0.01661	0.000194	4.31832	0.764046	0.451003	545477864
ILMN_1666364	COQ10A	0.01661	0.000194	-4.31816	0.763639	-0.348082	151101383
ILMN_2186061	PFKFB3	0.01661	0.000194	4.31774	0.762635	0.737281	223941849
ILMN_2229877	PCDH18	0.01661	0.000197	4.31312	0.751411	0.437162	664806061
ILMN_2331266	NUMB	0.01661	0.000197	4.31292	0.750925	0.241131	54144623
ILMN_1668910	CIDEB	0.01661	0.000197	-4.31194	0.748547	-0.507992	93102357
ILMN_1794514	KSR2	0.01661	0.000197	4.31179	0.748161	0.128102	167621455
ILMN_1763884	PAM16	0.01661	0.000198	-4.31135	0.747093	-0.476117	319918867
ILMN_1709032	FYCO1	0.01661	0.000198	4.3101	0.744075	0.321084	364502962
ILMN_1742544	MEF2C	0.01661	0.000198	4.30991	0.743607	0.389784	301069377
ILMN_1663664	MRPS10	0.01661	0.000199	-4.30942	0.742414	-0.323035	186910184
ILMN_1798083	CHERP	0.01661	0.000199	4.30859	0.740403	0.28051	119226259
ILMN_1772455	HDAC3	0.01661	0.000199	-4.30817	0.739372	-0.286765	157266338
ILMN_1813389	MRPS7	0.01661	0.000199	-4.30804	0.739063	-0.443773	186928851
ILMN_3235326	SNHG17	0.01661	0.0002	-4.30783	0.738564	-0.593775	574957285
ILMN_1761159	ESYT1	0.01661	0.0002	4.30716	0.736918	0.265846	296317242
ILMN_1666894	CSPG4	0.01661	0.0002	4.30665	0.73569	0.369958	126091140
ILMN_1677887	PMS2	0.01661	0.0002	-4.30631	0.734863	-0.389709	1015125297
ILMN_1762071	C17orf80	0.01661	0.000201	-4.30575	0.733498	-0.36365	571026614
ILMN_1741780	DUSP28	0.01663	0.000201	-4.30435	0.730105	-0.36226	75750525
ILMN_1675239	NDUFA7	0.01674	0.000204	-4.29897	0.717036	-0.605066	1007367572
ILMN_2141452	RPL18A	0.01674	0.000204	-4.29869	0.716356	-0.42145	395132441
ILMN_2335718	HNRNPAB	0.01686	0.000206	-4.29544	0.708466	-0.444687	55956920
ILMN_1794230	SCAND1	0.01694	0.000208	-4.29295	0.702415	-0.508416	319022228
ILMN_1673746	TIMM23	0.01694	0.000209	-4.29104	0.697778	-0.497216	395132477
ILMN_1657860	MINOS1	0.01694	0.000209	-4.28977	0.694705	-0.287491	323276664
ILMN_1729095	PDZD2	0.01694	0.00021	4.28946	0.693933	0.488601	966209852
ILMN_1795865	FGFRL1	0.01694	0.00021	4.28923	0.693389	0.718558	51988909
ILMN_1693014	CEBPB	0.01702	0.000211	4.28671	0.687274	0.740393	356640243
ILMN_2153332	ATXN1	0.01705	0.000212	4.28524	0.68369	0.481249	189491746
ILMN_1753370	ABTB2	0.01705	0.000212	4.28478	0.682588	0.351011	300796385
ILMN_1747303	DDX39A	0.01706	0.000213	-4.2839	0.68045	-0.508039	308522777
ILMN_1677919	GMPR2	0.01714	0.000214	-4.28091	0.673192	-0.368411	545688746
ILMN_1669550	MAD2L2	0.01714	0.000215	-4.28035	0.671832	-0.490817	187960072
ILMN_1784287	TGFBR3	0.01714	0.000215	4.28005	0.671108	0.663807	307574689
ILMN_2216157	GNA12	0.0172	0.000216	4.27739	0.664647	0.372044	42476110
ILMN_1669635	NUP85	0.0172	0.000216	-4.27734	0.664527	-0.490939	740086907
ILMN_2411139	FIBP	0.0172	0.000217	-4.27688	0.663405	-0.415601	38683848
ILMN_3248773	SNHG15	0.0172	0.000217	-4.27631	0.662021	-0.634487	154937378
ILMN_1720267	TARSL2	0.01726	0.000218	4.27374	0.655794	0.315998	38570110
ILMN_1733603	NDUFC1	0.01728	0.000219	-4.27217	0.65198	-0.468213	297206727
ILMN_3224204	PSMG4	0.01728	0.00022	-4.27101	0.649157	-0.503594	190570183
ILMN_1731397	STMN4	0.01728	0.00022	4.27051	0.647945	0.490565	545688665
ILMN_1730995	AFAP1L2	0.01728	0.00022	4.27025	0.647317	0.488943	568214692
ILMN_1741564	DCTN4	0.01728	0.000221	4.2701	0.646947	0.285237	208431791
ILMN_1726840	B3GALNT1	0.01737	0.000222	-4.26766	0.641031	-0.42075	84452148
ILMN_1735192	COLEC11	0.01741	0.000223	-4.26615	0.637366	-0.366518	364502938
ILMN_1770084	TACC1	0.01743	0.000224	4.26439	0.633113	0.469178	170763516
ILMN_1758398	GUK1	0.01743	0.000224	-4.26419	0.632617	-0.460483	226874829
ILMN_1739428	IFIT2	0.01743	0.000224	4.2637	0.631422	0.510525	153082754
ILMN_1698732	PALLD	0.01743	0.000225	4.26255	0.628632	0.434595	93102360
ILMN_1685699	PRSS3	0.01749	0.000226	-4.26075	0.624276	-0.682381	170014742
ILMN_2389013	ADRM1	0.01766	0.000229	-4.25643	0.613802	-0.380206	527122022
ILMN_1678671	KLHL24	0.01766	0.000229	4.25519	0.610788	0.434605	62865888
ILMN_2217329	IAH1	0.01767	0.00023	-4.25435	0.608757	-0.517645	1003701434
ILMN_1755364	RALA	0.01767	0.000231	4.25247	0.604194	0.334907	324072795
ILMN_1723414	HACL1	0.01767	0.000231	-4.25204	0.603137	-0.65544	548923676
ILMN_1674551	SMAD5	0.01767	0.000233	4.25004	0.5983	0.334339	588282783
ILMN_3248676	CBWD3	0.01767	0.000233	-4.24962	0.597276	-0.497847	625180304
ILMN_1732722	TRNAU1AP	0.01767	0.000233	-4.24941	0.596772	-0.272724	111154072
ILMN_2300396	COMMD5	0.01767	0.000233	-4.24914	0.596116	-0.360737	124487370
ILMN_1661945	SLIRP	0.01767	0.000233	-4.24904	0.595873	-0.563633	392583863
ILMN_1700507	CLASP1	0.01767	0.000234	4.24854	0.59465	0.667144	214010171
ILMN_1812262	DDR1	0.01767	0.000234	4.24811	0.593629	0.723993	83977449
ILMN_1748481	TMEM199	0.01767	0.000234	-4.24772	0.59267	-0.428408	746816359
ILMN_1660577	ATP5G2	0.01768	0.000235	-4.24694	0.590789	-0.519958	85794839
ILMN_2377496	ERCC1	0.01787	0.000238	-4.24079	0.575872	-0.317308	260593722
ILMN_2184049	COX7B	0.01787	0.000239	-4.24043	0.575007	-0.757245	18105038
ILMN_1690179	CRYM	0.01787	0.000239	-4.23964	0.573084	-1.28362	685504979
ILMN_1726547	MAP3K5	0.01787	0.000239	4.23912	0.57182	0.557887	21536459
ILMN_1742069	ZSWIM5	0.01787	0.00024	4.23842	0.570126	0.36137	149944450
ILMN_1805271	ZNF721	0.01787	0.00024	4.23764	0.568234	0.563476	456367251
ILMN_2104106	XPR1	0.01797	0.000243	4.23426	0.560051	0.405518	208609980
ILMN_1778144	SLC48A1	0.01806	0.000244	4.23155	0.553469	0.483263	209862795
ILMN_1726391	MRPL39	0.01806	0.000245	-4.23081	0.551692	-0.686596	110618246
ILMN_2410924	PLOD2	0.01816	0.000247	4.22781	0.54441	0.485841	62739165
ILMN_1707634	CMC1	0.01822	0.000248	-4.22541	0.538583	-0.572159	32698875
ILMN_2076658	MRPL1	0.01826	0.000249	-4.22371	0.534475	-0.400768	143770801
ILMN_1787513	ACTR3B	0.01826	0.00025	-4.22351	0.533993	-0.391558	393718089
ILMN_1709451	TFPT	0.01828	0.00025	-4.22254	0.531643	-0.263782	221136929
ILMN_1671314	UXT	0.01833	0.000252	-4.21978	0.524944	-0.509091	358008164
ILMN_3307950	CDK5RAP3	0.01838	0.000254	-4.2176	0.519685	-0.247768	503773892
ILMN_1763386	BID	0.01839	0.000254	-4.2167	0.517504	-0.497613	347300421
ILMN_1744268	PLEC	0.01843	0.000255	4.21535	0.51422	0.329254	562815401
ILMN_1758474	PRKRA	0.01853	0.000257	-4.21206	0.506246	-0.364502	213417904
ILMN_1713732	ABL1	0.01855	0.000258	4.21103	0.503771	0.56975	671696012
ILMN_2232177	ACTN1	0.01855	0.000258	4.2106	0.502709	0.639009	194097348
ILMN_2380588	DNPH1	0.01855	0.000259	-4.20922	0.499365	-0.439097	40354200
ILMN_1691499	TJP1	0.01855	0.00026	4.20807	0.496592	0.614258	666335592
ILMN_1771964	GSTA4	0.01855	0.00026	-4.20773	0.495758	-0.623059	215276994
ILMN_1662129	RCN2	0.01855	0.00026	-4.20768	0.495642	-0.728847	223029492
ILMN_1712305	CYBRD1	0.01855	0.000261	4.20668	0.493232	0.555951	188536035
ILMN_1692962	CTDSP2	0.01855	0.000261	4.20634	0.492408	0.47287	93004101
ILMN_1782412	IRX2	0.01855	0.000261	4.20611	0.491839	0.383234	197100882
ILMN_2049303	ECI1	0.01858	0.000263	-4.20448	0.487908	-0.37305	295842267
ILMN_1718853	UQCRC2	0.01858	0.000263	-4.20429	0.487444	-0.768761	874507479
ILMN_1768719	RDH11	0.01867	0.000264	4.20197	0.481826	0.503645	166795267
ILMN_2391765	C6orf48	0.01867	0.000266	-4.20008	0.47724	-0.373131	566035352
ILMN_3188984	ZFAS1	0.01867	0.000267	-4.19858	0.473604	-0.653052	308081990
ILMN_2054392	PPIL1	0.01867	0.000267	-4.19828	0.472887	-0.739316	215820596
ILMN_1694012	NME2	0.01867	0.000267	-4.19789	0.471936	-0.267163	310923123
ILMN_1739521	NLGN1	0.01872	0.000268	4.19641	0.468355	0.645093	514961944
ILMN_2274923	MOCS2	0.01873	0.000269	-4.19487	0.464624	-0.803848	519666770
ILMN_1674236	HSPB1	0.01873	0.00027	4.19457	0.463911	1.25656	209969817
ILMN_1690576	DDX39B	0.01874	0.00027	-4.1937	0.461805	-0.160887	323276702
ILMN_1784678	PBX1	0.01875	0.000271	4.19308	0.460305	0.276774	326320046
ILMN_2364535	SNUPN	0.01877	0.000271	-4.19216	0.458071	-0.290436	110611148
ILMN_1782633	BOLA2	0.01878	0.000273	-4.19033	0.45365	-0.530233	1002132832
ILMN_2123665	SBF2	0.01878	0.000273	4.19032	0.453612	0.290451	189217913
ILMN_1794294	DSTN	0.01878	0.000273	-4.19008	0.453032	-0.255518	58530847
ILMN_2160428	IL1RAPL1	0.01878	0.000274	4.18824	0.44859	0.669793	183396800
ILMN_1676880	CORO2B	0.01878	0.000274	4.18788	0.447703	0.487439	335353805
ILMN_1767837	GOLT1B	0.01878	0.000275	-4.18749	0.446777	-0.637894	209977010
ILMN_2073604	EBP	0.01878	0.000275	-4.18748	0.446753	-0.515151	169808388
ILMN_1693004	SOGA1	0.01878	0.000275	4.18664	0.444712	0.765769	66773343
ILMN_1701058	TATDN1	0.01878	0.000276	-4.18573	0.442518	-0.475213	225903389
ILMN_1693352	MRPL20	0.01878	0.000276	-4.1853	0.441474	-0.635725	169403972
ILMN_1750130	GSPT1	0.0188	0.000277	4.18404	0.438418	0.31423	194018519
ILMN_1782050	CEBPD	0.0188	0.000279	4.18212	0.433776	1.36802	125661056
ILMN_1803217	GPRIN2	0.0188	0.000279	-4.18088	0.430767	-0.250208	112821687
ILMN_1782292	LAMP1	0.0188	0.00028	4.17978	0.428126	0.508231	112380627
ILMN_1710768	KRBOX4	0.0188	0.000281	-4.17901	0.426253	-0.232979	194018554
ILMN_1805796	FLYWCH2	0.0188	0.000281	-4.17863	0.425334	-0.368156	215820624
ILMN_1658351	FIS1	0.0188	0.000281	-4.17841	0.424799	-0.43178	151108472
ILMN_1804854	CTNNA1	0.0188	0.000282	4.17801	0.423841	0.518937	1022430604
ILMN_1712075	SYNM	0.0188	0.000282	4.17752	0.422636	0.703513	112382238
ILMN_1699598	AP2M1	0.0188	0.000283	-4.17592	0.418775	-0.328379	68798812
ILMN_1694755	FSD1	0.0188	0.000283	-4.17586	0.418627	-0.391792	227500152
ILMN_1708672	ACAT2	0.0188	0.000284	-4.1754	0.417519	-0.481721	148539871
ILMN_1725642	SUMO3	0.0188	0.000284	-4.17473	0.415892	-0.402164	48928057
ILMN_1770589	NDUFB4	0.0189	0.000286	-4.17177	0.408744	-0.323041	270288776
ILMN_1685930	DNAJC24	0.01892	0.000287	-4.17025	0.405064	-0.3177	89111950
ILMN_1657446	NTPCR	0.01898	0.000289	-4.16859	0.401037	-0.603342	1043392487
ILMN_1662322	ANXA7	0.01901	0.00029	-4.16736	0.398074	-0.571427	1003701569
ILMN_2184556	SLC4A4	0.01905	0.000291	4.16605	0.394917	0.387467	197927158
ILMN_2348050	MRPL21	0.01905	0.000291	-4.16542	0.393392	-0.77859	31652225
ILMN_2391345	RPP25L	0.01905	0.000291	-4.16502	0.392413	-0.350286	359465530
ILMN_2409395	CCNC	0.01909	0.000293	-4.16307	0.387699	-0.787093	61676092
ILMN_2128750	PTTG1IP	0.01909	0.000293	4.16268	0.386769	0.56936	315709512
ILMN_1658015	MBNL2	0.01909	0.000293	4.16251	0.38635	0.327127	379643031
ILMN_1713679	MREG	0.01909	0.000294	-4.16161	0.384179	-0.219246	124487398
ILMN_1784286	NDUFA1	0.01909	0.000294	-4.1612	0.383181	-0.686342	161377459
ILMN_1723177	ANAPC5	0.01909	0.000296	-4.15981	0.379818	-0.356804	213385321
ILMN_1690259	RAE1	0.01909	0.000296	-4.15929	0.378564	-0.279188	62739174
ILMN_2176037	GNA13	0.01909	0.000296	4.15911	0.378135	0.361949	540344572
ILMN_2101719	FAM204A	0.01909	0.000298	-4.15628	0.37129	-0.267498	197927280
ILMN_1777058	MFSD14B	0.01909	0.000298	-4.15609	0.370833	-0.270194	94721310
ILMN_1671893	CHMP2A	0.01909	0.000298	-4.15608	0.37081	-0.423074	571026644
ILMN_1797318	HSPA14	0.01909	0.000299	-4.15572	0.369921	-0.451865	499590601
ILMN_1779404	PUF60	0.01909	0.000299	-4.15569	0.369849	-0.172454	402794051
ILMN_1686954	RPS10	0.01909	0.000299	-4.15484	0.367798	-0.421821	322303055
ILMN_2340065	UBL5	0.01909	0.000299	-4.1548	0.367698	-0.605045	359279944
ILMN_1774432	DTD1	0.01909	0.000301	-4.15349	0.364537	-0.362495	968121892
ILMN_2286514	GTPBP8	0.01909	0.000302	-4.15209	0.361164	-0.417583	56549684
ILMN_1789616	NUPL2	0.01909	0.000302	-4.15202	0.360978	-0.445778	197245407
ILMN_1778347	NUDT2	0.01909	0.000302	-4.15198	0.360893	-0.663197	346986331
ILMN_1750160	FASTKD3	0.01909	0.000302	-4.15184	0.360545	-0.366277	304284843
ILMN_1742250	CCNH	0.0191	0.000302	-4.1513	0.359255	-0.39387	312596942
ILMN_1672834	SSH2	0.0191	0.000304	4.14947	0.35482	0.367737	530788324
ILMN_1672878	ABR	0.0191	0.000304	4.14938	0.354598	0.421747	378824461
ILMN_1793959	ADPGK	0.0191	0.000305	-4.1477	0.350556	-0.167841	187829199
ILMN_1778255	FARSA	0.0191	0.000305	-4.14765	0.350416	-0.194138	126517492
ILMN_1725705	CLPP	0.0191	0.000307	-4.14533	0.344829	-0.378304	53759125
ILMN_2360710	TPM1	0.0191	0.000308	-4.14473	0.343381	-0.455245	63252895
ILMN_1775943	BRMS1L	0.0191	0.000308	-4.14463	0.343127	-0.624849	68348706
ILMN_1709809	SNU13	0.0191	0.000308	-4.1442	0.342091	-0.76855	389616146
ILMN_1758087	TAOK1	0.01914	0.000309	4.14249	0.337967	0.7226	315139024
ILMN_1720703	SLC25A3	0.01914	0.000309	-4.14241	0.337774	-0.410718	223718111
ILMN_1719611	CCT6A	0.01917	0.000311	-4.14053	0.333235	-0.709552	58331169
ILMN_1759883	SRP9	0.01917	0.000311	-4.14017	0.332359	-0.65729	194363759
ILMN_1651433	DCK	0.01917	0.000311	-4.13991	0.331729	-0.762637	194578889
ILMN_1745954	CORO1C	0.0193	0.000315	4.13593	0.322112	0.229934	451172104
ILMN_1727813	MPC2	0.01936	0.000316	-4.13426	0.318067	-0.573119	326937452
ILMN_2341254	STARD13	0.01938	0.000317	4.133	0.315028	0.335016	209529718
ILMN_1652722	C14orf2	0.01938	0.000317	-4.13272	0.314365	-0.592451	188528898
ILMN_1773369	MRPL48	0.01938	0.000318	-4.13244	0.313686	-0.600498	169790916
ILMN_1736940	HPRT1	0.01941	0.000319	-4.13076	0.309627	-0.863676	164518913
ILMN_1811592	ARHGAP21	0.01944	0.00032	4.12969	0.307046	0.624171	203097002
ILMN_2157240	MNS1	0.01945	0.000321	4.12851	0.3042	0.514338	209915559
ILMN_1781628	SURF2	0.01955	0.000323	-4.1261	0.298385	-0.206004	524556903
ILMN_1754440	ADCY8	0.01958	0.000325	4.1235	0.292094	0.304441	168480145
ILMN_1658743	CCNDBP1	0.01958	0.000326	-4.12313	0.291193	-0.406051	345842467
ILMN_3297876	VSTM2B	0.01958	0.000326	-4.12225	0.289088	-0.844978	226437598
ILMN_1771800	PRKCA	0.01958	0.000327	4.12184	0.288092	0.554251	47157319
ILMN_1887174	SPIDR	0.01958	0.000327	-4.12179	0.287979	-0.252796	544710402
ILMN_2364521	AXL	0.01958	0.000327	4.12162	0.287546	0.380715	520260356
ILMN_1693323	SMIM8	0.01958	0.000329	-4.11938	0.28215	-0.612434	566006157
ILMN_1654016	MYL12B	0.01958	0.000329	-4.11925	0.28183	-0.478611	222144322
ILMN_1790757	ADSL	0.01963	0.00033	-4.11783	0.278406	-0.469624	961652660
ILMN_1760303	PIK3R1	0.01963	0.000331	4.1174	0.27736	0.680981	335057530
ILMN_1735199	CIAPIN1	0.01988	0.000336	-4.1108	0.261435	-0.405293	816197788
ILMN_3251733	C19orf43	0.01997	0.000338	-4.10862	0.256171	-0.190078	34147352
ILMN_3241451	MRAP2	0.02003	0.00034	-4.10656	0.251203	-0.400125	156523250
ILMN_1777976	SLC25A26	0.02003	0.00034	-4.10646	0.250963	-0.282721	258645119
ILMN_1776260	PPIAL4A	0.02003	0.000341	-4.10572	0.249187	-0.645634	256017254
ILMN_1798254	ACTR10	0.02003	0.000341	-4.10561	0.248929	-0.709619	122891867
ILMN_1810392	ZNHIT2	0.02003	0.000342	-4.10421	0.245553	-0.413894	732170477
ILMN_2411723	RPSA	0.02003	0.000342	-4.10408	0.245225	-0.424153	747165387
ILMN_1762115	CRYZL1	0.02003	0.000343	-4.10338	0.243533	-0.626061	90669510
ILMN_2415722	RPS29	0.02003	0.000343	-4.10314	0.242956	-0.464126	459642367
ILMN_1767642	ARL14EP	0.02003	0.000345	-4.1008	0.237325	-0.448984	676260292
ILMN_1745415	BBX	0.02003	0.000346	4.1006	0.236841	0.569939	443497953
ILMN_2287888	PSMC4	0.02003	0.000346	-4.10051	0.23661	-0.743393	394953925
ILMN_2331163	CUL4A	0.02003	0.000346	4.09969	0.234629	0.287532	57165422
ILMN_2309926	ZDHHC14	0.02003	0.000347	4.09952	0.234227	0.569208	24371240
ILMN_1662617	PPP2R3C	0.02003	0.000347	-4.09914	0.233305	-0.530144	762205513
ILMN_2340052	NCOR2	0.02003	0.000347	4.09904	0.233062	0.640003	331284177
ILMN_1680139	MAFF	0.02003	0.000347	4.09875	0.232367	0.431887	239048296
ILMN_3247261	RAPGEF2	0.02003	0.000348	4.09754	0.229466	0.51309	151301091
ILMN_1787248	SIVA1	0.02003	0.00035	-4.09628	0.226427	-0.582678	119393886
ILMN_2374778	DUT	0.02003	0.00035	-4.09617	0.226149	-0.2983	70906443
ILMN_2369924	NDUFB6	0.02003	0.000351	-4.09527	0.22399	-0.948023	316983169
ILMN_1770936	COQ5	0.02004	0.000351	-4.09452	0.222176	-0.406046	116063535
ILMN_1663512	COX5B	0.02004	0.000351	-4.09426	0.221543	-0.571079	17017987
ILMN_1683927	ITGAE	0.02022	0.000356	-4.08952	0.210105	-0.551129	148728187
ILMN_1729234	TPP1	0.02023	0.000357	4.08875	0.208256	0.685383	118582287
ILMN_2099783	ATP6V1F	0.02027	0.000358	-4.08767	0.205666	-0.290803	312032444
ILMN_1702637	BEX1	0.02028	0.000359	-4.0867	0.203315	-0.680534	68533248
ILMN_1685856	FAM92A1	0.02028	0.000359	-4.08647	0.20276	-0.437306	545688710
ILMN_1800739	SPINT2	0.02028	0.000359	-4.08582	0.201204	-0.438077	260656006
ILMN_1724708	RAB33A	0.02028	0.00036	-4.0856	0.200677	-0.701915	34485717
ILMN_1779616	SUCLG1	0.02028	0.00036	-4.08506	0.199375	-0.455143	289547208
ILMN_2172269	TMEM183B	0.02028	0.00036	-4.08478	0.1987	-0.644116	119369511
ILMN_2182198	MRPL58	0.02031	0.000361	-4.08378	0.196276	-0.486898	737676268
ILMN_2341067	NLGN4X	0.02036	0.000364	4.08088	0.189295	0.425889	531034771
ILMN_1708064	MAP4	0.02036	0.000365	4.07986	0.186826	0.28197	197276596
ILMN_1731720	PDRG1	0.02036	0.000365	-4.07983	0.186762	-0.419476	40807483
ILMN_1721623	APOO	0.02036	0.000366	-4.0794	0.185726	-0.701161	259013565
ILMN_2128967	C11orf1	0.02036	0.000366	-4.07934	0.185587	-0.692689	118766341
ILMN_2402674	DPM3	0.02036	0.000367	-4.07791	0.182128	-0.573649	24430134
ILMN_1677228	TMLHE	0.02036	0.000368	4.07713	0.180243	0.385732	296317247
ILMN_2060115	SORL1	0.02036	0.000369	4.07627	0.178172	0.606452	307611954
ILMN_1738075	CMIP	0.02036	0.000369	4.07626	0.178157	0.584824	194018548
ILMN_1691884	STC2	0.02036	0.000369	4.07606	0.177675	0.392847	61676085
ILMN_1652008	KNSTRN	0.02036	0.000369	-4.07594	0.177377	-0.221471	218505826
ILMN_1774547	MPRIP	0.02036	0.000369	4.07552	0.176375	0.541577	338968847
ILMN_1731137	TXNDC9	0.02039	0.000371	-4.07425	0.17332	-0.479429	47419912
ILMN_1653599	ATP5D	0.02042	0.000372	-4.07301	0.170318	-0.29958	50345989
ILMN_3229859	MOB4	0.02042	0.000373	-4.07165	0.167047	-0.748627	323362995
ILMN_1786532	CNIH1	0.02042	0.000373	-4.07152	0.166734	-0.770507	57165417
ILMN_1736178	AEBP1	0.02042	0.000373	4.07145	0.16656	0.747078	495528518
ILMN_1700477	MRPL43	0.02042	0.000374	-4.07117	0.165904	-0.523822	28872733
ILMN_2199313	NPDC1	0.02042	0.000374	-4.07099	0.165452	-0.336774	223029448
ILMN_1812312	NDUFS4	0.02042	0.000374	-4.07061	0.164537	-0.742197	968121896
ILMN_2079786	NUAK1	0.0206	0.00038	4.06506	0.151165	0.786212	48374438
ILMN_1781419	HIKESHI	0.02062	0.00038	-4.06433	0.149417	-0.656816	218505700
ILMN_1764207	RPRD1A	0.02065	0.000382	-4.063	0.146216	-0.392898	742670572
ILMN_2319344	APEX1	0.02065	0.000382	-4.0624	0.144781	-0.608055	346644845
ILMN_1728660	PMPCB	0.02065	0.000383	-4.06205	0.143928	-0.641779	94538353
ILMN_1704672	NABP2	0.02065	0.000383	-4.06196	0.143702	-0.298284	207444684
ILMN_1765644	COMMD8	0.02075	0.000387	-4.05787	0.133852	-0.558719	1045961263
ILMN_1697777	TSTA3	0.02075	0.000387	-4.05757	0.133128	-0.326351	194394229
ILMN_1658619	WWC1	0.02075	0.000387	4.05751	0.132986	0.389514	242247262
ILMN_1751984	PRKAG1	0.02075	0.000389	-4.05569	0.128615	-0.501514	332000013
ILMN_1763264	MRPL2	0.02075	0.000389	-4.05557	0.128328	-0.326659	664806074
ILMN_1807710	HINT1	0.02075	0.00039	-4.05497	0.126881	-0.884617	427918073
ILMN_1667295	VASN	0.02077	0.000391	4.05353	0.123403	0.457125	88702792
ILMN_1698677	HPF1	0.02077	0.000392	-4.05326	0.12276	-0.715664	157388913
ILMN_1659411	POLR2C	0.02077	0.000392	-4.05262	0.121235	-0.463552	89276761
ILMN_2217809	TMEM126A	0.02077	0.000394	-4.05124	0.117893	-0.689572	291463282
ILMN_3236215	CHKB-AS1	0.02077	0.000394	-4.05091	0.117097	-0.1324	584277177
ILMN_2356284	PFDN5	0.02077	0.000394	-4.05051	0.116153	-0.440996	88999579
ILMN_2383975	PRDX5	0.02077	0.000395	-4.0504	0.115872	-0.570888	332309159
ILMN_1689070	COQ7	0.02081	0.000396	-4.04924	0.113088	-0.224409	300244540
ILMN_1726199	ZNF594	0.02084	0.000398	4.04672	0.107015	0.243196	150378519
ILMN_1661799	HIGD1A	0.02092	0.000402	-4.04357	0.099452	-0.75759	153085460
ILMN_1734696	FRG1	0.02092	0.000402	-4.04326	0.0987	-0.401962	73695875
ILMN_1752340	ARF5	0.02092	0.000403	-4.0424	0.09662	-0.456175	313760590
ILMN_1676613	AKAIN1	0.02092	0.000404	-4.04174	0.095037	-0.514969	223633926
ILMN_1775268	HECW2	0.02092	0.000404	4.04159	0.094681	0.608538	756140906
ILMN_3247059	HYALP1	0.02096	0.000407	-4.03877	0.087892	-0.153885	84872015
ILMN_1784540	KBTBD2	0.02096	0.000407	4.03846	0.08714	0.330958	223468658
ILMN_1677509	PRR7	0.02096	0.000407	-4.03844	0.087099	-0.329773	291575151
ILMN_1814799	S100A13	0.02096	0.000407	-4.03821	0.086556	-0.384682	66737371
ILMN_2199284	ANAPC7	0.02097	0.000408	-4.0375	0.08485	-0.351701	212549735
ILMN_1662905	NME1-NME2	0.02097	0.000408	-4.03729	0.084346	-0.448774	310832420
ILMN_1715179	SNRPA1	0.02104	0.000411	-4.03487	0.078525	-0.413105	1005261157
ILMN_2399300	NAV2	0.02104	0.000411	4.03475	0.078231	0.609875	161169011
ILMN_1741204	KLHDC2	0.02104	0.000412	-4.03439	0.077363	-0.376645	49574522
ILMN_1728057	SDHAF4	0.02107	0.000413	-4.0332	0.074502	-0.519193	46275838
ILMN_1744649	PSMB5	0.02108	0.000414	-4.03231	0.072358	-0.451084	574957087
ILMN_1776157	2004-09-01	0.02108	0.000414	4.0319	0.071362	0.386655	542133092
ILMN_1751258	NDUFA4	0.02111	0.000416	-4.03068	0.068436	-0.549558	316659406
ILMN_1669940	TMEM38B	0.02113	0.000417	-4.02942	0.06541	-0.266971	409264656
ILMN_1724437	GCAT	0.02113	0.000418	-4.02897	0.064326	-0.303939	284448554
ILMN_1766505	COMMD10	0.02113	0.000418	-4.02883	0.063993	-0.570383	809281398
ILMN_1725105	EEF1E1	0.02113	0.000418	-4.02859	0.063414	-0.679589	208879468
ILMN_1768050	SCOC	0.02119	0.00042	-4.0271	0.059836	-0.76534	226528211
ILMN_1730487	CALD1	0.02123	0.000421	4.02593	0.057029	0.26891	261490657
ILMN_2123402	CNPY2	0.02135	0.000424	-4.02307	0.050134	-0.503924	300360488
ILMN_1770339	RPAIN	0.02139	0.000425	-4.02197	0.047502	-0.635213	237858694
ILMN_1761844	ZCCHC17	0.02139	0.000426	-4.02163	0.046671	-0.446772	543173145
ILMN_1715931	ISCA1	0.02141	0.000427	-4.0204	0.043727	-0.665766	52426767
ILMN_3242416	WASH3P	0.02141	0.000428	-4.01992	0.042559	-0.331205	166091447
ILMN_2125675	HNRNPA1P33	0.02141	0.000428	-4.01935	0.041206	-0.607253	119943148
ILMN_1813091	ARL1	0.02141	0.000428	-4.01918	0.040797	-0.478571	666638013
ILMN_2316104	IQCB1	0.02148	0.000431	-4.01692	0.035357	-0.335974	981220810
ILMN_1722894	ZNRD1	0.02148	0.000431	-4.01682	0.03512	-0.510817	525343296
ILMN_2324157	UBA3	0.02153	0.000433	-4.01538	0.03166	-0.520296	38045943
ILMN_1704665	GPM6B	0.02155	0.000434	4.01468	0.029981	0.487334	973353108
ILMN_2058512	PSMA2	0.02155	0.000434	-4.01434	0.029169	-0.616593	156071494
ILMN_1759252	ADD1	0.02158	0.000435	4.0132	0.026423	0.453662	346644760
ILMN_1678353	FARP1	0.02158	0.000436	4.01283	0.025527	0.567416	558472845
ILMN_1769409	TMEM261	0.02158	0.000436	-4.01259	0.024949	-0.652733	968121855
ILMN_1774860	UTP23	0.02175	0.00044	-4.00895	0.016208	-0.333637	223468686
ILMN_3241218	ANKIB1	0.02175	0.000441	4.00804	0.014019	0.239796	148596952
ILMN_2342084	BCAP29	0.02175	0.000442	-4.00772	0.013252	-0.320119	240255593
ILMN_1720053	ZFAND3	0.02175	0.000442	4.00709	0.01175	0.246129	215276981
ILMN_1655595	SERPINE2	0.02175	0.000444	4.00594	0.008984	0.59855	211904150
ILMN_1801119	BCL2	0.02175	0.000444	4.00566	0.008299	0.308185	72198188
ILMN_2134062	ALKBH3	0.02175	0.000445	-4.00479	0.006215	-0.478234	224586915
ILMN_1766762	DYNLRB1	0.02175	0.000446	-4.0042	0.0048	-0.653477	528524490
ILMN_1729749	HERC5	0.02175	0.000446	4.00396	0.004213	0.492119	380420368
ILMN_1758090	BCCIP	0.02175	0.000446	4.00387	0.004019	0.318064	169790846
ILMN_1658992	DPM1	0.02175	0.000447	-4.00339	0.002848	-0.545498	950426343
ILMN_1721977	NAA10	0.0218	0.000449	-4.00148	-0.001742	-0.45203	371121420
ILMN_1743966	BCL9L	0.0218	0.000449	4.00134	-0.002057	0.246174	112420980
ILMN_1723684	ACKR1	0.02181	0.00045	4.00038	-0.004364	0.58473	315434205
ILMN_3244114	DHRS11	0.02181	0.000451	-3.99991	-0.00551	-0.319368	109715828
ILMN_1815134	PI4K2B	0.02181	0.000451	-3.99985	-0.005656	-0.460146	224591400
ILMN_1740010	PCNX1	0.02182	0.000451	3.99929	-0.006984	0.332521	126723563
ILMN_1691570	METTL5	0.02191	0.000456	-3.9958	-0.015367	-0.587494	645065979
ILMN_1788024	PCID2	0.02191	0.000456	-3.9958	-0.015376	-0.271989	1002341827
ILMN_1728426	INPPL1	0.02191	0.000456	3.99561	-0.015815	0.416555	222136582
ILMN_1767446	RNF150	0.02191	0.000456	3.99527	-0.016652	0.971263	58331203
ILMN_1662232	DCTN2	0.02191	0.000456	-3.99523	-0.016739	-0.554079	387527976
ILMN_1721034	ZNF227	0.02191	0.000457	3.99446	-0.018591	0.216018	574584534
ILMN_1808095	RNF41	0.02191	0.000458	-3.99392	-0.019872	-0.463693	338827615
ILMN_1776375	PIN1	0.02191	0.000458	-3.99387	-0.020004	-0.239241	336285452
ILMN_2081087	HSPA12A	0.02199	0.000461	3.99167	-0.02528	0.484156	119874212
ILMN_1772208	CCDC88B	0.02199	0.000461	-3.99106	-0.026739	-0.365195	262118215
ILMN_1673944	MANBAL	0.02199	0.000461	-3.991	-0.026897	-0.320399	51702244
ILMN_1726387	NF1	0.02202	0.000462	3.99015	-0.028942	0.167137	270132520
ILMN_1667030	HSBP1	0.02203	0.000464	-3.98886	-0.032037	-0.469466	388490200
ILMN_1755303	ZNF217	0.02203	0.000464	3.98881	-0.032154	0.164916	40807454
ILMN_1748844	CNKSR3	0.02203	0.000464	3.98853	-0.032817	0.454287	74316005
ILMN_1764851	TP53RK	0.02203	0.000465	-3.98848	-0.032943	-0.316432	41327714
ILMN_2357361	THYN1	0.02207	0.000466	-3.98699	-0.036526	-0.558615	40806220
ILMN_1805448	EPB41L2	0.02209	0.000468	3.98582	-0.039328	0.456898	207113193
ILMN_2405915	MRPS11	0.02215	0.00047	-3.98391	-0.043904	-0.616028	1013369510
ILMN_1799589	NOXA1	0.02215	0.00047	-3.98366	-0.044514	-0.440142	41393186
ILMN_2043109	TOP1P2	0.02228	0.000474	3.98069	-0.051632	0.330021	28827817
ILMN_1744059	DCTN6	0.02229	0.000475	-3.98025	-0.052676	-0.422178	317108154
ILMN_1705750	TGM2	0.02229	0.000475	3.97981	-0.05375	0.933948	1020158948
ILMN_1765578	TIPARP	0.02239	0.000478	3.9773	-0.059756	0.552536	296080689
ILMN_2264681	LETMD1	0.02248	0.000481	-3.97546	-0.064177	-0.417415	344030194
ILMN_1707534	NKRF	0.02252	0.000483	3.97398	-0.067735	0.25412	291084503
ILMN_1705686	NRGN	0.02256	0.000484	3.97294	-0.070216	0.197538	187131237
ILMN_2375651	SCNM1	0.02258	0.000485	-3.97206	-0.072326	-0.452485	325652022
ILMN_1729051	MSH6	0.02258	0.000486	3.9716	-0.073435	0.319675	157426894
ILMN_1803953	LINC00493	0.02258	0.000486	-3.97142	-0.073873	-0.582637	213513397
ILMN_1657746	BPHL	0.02258	0.000486	-3.97114	-0.074537	-0.527612	720642607
ILMN_1774800	POGLUT1	0.02259	0.000488	-3.96999	-0.07728	-0.155623	209977062
ILMN_1668605	NAAA	0.02259	0.000488	-3.9695	-0.078466	-0.295115	109148549
ILMN_1782094	PAIP2	0.02259	0.000488	-3.96948	-0.078503	-0.439731	565671711
ILMN_2344373	MVP	0.0226	0.00049	3.9684	-0.08111	0.25403	312261257
ILMN_1765829	NUFIP2	0.0226	0.00049	3.96809	-0.081841	0.544172	158853997
ILMN_3243142	KAT2B	0.0226	0.00049	3.96792	-0.082262	0.364291	156071487
ILMN_3193306	TMEM251	0.0226	0.000491	-3.96753	-0.083191	-0.436213	148806868
ILMN_1654385	ASB13	0.02261	0.000492	-3.96695	-0.084572	-0.471914	217416382
ILMN_2364700	ENSA	0.02276	0.000496	-3.96353	-0.092782	-0.744252	46389561
ILMN_1696643	TLN1	0.02276	0.000497	3.96273	-0.094686	0.311514	223029409
ILMN_3243700	RPS8	0.02276	0.000497	-3.96262	-0.094964	-0.557134	4506742
ILMN_1737475	ABHD11	0.02282	0.0005	-3.96078	-0.099368	-0.257954	1008909405
ILMN_1812769	UBXN1	0.02282	0.000501	-3.95945	-0.102563	-0.216551	554506538
ILMN_1711166	WRAP73	0.02282	0.000502	-3.95897	-0.103708	-0.280274	224586776
ILMN_1748245	LRRTM2	0.02282	0.000503	3.95818	-0.105588	0.435515	194239646
ILMN_1916702	LINC00672	0.02282	0.000503	-3.95803	-0.105964	-0.494973	27839043
ILMN_2383693	UPF2	0.02288	0.000507	3.95539	-0.112275	0.520889	359751384
ILMN_1781672	GAB1	0.02288	0.000507	3.95538	-0.112309	0.242106	195927064
ILMN_1773716	MRPL9	0.02291	0.000508	-3.95417	-0.115199	-0.37321	663429588
ILMN_2301624	MACF1	0.02296	0.00051	3.95288	-0.118296	0.549092	499591025
ILMN_1722774	VPS72	0.02302	0.000513	-3.95103	-0.122739	-0.223173	402793873
ILMN_1790461	UQCC2	0.02305	0.000514	-3.95008	-0.125006	-0.760164	409104120
ILMN_1756360	RPL35A	0.02306	0.000515	-3.94945	-0.126514	-0.477227	16117790
ILMN_1808707	FSCN1	0.02306	0.000515	3.94927	-0.126943	0.562834	347360903
ILMN_2333107	AES	0.02308	0.000517	-3.94797	-0.130045	-0.414672	39812026
ILMN_1808939	RPS6	0.02308	0.000518	-3.94737	-0.131486	-0.457712	17158043
ILMN_1783337	DECR2	0.02308	0.000519	-3.94615	-0.134407	-0.265756	37675281
ILMN_1808301	MRPL45	0.02308	0.000519	-3.94613	-0.13447	-0.634208	633257784
ILMN_2210199	NLGN4Y	0.02308	0.00052	3.94588	-0.135057	0.291701	256222770
ILMN_1717636	RGMA	0.02308	0.00052	3.94542	-0.136165	0.51473	261878451
ILMN_1777066	NIF3L1	0.02308	0.000521	-3.94508	-0.136979	-0.349336	215272358
ILMN_2181892	BEX2	0.02308	0.000521	-3.94498	-0.137228	-0.610788	270309185
ILMN_1677432	SRGAP1	0.02308	0.000521	3.94478	-0.137695	0.430152	219689133
ILMN_1808219	HEATR3	0.02308	0.000521	-3.94462	-0.13807	-0.222525	1046754203
ILMN_1711702	CLEC2D	0.02311	0.000522	-3.9438	-0.140035	-0.260201	393250342
ILMN_2400661	ZNF626	0.02311	0.000523	-3.94334	-0.141142	-0.326637	194248054
ILMN_1730294	INO80C	0.02312	0.000524	-3.94286	-0.142284	-0.230451	149408120
ILMN_1812701	C4orf33	0.02316	0.000526	-3.94153	-0.145483	-0.362437	153251888
ILMN_1773117	BCOR	0.0232	0.000527	3.94045	-0.148065	0.389761	183396781
ILMN_2057826	PHF3	0.02332	0.000531	3.93782	-0.154364	0.34454	589908392
ILMN_1713668	TSNAX	0.02332	0.000531	-3.93748	-0.155179	-1.09373	20302159
ILMN_1670272	LRP10	0.02332	0.000532	3.93691	-0.156542	0.389209	1042779807
ILMN_2128128	SHFM1	0.02332	0.000533	-3.93637	-0.157822	-0.519478	5453639
ILMN_1690963	ASAP1	0.02332	0.000533	3.93619	-0.158268	0.529126	351542236
ILMN_1698804	ATP10B	0.02332	0.000533	3.93588	-0.159006	0.373982	149944473
ILMN_3247826	PYROXD1	0.02332	0.000534	-3.93532	-0.160331	-0.2255	209977012
ILMN_1664367	COQ6	0.02332	0.000534	-3.93532	-0.16035	-0.292018	341926254
ILMN_1724493	LYSMD2	0.02335	0.000536	-3.93438	-0.162598	-0.506217	221139696
ILMN_3261197	ATP5E	0.02335	0.000536	-3.93419	-0.163039	-0.649926	347300231
ILMN_2214678	MXD1	0.02345	0.00054	3.93145	-0.169613	0.347242	321400049
ILMN_1813836	DARS	0.02345	0.00054	3.93141	-0.169698	0.322007	648216370
ILMN_1659054	CHKB	0.02345	0.00054	-3.93106	-0.170532	-0.348302	242246959
ILMN_1790962	RINL	0.0235	0.000542	-3.92963	-0.173957	-0.313666	307938277
ILMN_1740696	MAP2K3	0.02355	0.000544	-3.9281	-0.177606	-0.165929	291327507
ILMN_1782788	YBX3	0.02355	0.000545	3.92749	-0.179075	1.16478	224586881
ILMN_2205963	C10orf54	0.02355	0.000545	3.92743	-0.179219	0.398209	62339431
ILMN_1673966	POLR3F	0.02355	0.000546	-3.92712	-0.179965	-0.315232	542133139
ILMN_1699695	TNFRSF21	0.02355	0.000547	3.92606	-0.182509	0.532506	523425719
ILMN_1808777	EHD2	0.02355	0.000547	3.92604	-0.182546	0.326098	176866316
ILMN_1701293	COX7A2	0.02355	0.000548	-3.92594	-0.182775	-0.777096	262118226
ILMN_1796835	RWDD3	0.02359	0.000549	-3.92505	-0.184912	-0.268061	153252153
ILMN_1665049	SPG11	0.02359	0.00055	3.92399	-0.187451	0.214733	93204887
ILMN_2143822	ZNF148	0.02359	0.000551	3.92382	-0.187858	0.768736	145386565
ILMN_1688158	CYB5R4	0.02359	0.000553	-3.92212	-0.191924	-0.412099	84875540
ILMN_1815057	PDGFRB	0.02359	0.000553	3.92188	-0.192495	0.533163	68216043
ILMN_1784641	NDUFA3	0.02359	0.000554	-3.92175	-0.192807	-0.384064	221136942
ILMN_1811754	NDUFB10	0.02359	0.000554	-3.92111	-0.194335	-0.290007	161169039
ILMN_1719316	TMED3	0.02359	0.000555	-3.92095	-0.194723	-0.243338	667751585
ILMN_1660368	TRRAP	0.02359	0.000555	3.92048	-0.195842	0.56226	347360920
ILMN_2203896	SMAD7	0.02359	0.000556	3.92021	-0.196482	0.274132	299890803
ILMN_1657332	CCDC85B	0.0236	0.000557	-3.9193	-0.198673	-0.383372	46094078
ILMN_3234993	ROMO1	0.0236	0.000558	-3.91894	-0.199537	-0.520297	115430214
ILMN_1776147	C21orf59	0.0236	0.000558	-3.91863	-0.200279	-0.21311	304307767
ILMN_2404454	NLE1	0.02365	0.00056	-3.91761	-0.202714	-0.185154	568599845
ILMN_1791332	ATP5O	0.02368	0.000561	-3.91673	-0.204799	-0.774328	41327758
ILMN_1679800	BRIX1	0.02372	0.000564	-3.91467	-0.209726	-0.44799	55770899
ILMN_1686555	FYN	0.02372	0.000565	3.91402	-0.211278	0.296856	343962636
ILMN_1694589	PAQR8	0.02372	0.000565	3.91373	-0.211989	0.862993	164607179
ILMN_1781996	NUDT16	0.02376	0.000567	3.91249	-0.214937	0.271118	285026433
ILMN_2210129	PRIM1	0.02384	0.00057	-3.91068	-0.219268	-0.481669	41349493
ILMN_1697448	TXNIP	0.02384	0.00057	3.91041	-0.219928	0.94259	928192547
ILMN_1801664	POLR3K	0.02388	0.000572	-3.90948	-0.222141	-0.512684	597709806
ILMN_1747162	DDX47	0.02388	0.000572	-3.90913	-0.222989	-0.467425	41327774
ILMN_1798454	MAD2L1BP	0.02392	0.000575	-3.90743	-0.227039	-0.559336	51243061
ILMN_1773485	QKI	0.02392	0.000576	3.90654	-0.229158	0.401277	291042695
ILMN_1666409	PSMB6	0.02392	0.000576	-3.90652	-0.229223	-0.354808	394953891
ILMN_1793966	BOLA1	0.02392	0.000577	-3.90609	-0.230238	-0.31034	1005261146
ILMN_1762972	CHD9	0.02399	0.000579	3.90474	-0.233456	0.382114	95147341
ILMN_1788988	THAP1	0.02405	0.000581	-3.90309	-0.237397	-0.333753	40068498
ILMN_1693685	LINC00116	0.02408	0.000583	-3.9023	-0.239287	-0.709278	224458292
ILMN_3238972	SNORD123	0.02408	0.000584	3.90125	-0.241808	0.134033	154800502
ILMN_1814044	CABIN1	0.02408	0.000585	3.90102	-0.242364	0.545349	313151187
ILMN_1703379	VPS41	0.02408	0.000585	3.90099	-0.242426	0.470147	114199474
ILMN_1696003	GNAI3	0.02408	0.000585	3.9006	-0.243363	0.301373	391224482
ILMN_1751097	CREB3L2	0.02408	0.000586	3.90027	-0.244146	0.341748	359339003
ILMN_1657237	NUBP2	0.02414	0.000589	-3.89828	-0.248891	-0.374568	548962164
ILMN_1703477	ARHGEF2	0.02416	0.00059	3.8977	-0.250285	0.403007	253735771
ILMN_1808625	C17orf51	0.02423	0.000592	-3.89618	-0.253913	-0.190574	531990804
ILMN_1685441	ASAP3	0.02429	0.000594	3.89495	-0.256853	0.489052	221218979
ILMN_1774836	PLOD3	0.02436	0.000597	3.89312	-0.26123	0.535491	62739167
ILMN_1704873	TCEB1	0.02436	0.000598	-3.8921	-0.263647	-0.670909	325652030
ILMN_1692077	MXRA7	0.02436	0.000599	-3.89154	-0.26499	-0.716813	756140871
ILMN_2191681	CHCHD2	0.02436	0.0006	-3.8913	-0.265571	-0.479612	998614211
ILMN_1659058	PPP1R10	0.02447	0.000604	3.88843	-0.272426	0.542111	393662473
ILMN_1727199	KLC4	0.02447	0.000604	-3.88833	-0.272645	-0.148587	573459722
ILMN_1707810	RPS5	0.02447	0.000605	-3.88797	-0.27351	-0.563806	71164878
ILMN_1785795	METAP1	0.02447	0.000606	-3.88733	-0.275053	-0.388833	164420680
ILMN_2072603	MRPL14	0.02447	0.000607	-3.88633	-0.277431	-0.512348	974005254
ILMN_1795170	SLITRK2	0.02447	0.000608	3.88598	-0.278277	0.36375	288856235
ILMN_1774028	MTFR1	0.02447	0.000608	-3.8859	-0.278456	-0.294923	224994159
ILMN_1726769	CNDP2	0.02447	0.000609	3.88554	-0.279325	0.294063	271398238
ILMN_2354191	CD8B	0.02456	0.000612	-3.88378	-0.283517	-0.144121	296010931
ILMN_1750511	NT5C3B	0.02456	0.000612	-3.88362	-0.283894	-0.300909	294459995
ILMN_2124951	RBMX	0.02466	0.000616	-3.88125	-0.289563	-0.510629	258645145
ILMN_1767892	DUSP12	0.02466	0.000616	-3.88097	-0.290225	-0.451078	732639589
ILMN_1764186	ATXN1L	0.02468	0.000617	3.88039	-0.291612	0.254864	401709969
ILMN_1710758	RNF20	0.0247	0.000618	3.87976	-0.293118	0.308647	522020360
ILMN_2097790	FAAP20	0.02473	0.00062	-3.87865	-0.295752	-0.41045	123701941
ILMN_1702775	LRP5	0.02474	0.000621	3.87812	-0.297011	0.2781	631790827
ILMN_2163796	RABGGTB	0.02475	0.000621	-3.87776	-0.297887	-0.425025	440918671
ILMN_2050023	SVBP	0.02477	0.000622	-3.87703	-0.299619	-0.557128	212275895
ILMN_1793508	YAE1D1	0.02482	0.000625	-3.87569	-0.302821	-0.498428	540344519
ILMN_2123871	TMEM18	0.02497	0.000629	-3.87312	-0.308954	-0.310736	40548390
ILMN_1669033	NCOA1	0.02497	0.000629	3.87271	-0.309913	0.44467	59938783
ILMN_1674941	ANO6	0.02498	0.000631	3.87201	-0.311601	0.421295	218156298
ILMN_3308592	MIR98	0.02498	0.000631	-3.87188	-0.311914	-0.227507	262205752
ILMN_2166831	RPS4X	0.02501	0.000632	-3.87114	-0.313678	-0.495597	156071482
ILMN_2379469	EIF3B	0.02502	0.000635	3.86947	-0.31765	0.471566	83367071
ILMN_1678165	LSM7	0.02506	0.000638	-3.86768	-0.32193	-0.464972	187936927
ILMN_2316173	AP1S1	0.02506	0.000638	-3.86748	-0.322388	-0.879291	148536831
ILMN_1701507	EHHADH	0.02512	0.000642	3.86504	-0.328205	0.135904	261878537
ILMN_1714965	NFKB1	0.02512	0.000642	3.86496	-0.328404	0.425644	259155300
ILMN_2054607	CYP4V2	0.02524	0.000646	3.86282	-0.333498	0.663041	187960085
ILMN_1666471	UQCRQ	0.02524	0.000647	-3.86206	-0.335311	-0.619534	98986462
ILMN_1732080	SUMO1P3	0.02524	0.000647	-3.86199	-0.335489	-0.573509	54792770
ILMN_1743097	XRCC6	0.02529	0.000649	-3.86091	-0.338061	-0.429836	573014813
ILMN_1776487	TADA1	0.0253	0.00065	-3.86044	-0.339173	-0.551	211058419
ILMN_1674031	PKIA	0.02531	0.000651	-3.85977	-0.340775	-0.409028	325651989
ILMN_1669633	ACP1	0.02533	0.000653	-3.85855	-0.343691	-0.722736	197102773
ILMN_1759350	MED27	0.02533	0.000654	-3.85835	-0.344152	-0.252811	359751476
ILMN_1694799	PIAS2	0.02534	0.000655	-3.85777	-0.345545	-0.233333	1022429528
ILMN_1770048	DPH5	0.02534	0.000655	-3.85765	-0.345824	-0.425748	117190325
ILMN_1696767	SERP2	0.02538	0.000658	-3.85604	-0.349661	-0.419203	58219011
ILMN_1800787	RFTN1	0.02538	0.000658	3.85563	-0.350626	0.870516	41872576
ILMN_1768470	EIF4G1	0.02538	0.000659	3.85545	-0.351055	0.319044	302699236
ILMN_1740430	SLC2A4RG	0.02539	0.000659	3.85494	-0.352275	0.168071	39777592
ILMN_2177156	SOX2	0.02545	0.000662	3.85359	-0.355486	0.722723	325651854
ILMN_1769702	GPAA1	0.02545	0.000662	-3.85345	-0.355842	-0.373532	83367079
ILMN_1812581	RNF14	0.02551	0.000664	3.85205	-0.359166	0.493209	318067972
ILMN_3235853	S1PR1	0.02551	0.000665	3.8519	-0.359523	0.539485	187281589
ILMN_1804656	COX14	0.02556	0.000666	-3.85095	-0.361783	-0.648927	380254495
ILMN_1654583	CHD1	0.02557	0.000667	3.85035	-0.363203	0.530811	68299794
ILMN_1808196	GSTO1	0.02559	0.000669	-3.84935	-0.365597	-0.736364	300360529
ILMN_1675268	LRP4	0.02559	0.000669	3.84922	-0.365916	0.51819	296923822
ILMN_1734734	ZNF519	0.02567	0.000672	-3.84775	-0.36941	-0.441917	289666792
ILMN_1726169	EDF1	0.02569	0.000674	-3.84674	-0.371819	-0.303265	526253081
ILMN_1800461	CSNK2B	0.02569	0.000674	-3.84657	-0.372209	-0.260773	538260595
ILMN_2108709	ANKRD11	0.02569	0.000674	3.84634	-0.372761	0.469714	371874333
ILMN_2179018	NDUFAB1	0.02569	0.000675	-3.84624	-0.373014	-0.573347	39753951
ILMN_2319825	ACYP1	0.02573	0.000677	-3.84502	-0.375902	-0.542293	701165618
ILMN_1766245	SUPT4H1	0.02573	0.000678	-3.8444	-0.377386	-0.5325	425876783
ILMN_1746492	IFT27	0.02576	0.00068	-3.84346	-0.379616	-0.297166	374074935
ILMN_1654966	SCARA3	0.02576	0.00068	3.84314	-0.380373	0.603181	33598921
ILMN_1706498	DSE	0.02576	0.000681	3.84293	-0.380878	0.306938	1018443338
ILMN_1773200	CCP110	0.02585	0.000684	3.8408	-0.385957	0.375562	1021312119
ILMN_1800573	RPS21	0.02588	0.000689	-3.83827	-0.391984	-0.798295	71483115
ILMN_1694798	TMEM267	0.02588	0.000689	-3.83814	-0.392291	-0.23284	208431831
ILMN_1722634	NUCB1	0.02588	0.000689	3.83811	-0.392356	0.306457	297374833
ILMN_1668582	CRBN	0.02599	0.000693	-3.83616	-0.396988	-0.651833	291045196
ILMN_1742109	DNAJC19	0.026	0.000694	-3.8355	-0.398571	-0.490785	298231211
ILMN_1691466	YES1	0.026	0.000695	3.83507	-0.399594	0.588445	51702529
ILMN_1709882	ICK	0.02602	0.000697	3.83396	-0.40223	0.314265	156671211
ILMN_1682037	FBXL8	0.02602	0.000697	-3.8337	-0.402847	-0.23491	22547145
ILMN_1760714	RPS3	0.02602	0.000697	-3.83366	-0.402944	-0.531833	378548188
ILMN_1792489	ARPC2	0.02611	0.000701	-3.83169	-0.407638	-0.262629	460838701
ILMN_2104877	CMPK1	0.02614	0.000705	-3.82946	-0.41293	-0.322666	209915595
ILMN_2189993	MRPS35	0.02614	0.000705	-3.8292	-0.413545	-0.769007	300068921
ILMN_1724406	INO80E	0.02627	0.00071	-3.82646	-0.42007	-0.242648	752293508
ILMN_3242623	COPG2IT1	0.02627	0.000711	3.82607	-0.421001	0.574117	746817474
ILMN_2233878	SERF1B	0.02628	0.000712	-3.82571	-0.421853	-0.512885	296010884
ILMN_2054362	SLC25A40	0.02631	0.000714	-3.8248	-0.42401	-0.28432	301601645
ILMN_3251728	MTMR10	0.02631	0.000714	3.82458	-0.424533	0.561075	124028526
ILMN_1754795	FAT1	0.02631	0.000716	3.82362	-0.426817	0.618567	75813622
ILMN_1895690	GRIN2A	0.02631	0.000716	3.82335	-0.427477	0.39429	34530558
ILMN_1753312	PLXDC2	0.02631	0.000717	3.82314	-0.427959	0.311955	544346252
ILMN_1736054	SUB1	0.02631	0.000717	-3.82314	-0.427977	-0.602574	217330645
ILMN_1681340	HSPB11	0.02635	0.000718	-3.82227	-0.430036	-0.606749	948284351
ILMN_2128428	DAB2	0.02635	0.000719	3.8219	-0.430923	0.418527	349585057
ILMN_2321292	WIPI2	0.02636	0.00072	3.82154	-0.431762	0.390551	75677338
ILMN_1766247	ZBTB2	0.02638	0.000721	3.82093	-0.43321	0.213234	744066811
ILMN_1768393	SNRPD1	0.02638	0.000721	-3.82066	-0.433871	-0.288699	632794835
ILMN_2158705	ACYP2	0.0264	0.000723	-3.81971	-0.436117	-0.605456	148277041
ILMN_2049274	ARHGDIG	0.0264	0.000724	-3.81907	-0.437637	-0.411133	197304674
ILMN_1770892	YY1	0.0264	0.000725	3.81871	-0.438498	0.481124	459683878
ILMN_1750044	ZNHIT3	0.02642	0.000728	-3.81733	-0.441766	-0.741686	527121915
ILMN_1687785	PPA2	0.02642	0.000728	-3.81731	-0.441836	-0.689748	77812679
ILMN_2353642	ATP6V0B	0.02642	0.000728	-3.81693	-0.442732	-0.711855	661567362
ILMN_1682264	DCAF7	0.02642	0.000729	3.81675	-0.44315	0.282554	440918718
ILMN_1740351	IST1	0.02646	0.00073	3.81601	-0.444914	0.367467	401709933
ILMN_2394362	AMER2	0.02646	0.000731	3.81564	-0.445788	0.723988	565671785
ILMN_1763144	NEU1	0.02646	0.000731	-3.81537	-0.446444	-0.385798	189217412
ILMN_1798874	EMC4	0.02646	0.000733	-3.8143	-0.448987	-0.626071	556695475
ILMN_2276688	DIXDC1	0.02646	0.000734	-3.81396	-0.449793	-0.355893	513126886
ILMN_2176755	KIAA0895L	0.0265	0.000737	-3.81229	-0.453757	-0.301728	106507203
ILMN_2263144	TMEM223	0.0265	0.000738	-3.81167	-0.45523	-0.346683	157311587
ILMN_1704619	VPS29	0.0265	0.000739	-3.8116	-0.455397	-0.815906	531990851
ILMN_2368068	TCF20	0.02651	0.000741	3.81057	-0.457834	0.67012	523425754
ILMN_1740749	RPL7A	0.0266	0.000745	-3.80853	-0.462696	-0.588784	18390348
ILMN_1683133	KLF15	0.0266	0.000745	3.80841	-0.462981	0.36594	197304672
ILMN_1664010	ELF1	0.02661	0.000746	3.80791	-0.464153	0.580785	223941931
ILMN_2379560	CDC14B	0.02665	0.000748	3.80679	-0.466828	0.249434	116008453
ILMN_1689200	DHDH	0.0267	0.00075	-3.80555	-0.469755	-0.301045	126273597
ILMN_1794303	NDUFS6	0.0267	0.000752	-3.80464	-0.471933	-0.187551	261245052
ILMN_1668996	C1QBP	0.02671	0.000753	-3.80406	-0.473312	-0.646099	28872801
ILMN_1803824	ZDHHC9	0.02671	0.000755	3.80339	-0.474898	0.502674	297206866
ILMN_1659950	APC2	0.02671	0.000755	3.80339	-0.4749	0.354711	57242791
ILMN_1785821	TDP2	0.02672	0.000755	-3.80299	-0.475836	-0.299973	23510347
ILMN_2366714	UQCR10	0.02672	0.000756	-3.80257	-0.476834	-0.572374	51173874
ILMN_2126344	SEC16A	0.02672	0.000757	3.80205	-0.478074	0.478941	124378038
ILMN_1780315	PUSL1	0.02672	0.000757	-3.80199	-0.47822	-0.201944	23503258
ILMN_1725183	TBCE	0.02673	0.000759	-3.80119	-0.480129	-0.450712	568215733
ILMN_1847308	FAM168A	0.02673	0.000759	3.80093	-0.480742	0.40933	1665822
ILMN_2352448	NSUN5P1	0.02673	0.00076	-3.80072	-0.481241	-0.308155	526479862
ILMN_2374234	PRKACB	0.02677	0.000762	-3.79944	-0.484267	-0.565655	665506005
ILMN_1815010	RNF141	0.02677	0.000763	3.79935	-0.48449	0.328545	38045936
ILMN_1704477	COX5A	0.02679	0.000764	-3.79865	-0.486141	-0.520363	190885498
ILMN_1732767	PSMD9	0.02679	0.000764	-3.79849	-0.486538	-0.194047	574956962
ILMN_2357770	TCEA1	0.02679	0.000766	-3.79769	-0.488432	-0.471242	568215562
ILMN_1655316	PSMC6	0.02679	0.000767	-3.79733	-0.489275	-0.697124	195539394
ILMN_1684051	WASF2	0.02679	0.000767	3.7973	-0.489357	0.405521	746816082
ILMN_1680314	TXN	0.02679	0.000768	-3.79679	-0.490568	-0.560445	349732252
ILMN_1714067	NTRK2	0.02679	0.000769	3.79623	-0.491898	0.741468	633257774
ILMN_3244461	CARMIL1	0.02679	0.000769	3.79604	-0.492354	0.173914	291190780
ILMN_1714170	SPSB1	0.0268	0.00077	3.79558	-0.493436	0.280809	210147537
ILMN_1700604	RBM14	0.02691	0.000775	3.79314	-0.499217	0.674761	197085592
ILMN_2202481	UBLCP1	0.02691	0.000775	-3.79291	-0.499763	-0.382242	193083196
ILMN_1717855	PFDN1	0.02691	0.000776	-3.79288	-0.499836	-0.331462	88999575
ILMN_1679917	ARL16	0.02692	0.000777	-3.79232	-0.501184	-0.49649	1045561326
ILMN_1756071	MFGE8	0.02692	0.000777	3.79203	-0.501865	0.632206	874507471
ILMN_1737561	N4BP2L2	0.02692	0.000778	3.79187	-0.502251	0.455029	510025458
ILMN_1721713	EXOSC9	0.02711	0.000784	-3.78877	-0.509599	-0.223015	77812671
ILMN_1736847	MED8	0.02711	0.000784	-3.78863	-0.509923	-0.282892	442565695
ILMN_2415926	THOC3	0.02713	0.000785	-3.78807	-0.511266	-0.701554	506949335
ILMN_1651850	RPS16	0.02717	0.000788	-3.7867	-0.514501	-0.240738	1007368968
ILMN_2383435	PSMD10	0.02717	0.000788	-3.78662	-0.514706	-0.626057	325652103
ILMN_1750234	PRSS2	0.02724	0.000791	-3.78532	-0.517778	-0.591737	744066876
ILMN_2046470	DAAM1	0.02725	0.000792	3.7848	-0.519012	0.254215	395394051
ILMN_1796397	CISD2	0.02725	0.000794	-3.78408	-0.520713	-0.537107	300116254
ILMN_1733931	PDCD6	0.02725	0.000794	-3.78389	-0.521167	-0.51884	115430206
ILMN_1674034	H2AFY	0.02729	0.000797	-3.78226	-0.525036	-0.533313	93141010
ILMN_3248511	FAM167A	0.02729	0.000798	3.78211	-0.525393	0.677935	170784819
ILMN_1811264	C15orf57	0.0274	0.000802	-3.77986	-0.53072	-0.313323	574286295
ILMN_3236709	PRAC2	0.0274	0.000803	3.77973	-0.531029	0.162716	533112474
ILMN_2210482	MRPS34	0.02745	0.000807	-3.77785	-0.535496	-0.435899	13027603
ILMN_1711327	TRIM37	0.02745	0.000807	-3.77768	-0.535904	-0.447129	1005261085
ILMN_1729915	PILRA	0.02745	0.000807	-3.77744	-0.536471	-0.329424	30179906
ILMN_1727567	OLIG2	0.02754	0.000811	3.77583	-0.540283	0.811569	345842510
ILMN_2041788	PLS3	0.02758	0.000813	3.77456	-0.54329	0.790582	537544620
ILMN_1751901	TMEM163	0.02758	0.000815	-3.77386	-0.544949	-0.690598	214010246
ILMN_2272967	TRAPPC6B	0.02769	0.00082	-3.77164	-0.550216	-0.240631	118600990
ILMN_1733666	BLOC1S6	0.02769	0.000821	-3.77118	-0.551304	-0.534216	914101234
ILMN_2096654	COMMD4	0.02769	0.000821	-3.77109	-0.551509	-0.415839	548923775
ILMN_1756352	LAMTOR2	0.0277	0.000822	-3.7707	-0.552429	-0.530022	223671903
ILMN_1741632	RAB3IL1	0.02771	0.000823	3.76997	-0.554159	0.29067	410991934
ILMN_3236945	PTPMT1	0.02771	0.000825	-3.76913	-0.556169	-0.353895	221218986
ILMN_1661998	METTL6	0.02771	0.000825	-3.76911	-0.556211	-0.357552	685504980
ILMN_2306077	USP33	0.02771	0.000827	-3.76816	-0.558452	-0.414849	391738246
ILMN_1736562	TRIM39	0.02771	0.000827	3.76808	-0.55864	0.226307	215272322
ILMN_1792671	C12orf29	0.02771	0.000828	-3.76765	-0.559668	-0.419965	61742163
ILMN_1739450	NFE2L1	0.02771	0.000829	3.76738	-0.560313	0.364258	189181670
ILMN_1723632	PIGC	0.02771	0.000829	-3.76721	-0.56071	-0.4882	24430185
ILMN_2396813	BABAM1	0.02772	0.00083	-3.76683	-0.5616	-0.708035	571026651
ILMN_1778991	NFIB	0.0278	0.000835	3.76469	-0.566681	0.485702	299758477
ILMN_1750507	RPL9	0.0278	0.000836	-3.76406	-0.568173	-0.730901	985482503
ILMN_1736670	PPP1R3C	0.0278	0.000836	3.76399	-0.568334	0.637083	349732222
ILMN_1714384	PCCA	0.0278	0.000836	-3.76395	-0.568431	-0.350969	295821180
ILMN_2362457	ZDHHC16	0.0278	0.000837	-3.76359	-0.569292	-0.227141	568214878
ILMN_1713529	SEMA6A	0.0278	0.000837	3.7635	-0.5695	0.524355	664612668
ILMN_1701558	MAP1A	0.02783	0.000839	3.76255	-0.57174	0.692105	95147554
ILMN_2119945	NDUFB3	0.02783	0.000842	-3.76154	-0.574132	-0.583853	161169037
ILMN_1681160	CCT6P1	0.02783	0.000842	-3.7613	-0.574706	-0.271351	119709841
ILMN_1684391	PLOD1	0.02783	0.000842	3.76117	-0.575012	0.585461	324710986
ILMN_2294442	SNURF	0.02783	0.000843	-3.76107	-0.57525	-0.408047	125661060
ILMN_1778161	DNAJC25	0.02783	0.000843	-3.7607	-0.576118	-0.448291	118498346
ILMN_1803988	MCL1	0.02783	0.000843	3.7607	-0.576129	0.620397	309747064
ILMN_2389590	PRKAR1A	0.02798	0.00085	3.75782	-0.582955	0.632116	443497962
ILMN_2117330	NDUFB2	0.02799	0.00085	-3.75749	-0.583737	-0.542205	33519465
ILMN_1704985	CYP27A1	0.02801	0.000852	3.75666	-0.585696	0.537905	187281446
ILMN_1709396	PDCD10	0.02801	0.000853	-3.75634	-0.58644	-0.382509	22538791
ILMN_1756767	EIF5B	0.02805	0.000855	3.75554	-0.588347	0.23257	84043962
ILMN_1691090	MPV17	0.02807	0.000857	-3.75466	-0.59042	-0.36429	98991774
ILMN_2341467	PARL	0.02807	0.000857	-3.75432	-0.591221	-0.302078	1025812239
ILMN_1750144	CCDC174	0.02807	0.000858	3.75427	-0.591357	0.266238	108773807
ILMN_1668540	ZNHIT6	0.0281	0.00086	3.75334	-0.593556	0.261082	282165822
ILMN_2207363	RABAC1	0.0281	0.000861	-3.75271	-0.595041	-0.290042	222144308
ILMN_1798742	CLCNKB	0.02819	0.000866	-3.75074	-0.599715	-0.223872	380254448
ILMN_1709094	LIFR	0.0282	0.000867	3.7501	-0.601222	0.539223	189095278
ILMN_1703314	KLHL36	0.02822	0.000868	3.74945	-0.602759	0.233188	742799251
ILMN_2262044	PARP10	0.02822	0.000869	3.74923	-0.603274	0.381405	961513280
ILMN_1708787	ZNF627	0.02823	0.00087	-3.74891	-0.604036	-0.522024	221219069
ILMN_1696407	SRSF2	0.02824	0.000871	-3.7484	-0.605248	-0.440604	306482644
ILMN_1746658	RORB	0.02824	0.000871	3.74825	-0.605604	0.288936	62865658
ILMN_1778374	BSG	0.02825	0.000872	3.7477	-0.60689	0.40444	383087756
ILMN_2222317	DNAJB4	0.02825	0.000873	3.7476	-0.607129	0.351054	952977814
ILMN_1753719	GTF2A2	0.0283	0.000875	-3.74661	-0.60947	-0.673632	219804268
ILMN_1681203	TWF1	0.02831	0.000877	-3.74553	-0.612035	-0.195516	334724462
ILMN_1813246	LOC728554	0.02831	0.000879	-3.74494	-0.613422	-0.626769	157841228
ILMN_1765212	LARP1B	0.02831	0.00088	-3.74443	-0.614629	-0.269474	518832178
ILMN_1664047	CACNA1E	0.02831	0.00088	3.74421	-0.615148	0.434271	329663538
ILMN_1755235	XPO6	0.02831	0.000881	3.74408	-0.615455	0.255822	401461772
ILMN_1712718	BPNT1	0.02831	0.000881	-3.74396	-0.61574	-0.210095	555290121
ILMN_1781700	IL18R1	0.02831	0.000881	3.74378	-0.616161	0.229684	538918731
ILMN_3238058	MGAT5	0.02831	0.000882	3.74369	-0.616376	0.577292	349732214
ILMN_1673682	GATAD2A	0.02831	0.000882	3.74363	-0.616536	0.300832	164519145
ILMN_2347068	MKNK2	0.02831	0.000882	3.74329	-0.617339	0.670818	150378531
ILMN_1678546	PEX11B	0.02831	0.000883	-3.74287	-0.618331	-0.430012	296317237
ILMN_1781151	ARMC8	0.02831	0.000885	-3.74238	-0.619471	-0.594645	537361062
ILMN_1690085	STK11IP	0.02831	0.000885	-3.74213	-0.620066	-0.225372	806638627
ILMN_1705464	MRPL41	0.02831	0.000886	-3.74177	-0.620934	-0.461665	169646343
ILMN_1699603	MRPL12	0.02841	0.000891	-3.73947	-0.626353	-0.43426	312222689
ILMN_2140059	LAMA4	0.02841	0.000892	3.73904	-0.627383	0.326524	380503848
ILMN_1738816	FOXO1	0.02841	0.000893	3.73865	-0.628308	0.462628	133930787
ILMN_1731070	ORC6	0.02841	0.000894	-3.7382	-0.629376	-0.233947	313661351
ILMN_1689446	EIF3G	0.02841	0.000894	-3.73814	-0.62951	-0.256416	1043523261
ILMN_1722838	MRPL46	0.02841	0.000895	-3.7378	-0.63032	-0.766876	169658372
ILMN_1671387	TCAIM	0.02847	0.000898	-3.73657	-0.633216	-0.208986	149944500
ILMN_2386818	URGCP	0.02847	0.000898	3.73644	-0.633519	0.261062	586946378
ILMN_1767556	C10orf10	0.02854	0.000903	3.7344	-0.638338	0.650541	155030183
ILMN_3307791	FAM69A	0.02854	0.000903	3.73431	-0.638565	0.280209	356582443
ILMN_1811050	CCDC88A	0.02854	0.000904	3.73415	-0.638929	0.494646	208022633
ILMN_2307455	UBE2A	0.02857	0.000906	-3.73334	-0.64086	-0.513292	531990809
ILMN_2103591	MORC2	0.02857	0.000906	3.73312	-0.641383	0.258818	1002341777
ILMN_3235113	TOMM6	0.02858	0.000908	-3.73244	-0.642989	-0.391748	197927200
ILMN_3245869	SMIM4	0.02867	0.000912	-3.73084	-0.646751	-0.437653	186288303
ILMN_1743100	TNFRSF18	0.02867	0.000912	-3.7307	-0.647089	-0.129112	23238193
ILMN_1693388	NOXO1	0.02867	0.000913	-3.73028	-0.648079	-0.461215	391353383
ILMN_2087575	ZC3H4	0.02872	0.000915	3.7293	-0.65041	0.399936	126723059
ILMN_2318643	TGIF1	0.02876	0.000918	3.72804	-0.65337	0.21328	522838230
ILMN_1704452	BCL9	0.02876	0.000919	3.72754	-0.654551	0.384854	523425752
ILMN_1652540	RELL2	0.02877	0.000921	-3.72678	-0.656345	-0.429815	194097445
ILMN_1773048	MICU3	0.02877	0.000922	-3.72659	-0.656791	-0.267267	229608893
ILMN_1789074	HSPA1A	0.0288	0.000925	3.72538	-0.659668	1.18948	194248071
ILMN_1783636	COX6A1	0.0288	0.000925	-3.72537	-0.659675	-0.642793	366393043
ILMN_1651315	HMG20B	0.0288	0.000925	3.72529	-0.659879	0.367164	83715963
ILMN_2220518	LAMTOR5	0.02881	0.000927	-3.72455	-0.661632	-0.61774	38788352
ILMN_1791097	RSBN1	0.02881	0.000927	3.7245	-0.661745	0.272691	754167989
ILMN_1738652	BAD	0.02882	0.000928	-3.7239	-0.66316	-0.27788	197116382
ILMN_1686750	MGEA5	0.02885	0.00093	3.723	-0.665287	0.407081	215490054
ILMN_1803194	GALK1	0.02885	0.00093	-3.72295	-0.665393	-0.316026	4503894
ILMN_1740171	DUSP11	0.02885	0.000931	-3.72269	-0.66601	-0.49605	205277446
ILMN_1706558	TRMT61B	0.02885	0.000931	-3.72254	-0.666358	-0.346075	222831586
ILMN_1752622	PROX1	0.02897	0.000938	3.71998	-0.672411	0.3994	397174759
ILMN_1735347	MCEE	0.02897	0.000938	-3.71989	-0.67262	-0.633302	188035927
ILMN_2352131	ERBB2	0.02897	0.000941	3.71859	-0.675704	0.397737	584277099
ILMN_1800642	RELN	0.02899	0.000942	3.71798	-0.677127	0.469218	223718142
ILMN_2378100	FBXL5	0.029	0.000944	-3.71748	-0.678323	-0.622989	302129684
ILMN_1683811	TNPO3	0.02905	0.000946	3.71655	-0.680517	0.501789	300794233
ILMN_1683576	MAGED2	0.02906	0.000947	-3.71597	-0.681872	-0.358087	531034785
ILMN_1688011	UPF1	0.02906	0.000948	3.71559	-0.68278	0.486198	88853067
ILMN_1759436	NOSIP	0.02906	0.000949	-3.71515	-0.683808	-0.369678	401709925
ILMN_1716480	ACD	0.02911	0.000952	-3.71405	-0.6864	-0.207163	130978961
ILMN_1713369	RPL13A	0.02924	0.000958	-3.71176	-0.691814	-0.443434	395132448
ILMN_1800197	MRPL36	0.02924	0.000958	-3.71155	-0.692305	-0.521074	169646212
ILMN_1748983	RTN4	0.02945	0.000967	-3.70794	-0.700828	-1.61589	47519538
ILMN_1776005	OSTC	0.02945	0.000968	-3.70784	-0.701069	-0.732665	392513680
ILMN_1808404	RHBDF1	0.02945	0.000968	3.70776	-0.70125	0.269671	190341096
ILMN_1655311	C15orf61	0.02952	0.000972	-3.70614	-0.70508	-0.438992	221219007
ILMN_1672149	CHCHD1	0.02952	0.000974	-3.70542	-0.706776	-0.504278	187608625
ILMN_2072140	BTF3L4	0.02952	0.000974	-3.70533	-0.706979	-0.688894	344313168
ILMN_1802553	MRPS24	0.02952	0.000975	-3.70498	-0.707822	-0.37074	117940051
ILMN_2335398	CECR5	0.02953	0.000976	-3.70442	-0.709138	-0.225563	51093854
ILMN_1667257	SDHB	0.02953	0.000977	-3.70411	-0.709862	-0.534782	115387093
ILMN_1689257	MAEA	0.02953	0.000978	-3.7038	-0.710586	-0.379267	661860330
ILMN_1666376	TRIM56	0.02953	0.000979	3.70337	-0.7116	0.218491	733214912
ILMN_1681754	GGH	0.02953	0.000979	-3.70326	-0.711872	-0.845402	215422332
ILMN_1762207	SGSM1	0.02953	0.00098	3.70279	-0.712978	0.408416	750321666
ILMN_1807807	SKA2	0.02955	0.000982	-3.70232	-0.714081	-0.339929	154689645
ILMN_1815154	MYH10	0.02964	0.000986	3.7006	-0.718141	0.502291	367460086
ILMN_2160005	NUMA1	0.02964	0.000987	3.70005	-0.719427	0.658335	557440897
ILMN_2391355	STAMBP	0.02964	0.000988	-3.69986	-0.719887	-0.38176	338968849
ILMN_1677385	SMIM19	0.0297	0.000991	-3.69872	-0.722567	-0.318164	208610016
ILMN_1666140	PRY2	0.0297	0.000991	3.69852	-0.723037	0.142681	50959166
ILMN_1704537	PHGDH	0.0298	0.000996	3.69664	-0.727469	0.670492	217272837
ILMN_1771627	ZMIZ1	0.0298	0.000996	3.69655	-0.727689	0.587443	215599221
ILMN_1662426	AP2S1	0.02985	0.001	-3.69531	-0.730609	-0.70917	666637998
ILMN_1706262	HAGHL	0.02985	0.001	-3.69495	-0.731462	-0.183652	588480453
ILMN_1715672	HPCAL1	0.02991	0.00101	-3.69313	-0.735746	-0.861392	385298698
ILMN_1660292	MRPS21	0.02991	0.00101	-3.69291	-0.736257	-0.712686	525459418
ILMN_1790471	CIDECP	0.02991	0.00101	-3.69281	-0.736503	-0.572419	84872072
ILMN_1755222	CAAP1	0.02992	0.00101	-3.69212	-0.73813	-0.264345	262527222
ILMN_1682206	GCC1	0.03009	0.00102	3.68925	-0.7449	0.296951	34305454
ILMN_1659564	SEC61A1	0.03009	0.00102	3.68906	-0.745328	0.549399	60218911
ILMN_1712985	C17orf58	0.0301	0.00102	-3.68866	-0.746288	-0.601618	568815632
ILMN_1748904	WTAP	0.0301	0.00102	-3.68803	-0.747758	-0.501033	395455088
ILMN_1653718	ZFAND2B	0.0301	0.00102	-3.68788	-0.748125	-0.235982	402692803
ILMN_1656940	ABLIM3	0.0301	0.00102	3.68738	-0.749293	0.329249	666335600
ILMN_2139943	RPS3A	0.03014	0.00102	-3.68639	-0.751625	-0.692163	386365494
ILMN_1655561	ARPC3	0.03025	0.00103	-3.68474	-0.755506	-0.662388	514052669
ILMN_2407308	HEY1	0.0303	0.00103	-3.68316	-0.759232	-0.201198	105990525
ILMN_1734380	DPF3	0.0303	0.00103	3.68296	-0.759712	0.426797	526118051
ILMN_1709626	IFI27L1	0.0303	0.00103	-3.68259	-0.760584	-0.37116	209862794
ILMN_2369785	SNRPD2	0.0303	0.00103	-3.68254	-0.760684	-0.327469	1007383945
ILMN_1767894	POLB	0.0303	0.00104	-3.68185	-0.762312	-0.401465	345525589
ILMN_2222234	PRDX4	0.0303	0.00104	-3.68179	-0.762472	-0.555715	5453548
ILMN_2308582	CYB5R3	0.0303	0.00104	3.68178	-0.762478	0.264469	284448548
ILMN_1776586	RPL26L1	0.0303	0.00104	-3.68178	-0.762485	-0.416712	966209815
ILMN_1798085	EID2B	0.0303	0.00104	-3.68152	-0.763087	-0.319552	747811821
ILMN_1672191	ATP5F1	0.0303	0.00104	-3.68107	-0.764157	-0.967107	85794838
ILMN_1755954	CPEB3	0.0303	0.00104	3.68063	-0.765189	0.783853	296011033
ILMN_1864166	HIVEP3	0.0303	0.00104	3.68056	-0.765347	0.511965	51593380
ILMN_1684594	USP24	0.03034	0.00104	3.67979	-0.76716	0.436516	260064008
ILMN_3247813	NUPR2	0.03035	0.00104	-3.67834	-0.770589	-0.17596	224589116
ILMN_2128489	UQCRB	0.03035	0.00105	-3.67802	-0.771335	-0.523354	363498368
ILMN_1672419	SMARCA2	0.03035	0.00105	3.6771	-0.773496	0.136357	574957238
ILMN_1730546	GNAO1	0.03035	0.00105	3.67692	-0.773921	0.745711	162461666
ILMN_2402272	TCEAL8	0.03035	0.00105	-3.67691	-0.773957	-0.441575	55749465
ILMN_1778240	GFOD1	0.03035	0.00105	3.67675	-0.774332	0.734411	336285203
ILMN_1721549	PLA2G1B	0.03035	0.00105	3.67668	-0.7745	0.149144	38016927
ILMN_1726456	SLC3A2	0.03035	0.00105	3.67622	-0.775576	0.400084	312032449
ILMN_1719403	MTX1	0.03035	0.00105	-3.67592	-0.776278	-0.250877	597955329
ILMN_2337263	PKIB	0.03035	0.00105	-3.67544	-0.7774	-0.48793	393715066
ILMN_2352609	OGG1	0.03047	0.00106	-3.67364	-0.781647	-0.220078	197276617
ILMN_2387553	PSMA3	0.03056	0.00106	-3.67231	-0.784763	-0.645865	330688467
ILMN_2223350	SPRYD7	0.03056	0.00106	-3.67184	-0.785872	-0.456411	746816008
ILMN_1792951	ZHX2	0.03059	0.00106	3.6712	-0.787394	0.226954	63079684
ILMN_1660691	RAB31	0.03063	0.00107	3.67055	-0.788917	0.569423	170295841
ILMN_3310653	MIR361	0.03064	0.00107	3.67014	-0.789875	0.118493	262206139
ILMN_2400372	SULT1A2	0.03064	0.00107	-3.66962	-0.791104	-0.351743	284807144
ILMN_2321064	BAX	0.03064	0.00107	-3.66914	-0.792223	-0.329178	242117892
ILMN_1675085	UBA6	0.03068	0.00107	3.66841	-0.793942	0.151562	150417995
ILMN_1693124	SDHAF1	0.03069	0.00107	-3.6679	-0.795137	-0.58376	291045258
ILMN_1795495	ERCC5	0.03074	0.00108	3.66705	-0.797143	0.379116	324715039
ILMN_2330243	NUDT1	0.03091	0.00108	-3.66463	-0.802826	-0.229868	40288275
ILMN_1776105	PSPH	0.03094	0.00109	-3.6632	-0.806195	-0.255503	46249387
ILMN_1735594	CDC42SE2	0.03094	0.00109	-3.6631	-0.806432	-0.224323	84697024
ILMN_1800935	ARV1	0.03105	0.00109	-3.66118	-0.810944	-0.403319	12232478
ILMN_1739798	MALSU1	0.03106	0.00109	-3.66065	-0.812199	-0.611362	19923976
ILMN_1718136	UQCRHL	0.03111	0.0011	-3.65942	-0.815081	-0.25826	148229490
ILMN_1707236	HCCS	0.03115	0.0011	-3.65838	-0.817539	-0.39749	296011042
ILMN_1663489	UBR2	0.03131	0.00111	3.65579	-0.823627	0.23111	296317266
ILMN_2227968	NTHL1	0.03142	0.00111	-3.65415	-0.827459	-0.324427	970598254
ILMN_1799688	CDC23	0.03148	0.00111	3.65322	-0.829649	0.351887	118402595
ILMN_1778836	SRSF7	0.0315	0.00112	-3.65247	-0.831413	-0.684042	197209865
ILMN_1662848	TXNDC15	0.0315	0.00112	-3.65242	-0.83154	-0.349629	94421468
ILMN_1832155	DCUN1D5	0.03154	0.00112	3.6518	-0.832988	0.325213	21753861
ILMN_1656574	PCGF6	0.03154	0.00112	-3.65152	-0.833639	-0.246007	37655164
ILMN_2225698	NDUFA10	0.03156	0.00112	-3.65102	-0.834818	-0.34625	270132477
ILMN_1715864	NHS	0.03163	0.00112	3.64993	-0.837387	0.176671	574957073
ILMN_1773154	NFKBIA	0.03166	0.00113	3.64914	-0.839229	0.853554	168693660
ILMN_1806828	MRI1	0.03166	0.00113	-3.64902	-0.839525	-0.161644	1044635705
ILMN_1760246	BSN	0.03166	0.00113	3.64894	-0.839706	0.725549	150456461
ILMN_1801091	CERKL	0.03166	0.00113	-3.64844	-0.840871	-0.413049	237757354
ILMN_2064606	TBC1D2B	0.03166	0.00113	3.64842	-0.840934	0.313063	194018475
ILMN_2344130	PSMD4	0.03166	0.00113	-3.64826	-0.841308	-0.355781	78000204
ILMN_1776777	ADAR	0.03172	0.00113	3.64728	-0.843597	0.441262	301601652
ILMN_1660938	TOE1	0.03176	0.00113	-3.64656	-0.845298	-0.236129	156564397
ILMN_1869109	NUCKS1	0.03179	0.00114	3.64589	-0.846869	0.582699	21755199
ILMN_1685781	GON7	0.03183	0.00114	-3.64527	-0.848323	-0.647554	110227845
ILMN_1765574	TFAP2A	0.03189	0.00114	3.64377	-0.851853	0.439045	109389357
ILMN_1799604	OCIAD1	0.03192	0.00115	-3.64264	-0.854499	-0.460739	269914123
ILMN_1796762	CCDC102A	0.03192	0.00115	3.64251	-0.854794	0.218678	226495416
ILMN_2331636	ACACA	0.03197	0.00115	3.64147	-0.857252	0.370147	631790826
ILMN_1752895	STX8	0.03209	0.00116	-3.63937	-0.86218	-0.591089	296010812
ILMN_1695290	FERMT2	0.03209	0.00116	3.6393	-0.862334	0.554552	201861792
ILMN_1815723	NUP35	0.03212	0.00116	-3.63857	-0.864046	-0.405489	567316260
ILMN_1760798	RYR2	0.03212	0.00116	3.63821	-0.864887	0.61177	112799846
ILMN_1698673	EFCAB7	0.03212	0.00116	-3.63812	-0.865112	-0.380881	743405598
ILMN_3238751	PMS2P4	0.03212	0.00116	-3.63787	-0.865688	-0.241248	374717346
ILMN_1751956	MGST3	0.03212	0.00116	-3.637	-0.867747	-0.486167	332000001
ILMN_1778957	PNRC2	0.03212	0.00116	-3.63672	-0.868382	-0.249452	209969688
ILMN_1710979	ANKRD39	0.03213	0.00116	-3.63636	-0.869233	-0.290846	156142183
ILMN_1800942	KCTD6	0.03218	0.00117	-3.63537	-0.87155	-0.415524	189571690
ILMN_1799128	SLC30A9	0.03219	0.00117	-3.63503	-0.872368	-0.345286	57164947
ILMN_1777113	NEURL2	0.03227	0.00117	-3.63377	-0.875316	-0.143455	513045287
ILMN_1805792	TRIO	0.03228	0.00117	3.6334	-0.876176	0.229395	966751427
ILMN_1691648	TRO	0.03239	0.00118	-3.63157	-0.880478	-0.174318	403310645
ILMN_1756086	INTS3	0.03239	0.00118	3.63142	-0.880837	0.352366	1026191070
ILMN_2358540	RBMS1	0.03245	0.00118	3.63048	-0.883025	0.215822	222446645
ILMN_1651832	EHD1	0.03255	0.00119	3.62893	-0.886654	0.639501	540344516
ILMN_1687508	ALDH7A1	0.03255	0.00119	3.62887	-0.886798	0.442613	319655559
ILMN_1798395	PIGH	0.0326	0.00119	-3.62784	-0.889226	-0.559839	110224468
ILMN_1782257	METTL17	0.03267	0.00119	-3.62683	-0.891594	-0.267004	71999136
ILMN_1739840	LRRC8A	0.03278	0.0012	3.62527	-0.895253	0.515888	187829873
ILMN_1796912	ARHGEF7	0.03288	0.0012	3.62386	-0.898554	0.282972	166064031
ILMN_1806432	NT5C	0.03289	0.0012	-3.62317	-0.900163	-0.421911	356874778
ILMN_2342121	PSMD13	0.0329	0.00121	-3.62273	-0.901197	-0.247934	157502194
ILMN_3239735	WASH7P	0.03297	0.00121	-3.62096	-0.905348	-0.2492	215277009
ILMN_1699610	CCT6B	0.03297	0.00121	-3.62082	-0.905677	-0.275346	302058288
ILMN_2405470	KLHDC9	0.03297	0.00121	-3.62069	-0.905985	-0.394657	291045310
ILMN_1657683	C1orf198	0.03297	0.00121	3.62037	-0.906733	0.682053	211063483
ILMN_1667883	THOC5	0.03297	0.00121	-3.62034	-0.906789	-0.235314	50959109
ILMN_1800543	SCFD1	0.033	0.00122	-3.61972	-0.908247	-0.2084	383465578
ILMN_2341952	MRPL35	0.03304	0.00122	-3.61883	-0.910332	-0.292663	169646175
ILMN_1705141	CACYBP	0.03316	0.00123	-3.61644	-0.915934	-0.167014	60218912
ILMN_1713006	CDC34	0.03316	0.00123	-3.6163	-0.916276	-0.175529	16357476
ILMN_1782881	DLEU7	0.03316	0.00123	-3.61609	-0.916759	-0.112946	807066296
ILMN_1814194	TCF4	0.03316	0.00123	3.61606	-0.916828	0.503835	145386535
ILMN_1778677	MRS2	0.03317	0.00123	-3.61526	-0.91871	-0.288138	555943767
ILMN_2129161	LRRC32	0.03317	0.00123	3.61495	-0.919426	0.807406	193083137
ILMN_1695917	C5orf15	0.03319	0.00123	-3.61433	-0.920883	-0.292111	208431821
ILMN_1704305	NIP7	0.03319	0.00123	-3.61404	-0.92156	-0.216551	313661500
ILMN_1688504	OR1L8	0.03321	0.00123	3.6136	-0.922594	0.133889	52218831
ILMN_1652806	ATP5J	0.03321	0.00124	-3.61335	-0.923174	-0.706162	51479142
ILMN_1724191	LCLAT1	0.03321	0.00124	-3.61314	-0.92366	-0.215975	751130460
ILMN_1805812	TOR1A	0.03329	0.00124	-3.61196	-0.926419	-0.310922	56550122
ILMN_1743219	CA11	0.03331	0.00124	-3.61146	-0.927598	-0.386103	1016080625
ILMN_1876924	WNK1	0.03336	0.00125	3.61036	-0.930174	0.535073	296939601
ILMN_1707356	CFL2	0.03336	0.00125	-3.61028	-0.930366	-0.225467	254692874
ILMN_1721876	TIMP2	0.03354	0.00126	3.60706	-0.937889	0.510034	73858577
ILMN_2372379	MGA	0.03359	0.00126	3.60623	-0.939848	0.500608	256017158
ILMN_3240241	TMEM132B	0.03359	0.00126	3.60594	-0.940512	0.189132	555290092
ILMN_2413331	TMEM107	0.03359	0.00126	3.60581	-0.940831	0.190755	156523275
ILMN_1769891	CDH4	0.03359	0.00126	3.60453	-0.943815	0.203273	599045863
ILMN_1806752	PLEKHH2	0.03359	0.00126	3.60436	-0.944226	0.132502	217416391
ILMN_1739032	TMEM70	0.03359	0.00126	-3.60435	-0.944232	-0.374719	289191373
ILMN_1785191	TMEM14A	0.03365	0.00127	-3.60275	-0.947994	-0.947124	109948293
ILMN_2095840	KAT6A	0.03365	0.00127	3.60246	-0.948661	0.6171	804138664
ILMN_2048478	SLC22A3	0.03365	0.00127	3.60232	-0.949001	0.138984	394582190
ILMN_1687315	RXRA	0.0337	0.00127	3.60155	-0.950793	0.570968	632794850
ILMN_1724376	ERLEC1	0.03374	0.00128	-3.60056	-0.953113	-0.25139	343183358
ILMN_1809483	HSD17B14	0.03374	0.00128	-3.60042	-0.953448	-0.315797	59889577
ILMN_2117223	PTBP3	0.03375	0.00128	3.59987	-0.954715	0.257119	349732177
ILMN_1782944	GPR37L1	0.03376	0.00128	3.59961	-0.955344	0.64828	134244290
ILMN_2272857	GCOM1	0.0338	0.00128	-3.59888	-0.957034	-0.156575	594140553
ILMN_1704094	PSMA6	0.03384	0.00128	-3.59825	-0.958513	-0.633847	532691768
ILMN_1732534	CHMP5	0.03391	0.00129	-3.59716	-0.961071	-0.615084	306966144
ILMN_1717490	RPL6	0.03391	0.00129	-3.59675	-0.962025	-0.337219	992319632
ILMN_1694603	SMARCC1	0.03391	0.00129	3.59671	-0.962105	0.334745	188536046
ILMN_1675117	HSD17B11	0.03398	0.00129	-3.5954	-0.965177	-0.550127	613410228
ILMN_1802205	RHOB	0.03398	0.00129	3.59536	-0.96527	0.371894	748585188
ILMN_1779185	SPECC1L	0.03398	0.00129	3.59533	-0.965338	0.474993	513788260
ILMN_1710315	NOS1AP	0.03407	0.0013	3.59376	-0.969006	0.512289	187281557
ILMN_1674817	C1orf115	0.03407	0.0013	3.59371	-0.969134	0.341169	121582459
ILMN_1695790	UBE2MP1	0.03407	0.0013	-3.59328	-0.970135	-0.218085	84872128
ILMN_1753525	TCEAL7	0.03407	0.0013	-3.59324	-0.970231	-0.776052	299758466
ILMN_1743049	PWP1	0.03408	0.0013	-3.59282	-0.971215	-0.575966	964750834
ILMN_3248975	PPP4C	0.03408	0.0013	-3.59272	-0.971456	-0.34209	746816145
ILMN_1724986	WDR53	0.03415	0.00131	-3.59147	-0.974362	-0.209804	32699063
ILMN_1796146	EIF4E3	0.0343	0.00131	-3.58927	-0.979506	-0.373205	197382627
ILMN_1768867	AP3B1	0.03432	0.00132	3.58876	-0.980698	0.329945	419636270
ILMN_1809478	SSBP1	0.03432	0.00132	-3.58871	-0.980819	-0.570942	374671777
ILMN_1753426	KIAA0556	0.03433	0.00132	3.58809	-0.982266	0.353517	998429227
ILMN_1751760	BCAS2	0.03435	0.00132	-3.58763	-0.983342	-0.358968	49472833
ILMN_1679520	AGPAT1	0.03436	0.00132	3.58739	-0.983894	0.204731	301336168
ILMN_1711986	MAP1LC3A	0.03449	0.00133	-3.58499	-0.989501	-0.506929	377652329
ILMN_1652487	RIOK1	0.03459	0.00134	-3.58284	-0.994536	-0.162553	23510355
ILMN_1745852	WDR33	0.03463	0.00134	3.58151	-0.997641	0.471545	302058276
ILMN_1778803	ZFAND6	0.03468	0.00134	-3.58075	-0.999415	-0.715001	339276057
ILMN_2318733	BNIP1	0.03469	0.00135	-3.58049	-1.00003	-0.35987	153946398
ILMN_1687266	TMEM191B	0.0347	0.00135	-3.58018	-1.00076	-0.247939	334085263
ILMN_1813260	TIMM17B	0.0347	0.00135	-3.57997	-1.00124	-0.252227	532164702
ILMN_1804328	WWP1	0.03472	0.00135	3.57911	-1.00324	0.174241	33946331
ILMN_1686871	PARP1	0.03472	0.00135	3.57896	-1.0036	0.313461	156523967
ILMN_1703244	MAP1LC3B	0.03472	0.00135	-3.5789	-1.00373	-0.358474	197382745
ILMN_1810334	COMMD7	0.03472	0.00135	-3.57884	-1.00388	-0.349277	151101366
ILMN_2345016	PTGES2	0.03473	0.00135	-3.57857	-1.00449	-0.700781	373251221
ILMN_1735415	NUDT16L1	0.03482	0.00136	-3.57684	-1.00854	-0.369558	301336138
ILMN_1711810	PNKD	0.03484	0.00136	-3.57637	-1.00965	-0.574575	116642886
ILMN_2057981	ZC2HC1A	0.03484	0.00136	-3.5762	-1.01004	-0.296142	223555988
ILMN_3249059	SNHG12	0.03486	0.00136	-3.5756	-1.01144	-0.283175	198041944
ILMN_2283388	C20orf24	0.03498	0.00137	-3.57404	-1.01508	-0.730746	313747550
ILMN_3309644	MIR139	0.035	0.00137	3.57361	-1.01609	0.155296	262206187
ILMN_1658677	DTX3	0.03505	0.00137	-3.5726	-1.01843	-0.202271	555943858
ILMN_2139035	CASD1	0.03505	0.00137	-3.57244	-1.01881	-0.327011	170784864
ILMN_3307930	RAN	0.03521	0.00138	-3.57026	-1.0239	-0.591033	663856123
ILMN_2217935	RFC1	0.03522	0.00138	3.56997	-1.02458	0.270738	325296982
ILMN_1773313	USMG5	0.03529	0.00139	-3.56895	-1.02696	-0.741967	330340385
ILMN_1673352	IFITM2	0.03532	0.00139	3.5683	-1.02846	1.16629	151101190
ILMN_1753534	RPS18	0.03532	0.00139	-3.56788	-1.02945	-0.524479	14165467
ILMN_1811648	DCAKD	0.03532	0.00139	3.56762	-1.03006	0.325562	1008806464
ILMN_1669094	ZNF672	0.03532	0.00139	3.56753	-1.03026	0.221934	733215954
ILMN_1742400	CEP350	0.03532	0.00139	3.56746	-1.03044	0.390589	171184450
ILMN_1678729	SIL1	0.03532	0.00139	3.56721	-1.03102	0.357404	83641895
ILMN_1658144	TRIP11	0.03534	0.00139	3.56669	-1.03223	0.16471	1012520843
ILMN_2401822	FTSJ1	0.03536	0.00139	-3.56635	-1.03303	-0.55178	531990791
ILMN_1803624	TMEM147	0.03539	0.0014	-3.56573	-1.03446	-0.405109	336176056
ILMN_3237966	KDM2A	0.0354	0.0014	3.56511	-1.03593	0.359469	226437603
ILMN_1702526	ADPRM	0.0354	0.0014	-3.5651	-1.03594	-0.280078	94158593
ILMN_1815878	LAMTOR1	0.03543	0.0014	-3.56429	-1.03783	-0.333608	297747296
ILMN_1714854	MEAF6	0.0355	0.00141	-3.563	-1.04083	-0.334558	400153649
ILMN_1659206	RARA	0.0355	0.00141	3.56288	-1.04111	0.384878	300388174
ILMN_1704713	CSNK1G1	0.03551	0.00141	3.56255	-1.04189	0.245841	1044873366
ILMN_2233604	ECSIT	0.03554	0.00141	-3.5618	-1.04364	-0.226806	342672019
ILMN_1914927	MMP16	0.03554	0.00141	3.56161	-1.04409	0.45092	13276678
ILMN_1763447	PLXNB2	0.03556	0.00141	3.56083	-1.0459	0.419219	342307103
ILMN_3238680	FMC1	0.03557	0.00142	-3.56045	-1.04678	-0.491988	396941675
ILMN_1799082	ZNF609	0.03568	0.00142	3.5591	-1.04992	0.309445	71725359
ILMN_1912737	HIPK2	0.03576	0.00143	3.55803	-1.05242	0.45251	31874096
ILMN_2407434	DCLK2	0.0359	0.00143	3.5561	-1.05691	0.244996	306774093
ILMN_1805376	KCNJ6	0.03613	0.00144	3.55327	-1.06351	0.480907	806776636
ILMN_3308118	MIR125B1	0.03613	0.00144	3.55317	-1.06376	0.151421	262205263
ILMN_1880521	RFX3	0.03617	0.00145	3.55256	-1.06516	0.379509	43427717
ILMN_1703852	EFNB2	0.03617	0.00145	3.55231	-1.06576	0.330915	317171923
ILMN_1785330	SH3BP4	0.03622	0.00145	3.55137	-1.06795	0.479258	83722276
ILMN_1795383	RPUSD3	0.03622	0.00145	-3.55133	-1.06803	-0.331271	216548144
ILMN_2390974	DNAJB2	0.03634	0.00146	3.54975	-1.07172	0.594092	88501732
ILMN_1711470	UBE2T	0.03634	0.00146	-3.5496	-1.07207	-0.348977	209969667
ILMN_1790689	CRISPLD2	0.03637	0.00146	3.54891	-1.07368	0.561421	215422418
ILMN_1784333	SECISBP2L	0.03638	0.00146	3.5486	-1.07439	0.356792	301601633
ILMN_2228873	STARD3NL	0.03638	0.00146	-3.54849	-1.07465	-0.502393	347446704
ILMN_1703132	LYRM2	0.03642	0.00146	-3.54744	-1.07709	-0.682376	115430225
ILMN_2396996	PPCS	0.03642	0.00146	-3.54732	-1.07737	-0.502408	566559893
ILMN_2228710	PDCD5	0.03642	0.00147	-3.54698	-1.07817	-0.455908	313851091
ILMN_1667050	PRPS1	0.03642	0.00147	-3.54678	-1.07862	-0.573588	164663865
ILMN_1771348	SDHAF3	0.03642	0.00147	-3.54626	-1.07985	-0.474457	187761338
ILMN_1714515	MRPS12	0.03642	0.00147	-3.5456	-1.08139	-0.248488	312284075
ILMN_1652512	C2CD2	0.03642	0.00147	3.54552	-1.08158	0.490592	119226221
ILMN_1693771	ASPH	0.03642	0.00147	-3.54486	-1.08311	-0.574786	214832379
ILMN_1760556	RSRP1	0.03642	0.00147	-3.54482	-1.0832	-0.377264	991820357
ILMN_2313672	IL1RL1	0.03642	0.00148	3.54461	-1.08368	0.369354	538920295
ILMN_2396292	ZNF655	0.03642	0.00148	-3.54458	-1.08375	-0.15514	58331257
ILMN_2290998	CCS	0.03643	0.00148	-3.54428	-1.08446	-0.383297	4826664
ILMN_2129563	LDLRAD3	0.03643	0.00148	3.54402	-1.08506	0.237759	747019217
ILMN_1654065	ATOH8	0.03655	0.00148	3.54235	-1.08895	0.229552	226498191
ILMN_2276952	TSC22D3	0.03661	0.00149	-3.54148	-1.09097	-0.47466	62865622
ILMN_1797384	UROS	0.03667	0.00149	-3.54024	-1.09387	-0.321796	171543867
ILMN_1764410	GUCD1	0.03667	0.00149	3.54005	-1.09431	0.2414	545746378
ILMN_1709265	RNF170	0.03667	0.00149	-3.53978	-1.09492	-0.307172	237858653
ILMN_1786601	PLAGL2	0.03667	0.00149	3.53952	-1.09554	0.179485	157266320
ILMN_1795826	ATP6V0D1	0.03667	0.0015	-3.53933	-1.09598	-0.481301	85793113
ILMN_2363805	YAF2	0.03667	0.0015	-3.53932	-1.09601	-0.157065	991820335
ILMN_1751803	LSM10	0.03667	0.0015	-3.53929	-1.09607	-0.376641	751868069
ILMN_1711311	PODXL	0.03668	0.0015	3.53875	-1.09732	0.44636	144094253
ILMN_1692620	ZNF263	0.03668	0.0015	3.53874	-1.09736	0.196412	214010168
ILMN_1898682	PHIP	0.03672	0.0015	3.53809	-1.09886	0.467708	31873719
ILMN_3239284	B9D1	0.03682	0.0015	-3.53681	-1.10185	-0.233442	1007390293
ILMN_1653143	ECD	0.03682	0.00151	-3.53668	-1.10214	-0.206344	209364545
ILMN_1809566	ZSCAN16	0.03689	0.00151	-3.53564	-1.10457	-0.29495	1001624476
ILMN_1656293	GOSR2	0.03689	0.00151	-3.53544	-1.10503	-0.429813	1007372043
ILMN_1787410	EIF6	0.03689	0.00151	-3.5353	-1.10535	-0.228274	392494082
ILMN_1689585	C20orf194	0.03691	0.00151	3.53487	-1.10636	0.255715	365812531
ILMN_1727466	KCNMB4	0.03698	0.00152	3.53392	-1.10856	0.416525	341926278
ILMN_1723969	PLCB1	0.03698	0.00152	3.5338	-1.10883	0.469837	459215047
ILMN_2218208	SPARCL1	0.037	0.00152	3.53339	-1.1098	0.444711	634743257
ILMN_1685088	RPL36	0.03705	0.00152	-3.53262	-1.11158	-0.419237	78190468
ILMN_1712298	ANKRD46	0.03715	0.00153	-3.53086	-1.11568	-0.454949	393290871
ILMN_2126423	ZNF480	0.03717	0.00153	3.53001	-1.11766	0.224054	662236786
ILMN_1749243	BANF1	0.03718	0.00153	-3.52926	-1.1194	-0.175602	221316571
ILMN_2096604	FAM192A	0.03718	0.00154	-3.52894	-1.12014	-0.271999	134254427
ILMN_1663646	DMXL1	0.03718	0.00154	3.52862	-1.1209	0.217408	726965396
ILMN_3309834	MIR1537	0.03725	0.00154	3.52774	-1.12294	0.136782	269847578
ILMN_1743303	TTC1	0.03726	0.00154	-3.52726	-1.12403	-0.291678	543173162
ILMN_1693726	TBC1D10A	0.03726	0.00154	-3.52719	-1.12421	-0.198548	323668288
ILMN_1757074	GNG10	0.03726	0.00154	-3.52699	-1.12467	-0.641457	310832405
ILMN_2360784	RRBP1	0.03728	0.00155	3.52652	-1.12576	0.464687	110611217
ILMN_1805750	IFITM3	0.03728	0.00155	3.52608	-1.12679	1.18241	148612841
ILMN_1658411	CHD4	0.03728	0.00155	3.52605	-1.12686	0.459884	662033889
ILMN_1730118	ZNF644	0.03728	0.00155	3.52588	-1.12726	0.294046	342349334
ILMN_1759952	PSMA5	0.03728	0.00155	-3.52582	-1.1274	-0.560269	315138979
ILMN_2375739	GRK4	0.0373	0.00155	-3.5254	-1.12836	-0.291038	51873044
ILMN_1660372	GRIA2	0.03736	0.00155	3.5244	-1.13068	0.41407	134304849
ILMN_2245676	BTF3	0.03741	0.00156	-3.52338	-1.13306	-0.550482	83641884
ILMN_2201347	ZDHHC3	0.03745	0.00156	-3.52229	-1.13559	-0.288942	206597475
ILMN_1676358	RALB	0.03745	0.00156	-3.52209	-1.13607	-0.316474	48762927
ILMN_1693270	SUSD2	0.03745	0.00156	3.52194	-1.1364	0.531663	55956886
ILMN_1713892	SMIM14	0.03745	0.00156	-3.52184	-1.13664	-0.406266	961525474
ILMN_1662419	COX7A1	0.03745	0.00156	-3.52163	-1.13712	-0.596717	746815961
ILMN_1768534	BHLHE40	0.03745	0.00157	3.52137	-1.13772	0.792149	197276631
ILMN_2372199	C6orf1	0.03746	0.00157	-3.52083	-1.13898	-0.188737	566006119
ILMN_2283726	SPATA7	0.03747	0.00157	-3.51993	-1.14108	-0.2235	295789141
ILMN_3297945	UBA1	0.03747	0.00157	3.5198	-1.14139	0.371457	163659922
ILMN_1697200	MON2	0.03747	0.00157	3.51978	-1.14142	0.230922	114326551
ILMN_1805778	RBM12B	0.03747	0.00157	3.51973	-1.14155	0.490265	118722348
ILMN_1708934	ADM	0.03748	0.00157	3.51937	-1.14238	1.68003	675022745
ILMN_1814808	BFAR	0.0375	0.00158	-3.51899	-1.14327	-0.306563	228008338
ILMN_1660923	HCG4	0.03752	0.00158	3.51814	-1.14523	0.448761	221139824
ILMN_1805996	SIN3A	0.03752	0.00158	3.51803	-1.1455	0.346305	223941787
ILMN_1691436	BLVRA	0.03752	0.00158	-3.51795	-1.14567	-0.421198	40353771
ILMN_1769140	KIAA1958	0.03752	0.00158	3.51783	-1.14595	0.2195	559098464
ILMN_2309228	GPS1	0.03753	0.00158	-3.51702	-1.14783	-0.257339	1007360809
ILMN_1720998	CA12	0.03777	0.0016	3.51364	-1.15569	0.651109	654823741
ILMN_1806122	CHD8	0.03779	0.0016	3.51325	-1.15659	0.635389	282165702
ILMN_1735735	KATNB1	0.03789	0.00161	-3.51159	-1.16044	-0.250343	83779013
ILMN_2169856	C12orf43	0.03791	0.00161	-3.51076	-1.16237	-0.419537	555290069
ILMN_1763670	TM2D1	0.03791	0.00161	-3.51073	-1.16244	-0.360463	17738309
ILMN_1791217	STRIP1	0.03791	0.00161	-3.51053	-1.16291	-0.320185	399154155
ILMN_1752923	IFNAR1	0.03791	0.00161	3.51	-1.16414	0.348056	46488931
ILMN_1693340	RAC3	0.03791	0.00161	-3.50994	-1.16427	-0.264594	38683861
ILMN_1751963	ZCWPW1	0.03791	0.00161	-3.50985	-1.16449	-0.498779	384367996
ILMN_3305938	SGK1	0.03809	0.00162	3.50786	-1.16911	0.474055	163644253
ILMN_1664016	ARHGEF18	0.03822	0.00163	3.50629	-1.17274	0.383076	195972854
ILMN_2049364	METTL21A	0.03822	0.00163	3.50604	-1.17332	0.556879	808688262
ILMN_2397880	CSTF3	0.03822	0.00163	-3.50589	-1.17367	-0.306962	75709186
ILMN_3245270	KCNJ18	0.03825	0.00163	-3.50527	-1.17511	-0.19231	364502976
ILMN_1706357	RFX2	0.03825	0.00163	3.50472	-1.17638	0.246355	194097414
ILMN_2187718	COX17	0.03825	0.00163	-3.50469	-1.17645	-0.574304	5031644
ILMN_1722102	ANAPC11	0.03828	0.00164	-3.50414	-1.17773	-0.460226	574957118
ILMN_1699489	TUBB6	0.03833	0.00164	3.50348	-1.17926	0.341299	746815979
ILMN_1807994	PCNP	0.03833	0.00164	-3.50324	-1.17982	-0.441034	999808202
ILMN_1703743	AATF	0.03834	0.00164	3.50255	-1.18142	0.221619	76159274
ILMN_2059423	RAB40AL	0.0384	0.00165	-3.50174	-1.18329	-0.148179	73611939
ILMN_2078264	C3orf38	0.03842	0.00165	-3.5014	-1.18409	-0.319115	197333714
ILMN_1787127	SLC43A2	0.03845	0.00165	3.50068	-1.18575	0.289333	548960615
ILMN_1692219	RAB11FIP1	0.03845	0.00165	3.50043	-1.18633	0.317275	289547523
ILMN_1779584	UTP18	0.03845	0.00165	-3.50022	-1.18683	-0.369543	118344455
ILMN_1662318	CCDC59	0.03845	0.00165	-3.49997	-1.18739	-0.38894	283046839
ILMN_1778681	EBF1	0.03845	0.00166	3.49956	-1.18835	0.409902	1022943186
ILMN_1676005	KPNA1	0.03845	0.00166	3.49953	-1.18842	0.199055	222144292
ILMN_1711383	STK4	0.03845	0.00166	3.49942	-1.18867	0.297545	1020158956
ILMN_2410864	RAB28	0.03845	0.00166	-3.49921	-1.18916	-0.31811	227497995
ILMN_1701269	ATP5C1	0.03849	0.00166	-3.49856	-1.19067	-0.968399	1003701580
ILMN_2367681	SPAG1	0.03863	0.00167	-3.49695	-1.19441	-0.214602	325652013
ILMN_1794560	EMC6	0.03864	0.00167	-3.49651	-1.19541	-0.276062	568815618
ILMN_1782045	FKBP4	0.03864	0.00167	3.49625	-1.19603	0.241042	206725538
ILMN_1695386	RAD51C	0.03864	0.00167	-3.49611	-1.19636	-0.532292	525313578
ILMN_1676891	CDK19	0.03867	0.00167	3.49559	-1.19755	0.48465	666335595
ILMN_1759330	KIF1A	0.03867	0.00167	3.49538	-1.19804	0.451757	383792143
ILMN_1781400	SLC7A2	0.03872	0.00168	3.49467	-1.19968	0.469924	258614004
ILMN_2090558	MMADHC	0.03876	0.00168	-3.49392	-1.20142	-0.599815	215422307
ILMN_1815079	TICAM1	0.03876	0.00168	3.49353	-1.20232	0.161583	371875636
ILMN_1732182	FBXO44	0.03876	0.00168	-3.49351	-1.20238	-0.288272	62388867
ILMN_2381603	ING3	0.03878	0.00168	-3.49311	-1.20329	-0.484222	38201658
ILMN_2388425	EXTL2	0.03888	0.00169	-3.49181	-1.20632	-0.352767	387598049
ILMN_1777342	PREX1	0.03888	0.00169	3.49172	-1.20653	0.356926	112789552
ILMN_1657855	ACTL6B	0.03897	0.00169	-3.49043	-1.20951	-0.378645	198386318
ILMN_1856480	PPM1L	0.03901	0.0017	3.48992	-1.21069	0.624555	34191392
ILMN_1739497	GTF2H5	0.0391	0.0017	-3.48875	-1.2134	-0.481585	224922844
ILMN_3249715	LOC729609	0.03913	0.00171	3.48807	-1.21497	0.230325	212549757
ILMN_1692276	GGPS1	0.03913	0.00171	-3.48791	-1.21535	-0.276174	83700219
ILMN_1709346	CLTB	0.03916	0.00171	-3.48727	-1.21683	-0.667132	365906278
ILMN_2342554	TAGLN3	0.03919	0.00171	-3.48654	-1.21852	-0.917449	56549138
ILMN_1685722	EIF4A2	0.03928	0.00172	-3.48496	-1.22219	-0.251231	83700234
ILMN_3251620	JMY	0.03928	0.00172	3.48485	-1.22245	0.329923	289547555
ILMN_2222984	RDH14	0.03928	0.00172	3.48462	-1.22297	0.283811	194018400
ILMN_3251393	TCEAL6	0.03934	0.00173	-3.48304	-1.22663	-0.5179	118600970
ILMN_1725666	GTF2H3	0.03934	0.00173	-3.48299	-1.22674	-0.27818	428673520
ILMN_1720513	SETBP1	0.03934	0.00173	3.48285	-1.22706	0.836552	194294553
ILMN_2385161	CUL4B	0.03937	0.00173	3.48229	-1.22835	0.171774	121114301
ILMN_3246353	SNORD65	0.03947	0.00174	-3.4808	-1.23182	-0.189055	94967017
ILMN_1651504	FAM193A	0.03951	0.00174	3.4801	-1.23343	0.2561	51873048
ILMN_1739640	DCHS1	0.03951	0.00174	3.47999	-1.23367	0.308942	564473390
ILMN_1658143	RFC3	0.03957	0.00174	-3.47906	-1.23584	-0.364482	108773785
ILMN_1759030	MAP4K5	0.03958	0.00175	3.47871	-1.23665	0.485137	319655769
ILMN_2191568	NPRL2	0.03959	0.00175	-3.47843	-1.23729	-0.389111	50592991
ILMN_2224833	ADIPOR2	0.03965	0.00175	3.47767	-1.23906	0.58371	38261972
ILMN_1699623	FAM81A	0.03965	0.00175	3.47753	-1.23937	0.167296	148613879
ILMN_2301722	PDE8B	0.03976	0.00176	3.47597	-1.24299	0.524492	300244573
ILMN_2220283	HNRNPA1P10	0.03976	0.00176	-3.47567	-1.24368	-0.605199	115529279
ILMN_2366972	NUDT6	0.03988	0.00177	-3.47429	-1.24687	-0.268306	354459404
ILMN_1720241	TRIP12	0.03996	0.00177	3.47331	-1.24913	0.29609	545746401
ILMN_1732509	LRRC40	0.04008	0.00178	-3.47127	-1.25386	-0.392618	296080751
ILMN_1764314	FGD1	0.04015	0.00178	3.47037	-1.25595	0.250023	24797152
ILMN_1725644	UBE2D2	0.04021	0.00179	-3.46924	-1.25854	-0.221082	33188457
ILMN_1705144	ULK1	0.04026	0.00179	3.46844	-1.26039	0.379543	225637564
ILMN_2122953	CISD1	0.04026	0.00179	-3.46835	-1.2606	-0.313128	374671792
ILMN_1749244	LYRM1	0.04028	0.0018	-3.468	-1.26143	-0.383582	725503308
ILMN_2364674	TRPT1	0.04029	0.0018	-3.46761	-1.26233	-0.264746	238550160
ILMN_2290808	RPL21	0.04031	0.0018	-3.46705	-1.26361	-0.701633	78190465
ILMN_2328835	IP6K2	0.04031	0.0018	-3.46691	-1.26394	-0.599718	298286512
ILMN_1695280	SMG6	0.04032	0.0018	3.46654	-1.26478	0.199544	115511019
ILMN_1699856	RALGDS	0.04032	0.0018	3.46644	-1.26503	0.591247	422010853
ILMN_3249435	UBASH3B	0.04034	0.00181	-3.46575	-1.26663	-0.537773	163644319
ILMN_2385220	DFFA	0.04039	0.00181	3.46482	-1.26876	0.434227	47132578
ILMN_2329263	NFIC	0.04048	0.00182	-3.46362	-1.27155	-0.205187	350529399
ILMN_1717674	PEPD	0.04049	0.00182	-3.46315	-1.27262	-0.310833	260593661
ILMN_3223181	SEC13	0.04049	0.00182	-3.46289	-1.27323	-0.287759	525507106
ILMN_1810559	RHOQ	0.04049	0.00182	3.46271	-1.27364	0.482025	112382375
ILMN_1669818	ESD	0.04049	0.00182	-3.46207	-1.27512	-0.437778	33413399
ILMN_2242403	DGUOK	0.04049	0.00182	-3.46204	-1.27518	-0.477104	371940932
ILMN_1700705	SOST	0.04054	0.00183	3.46072	-1.27823	0.107391	61676080
ILMN_1655733	RFC2	0.04054	0.00183	-3.46061	-1.27849	-0.268985	525343556
ILMN_1739008	ATG9A	0.04055	0.00183	3.46041	-1.27895	0.33527	544583527
ILMN_1798467	FRYL	0.04061	0.00184	3.45927	-1.28158	0.155421	119874200
ILMN_1730416	CYCS	0.04063	0.00184	-3.45871	-1.28288	-0.545757	300863084
ILMN_2054442	ZNF146	0.04081	0.00185	3.45615	-1.28878	0.368305	153792187
ILMN_1783448	DYNC1LI2	0.04081	0.00185	3.45603	-1.28906	0.345326	38505264
ILMN_1743103	SH3PXD2A	0.04084	0.00185	3.45536	-1.29062	0.52281	55749543
ILMN_1689237	BVES	0.04085	0.00186	3.45502	-1.29141	0.250906	313760593
ILMN_1699843	CRTC1	0.04085	0.00186	3.45488	-1.29172	0.276262	148596964
ILMN_1738819	EFTUD2	0.04096	0.00186	3.45352	-1.29486	0.162872	217272891
ILMN_1661755	FAM129B	0.04097	0.00186	3.45321	-1.29559	0.272401	565324157
ILMN_2201678	FSTL1	0.04099	0.00187	3.45282	-1.29648	0.357535	197304788
ILMN_2393763	ARPC4	0.04099	0.00187	-3.4527	-1.29677	-0.380834	311771644
ILMN_1810782	SH3KBP1	0.04109	0.00187	3.45154	-1.29943	0.387823	215490004
ILMN_1749709	NDUFB11	0.04109	0.00187	-3.45122	-1.30017	-0.331886	363807351
ILMN_1707553	GAREM1	0.04109	0.00187	3.45118	-1.30026	0.252415	334724472
ILMN_2308689	AGBL5	0.04116	0.00188	-3.45017	-1.3026	-0.191413	118421079
ILMN_1732343	SIK3	0.04131	0.00189	3.44854	-1.30635	0.455323	528524617
ILMN_2264916	EDNRB	0.04134	0.00189	3.44805	-1.3075	0.156324	319655693
ILMN_1710668	LETM1	0.04135	0.00189	3.4476	-1.30854	0.156254	194595498
ILMN_1683959	MED13L	0.04135	0.00189	3.44728	-1.30927	0.432829	300360584
ILMN_1672589	SEMA4B	0.04135	0.00189	3.44724	-1.30935	0.421831	155029563
ILMN_1727309	RMDN3	0.04144	0.0019	-3.44612	-1.31194	-0.232597	756141010
ILMN_1690546	PPP3CC	0.04144	0.0019	-3.44589	-1.31248	-0.277017	345842410
ILMN_1797342	FNBP1	0.04144	0.0019	3.44587	-1.31252	0.39362	68348705
ILMN_1721167	MYT1	0.04153	0.0019	3.44482	-1.31493	0.492185	41352713
ILMN_1718936	LST1	0.04156	0.00191	-3.4444	-1.31591	-0.256517	262118321
ILMN_1727200	SLCO4A1	0.04163	0.00191	3.44354	-1.31789	0.41	39777593
ILMN_1653134	CNEP1R1	0.04183	0.00192	-3.44108	-1.32356	-0.402493	529250117
ILMN_1718023	APEH	0.04183	0.00192	-3.44087	-1.32404	-0.255683	23510450
ILMN_1771620	SNRPB2	0.04183	0.00193	-3.44054	-1.32481	-0.415376	300795278
ILMN_1723124	GALK2	0.04193	0.00193	3.43935	-1.32755	0.34151	573459782
ILMN_1875354	LOC100507599	0.04193	0.00193	-3.43922	-1.32784	-0.390217	77799909
ILMN_1754501	C2orf74	0.04203	0.00194	-3.43816	-1.33029	-0.381529	938148785
ILMN_1674703	UBA5	0.04207	0.00194	-3.43745	-1.33193	-0.289137	995970192
ILMN_1777118	INTS9	0.04208	0.00194	3.43713	-1.33266	0.236797	289191400
ILMN_1796316	MMP9	0.04212	0.00194	3.43661	-1.33386	0.134561	74272286
ILMN_1815874	NANS	0.04218	0.00195	-3.43563	-1.33611	-0.335834	195963408
ILMN_2355971	HSD17B10	0.04218	0.00195	-3.43547	-1.33649	-0.312027	91823611
ILMN_1810058	RABL2B	0.04223	0.00195	-3.43465	-1.33839	-0.201224	51317348
ILMN_2129886	ABCA8	0.04228	0.00196	3.43386	-1.34021	0.251753	572882629
ILMN_1706664	RIMKLA	0.0423	0.00196	-3.43347	-1.34111	-0.235267	164663809
ILMN_1693650	FES	0.0423	0.00196	3.43314	-1.34185	0.263152	219842226
ILMN_2044617	MTERF3	0.0423	0.00196	-3.4331	-1.34195	-0.309599	557786089
ILMN_1705735	C9orf131	0.0423	0.00196	-3.43291	-1.34239	-0.15259	565671705
ILMN_1724504	SETD3	0.04231	0.00197	3.4325	-1.34334	0.205503	40068480
ILMN_1913641	PYGO1	0.04238	0.00197	3.43164	-1.3453	0.344504	21734106
ILMN_3248882	DANCR	0.04245	0.00198	-3.43032	-1.34835	-0.474991	194394211
ILMN_1814726	SCARB2	0.04245	0.00198	3.4301	-1.34886	0.311768	323714249
ILMN_1747204	HTRA2	0.04254	0.00198	-3.42915	-1.35106	-0.498717	73747817
ILMN_1680109	COL4A3BP	0.04255	0.00198	3.42883	-1.35179	0.452804	194306557
ILMN_2352921	BPGM	0.04257	0.00199	-3.42806	-1.35357	-0.477227	223718105
ILMN_1776154	COG3	0.04258	0.00199	-3.42773	-1.35432	-0.274781	325197105
ILMN_1715543	ACOT1	0.04271	0.002	-3.426	-1.3583	-0.367956	81230484
ILMN_1810910	CFH	0.04279	0.002	3.42473	-1.36122	0.37216	184172391
ILMN_1753393	OSGEP	0.04284	0.00201	-3.42347	-1.36413	-0.390603	301601625
ILMN_1730347	CCDC115	0.04284	0.00201	-3.4234	-1.36429	-0.424125	557440821
ILMN_1729816	VDAC3	0.04284	0.00201	-3.42289	-1.36546	-0.383517	353523789
ILMN_3240222	SGK223	0.04284	0.00201	3.4228	-1.36568	0.640113	595582407
ILMN_1787885	NUDT18	0.04284	0.00201	-3.42279	-1.3657	-0.359001	118026926
ILMN_1728168	PRELID3B	0.04296	0.00202	-3.42134	-1.36902	-0.391597	117553614
ILMN_1741954	SMYD3	0.04297	0.00203	-3.42041	-1.37116	-0.482983	267844822
ILMN_1740508	KCNMA1	0.04306	0.00204	3.41871	-1.37508	0.531753	238624128
ILMN_1814526	ADD3	0.04306	0.00204	3.41868	-1.37514	0.470481	1002341765
ILMN_2052598	ARMC10	0.04306	0.00204	-3.41854	-1.37548	-0.478626	347446691
ILMN_1717420	UBE2W	0.04308	0.00204	-3.41815	-1.37636	-0.302491	402169568
ILMN_1791650	KIAA0825	0.04309	0.00204	-3.41794	-1.37686	-0.252648	197100792
ILMN_1726388	ACBD7	0.0432	0.00205	3.41634	-1.38053	0.378328	109627666
ILMN_1711069	YPEL5	0.04321	0.00205	-3.41593	-1.38148	-0.440008	188528704
ILMN_1798298	CLU	0.04321	0.00205	-3.41591	-1.38153	-0.539509	334278909
ILMN_2357193	DDX59	0.04329	0.00206	-3.41488	-1.38389	-0.196621	994317242
ILMN_1713301	DGCR2	0.04329	0.00206	3.41462	-1.38448	0.477992	123701897
ILMN_3249167	SNORA63	0.04329	0.00206	-3.41434	-1.38512	-0.190705	77993357
ILMN_1807969	SNCAIP	0.04329	0.00206	3.41431	-1.38519	0.417359	809281435
ILMN_2099301	SUN2	0.04331	0.00206	3.41378	-1.38642	0.797684	313760641
ILMN_2184064	ARRDC4	0.04331	0.00206	3.41377	-1.38644	0.312802	190886441
ILMN_1791847	DAPK2	0.04345	0.00207	3.41239	-1.38962	0.147986	71774012
ILMN_1673252	AIMP2	0.04348	0.00207	-3.4118	-1.39096	-0.481042	100814397
ILMN_1666739	RBM15	0.04348	0.00207	3.41177	-1.39104	0.578034	47933338
ILMN_1681324	MRPL49	0.04351	0.00207	-3.41127	-1.39219	-0.406069	312176379
ILMN_2232936	UQCRH	0.04351	0.00208	-3.41082	-1.39323	-0.715266	662033844
ILMN_1716080	CBL	0.04351	0.00208	3.4108	-1.39326	0.196959	379317151
ILMN_2147435	MAN2A1	0.04351	0.00208	3.4108	-1.39327	0.455078	567757595
ILMN_1805643	RILPL1	0.04353	0.00208	3.41039	-1.39421	0.45555	984880673
ILMN_2175465	RSL24D1	0.04368	0.00209	-3.40872	-1.39804	-0.316024	18491027
ILMN_1665094	SPTLC1	0.04369	0.00209	-3.40843	-1.39871	-0.210718	526252796
ILMN_1748770	CKAP5	0.04373	0.00209	3.40789	-1.39996	0.376436	345090975
ILMN_2358980	ILK	0.04378	0.0021	-3.40731	-1.40129	-0.272276	510785737
ILMN_2270100	CEP85L	0.0438	0.0021	3.40692	-1.40219	0.380995	295842356
ILMN_1730504	AGPAT4	0.04381	0.0021	3.40668	-1.40274	0.538568	69128030
ILMN_1671482	GALM	0.04384	0.0021	3.40622	-1.40378	0.169508	224494751
ILMN_1673275	TRAPPC2	0.04386	0.0021	-3.40591	-1.40451	-0.223776	291045291
ILMN_1711030	OPLAH	0.04393	0.00211	-3.40458	-1.40756	-0.354689	589288226
ILMN_1682774	TEX30	0.04402	0.00212	-3.40343	-1.41019	-0.48289	557948005
ILMN_1864422	POU2F1	0.04405	0.00212	3.40281	-1.41162	0.373733	34194422
ILMN_3283775	RPL21P28	0.04405	0.00212	-3.4028	-1.41163	-0.710378	223941831
ILMN_2209766	RHBDD1	0.04405	0.00212	3.40254	-1.41223	0.185229	263190639
ILMN_1689908	ANKRD13A	0.04405	0.00213	3.40158	-1.41444	0.214217	38683798
ILMN_1777906	MAP7D1	0.04405	0.00213	3.40157	-1.41447	0.303415	556503437
ILMN_2367440	WDR17	0.04405	0.00213	-3.40144	-1.41477	-0.147053	266457047
ILMN_1741115	ATP1B3	0.04405	0.00213	-3.40142	-1.4148	-0.213765	1036292266
ILMN_1780236	PMM1	0.04405	0.00213	-3.40137	-1.41492	-0.497975	194097355
ILMN_1771870	FAM98C	0.04405	0.00213	-3.40122	-1.41526	-0.281983	116812619
ILMN_1776464	PARP4	0.04406	0.00213	3.40082	-1.4162	0.332707	112789549
ILMN_1774784	UBOX5	0.04406	0.00213	3.40053	-1.41685	0.159282	389886553
ILMN_1660844	INTS4	0.04406	0.00213	3.40046	-1.41703	0.255143	50086623
ILMN_3237579	ZNF845	0.04408	0.00214	3.39987	-1.41836	0.280866	1010223867
ILMN_1787718	SLC27A1	0.04408	0.00214	3.39969	-1.41878	0.342541	748585173
ILMN_1754600	FNBP1L	0.04408	0.00214	3.39944	-1.41935	0.406859	284172409
ILMN_1768962	AKAP8L	0.04422	0.00215	3.39783	-1.42305	0.50175	612407826
ILMN_1775224	NOS3	0.04422	0.00215	3.39754	-1.42371	0.298817	231571207
ILMN_1751264	CCDC126	0.04433	0.00216	-3.39598	-1.42729	-0.442519	93277090
ILMN_1728540	FUNDC1	0.04436	0.00216	-3.39555	-1.42829	-0.332398	216547843
ILMN_1711023	CDK5RAP1	0.04438	0.00216	-3.39523	-1.42902	-0.281183	499591434
ILMN_1659782	STK19	0.04452	0.00217	-3.39364	-1.43266	-0.41148	4759179
ILMN_1652072	NIM1K	0.04452	0.00217	3.3934	-1.43323	0.338989	392997000
ILMN_1778985	PRMT9	0.04452	0.00217	3.39301	-1.43411	0.150562	751130456
ILMN_1786718	NDUFV1	0.04452	0.00217	-3.3929	-1.43436	-0.583881	164664491
ILMN_1777061	ZSWIM6	0.04452	0.00217	3.39265	-1.43495	0.870501	210147521
ILMN_2197693	CTNNA2	0.04452	0.00218	3.3926	-1.43505	0.245935	259013214
ILMN_1671933	CLCC1	0.04453	0.00218	3.39239	-1.43554	0.306888	499590362
ILMN_1681892	OAZ3	0.04453	0.00218	-3.39218	-1.43601	-0.175726	161377479
ILMN_1653102	BICDL1	0.04455	0.00218	-3.39181	-1.43686	-0.108757	119120917
ILMN_1727840	SLC35B1	0.04457	0.00218	-3.39131	-1.43802	-0.281082	523704332
ILMN_1715324	HSD17B8	0.04457	0.00218	-3.39114	-1.43841	-0.494755	395394023
ILMN_1705733	RPRD2	0.04463	0.00219	3.39031	-1.44031	0.285582	663070901
ILMN_1690049	NGDN	0.04466	0.00219	-3.3898	-1.44147	-0.598127	111038132
ILMN_2234758	SRP14	0.04467	0.00219	-3.3896	-1.44194	-0.452139	827342565
ILMN_3304405	BBIP1	0.04485	0.0022	-3.38728	-1.44726	-0.334499	305855075
ILMN_1665384	SH3BP5L	0.04485	0.00221	3.38713	-1.4476	0.30905	24308302
ILMN_2396786	ZNF266	0.04485	0.00221	-3.38698	-1.44795	-0.304575	405113024
ILMN_1783142	RPS4Y1	0.04495	0.00221	-3.3857	-1.45087	-0.364379	71164879
ILMN_1786215	ZNF3	0.04508	0.00222	-3.38427	-1.45416	-0.242541	506949356
ILMN_2400292	MAPK9	0.0451	0.00222	-3.38395	-1.45489	-0.64529	205277404
ILMN_2347424	MBOAT2	0.04525	0.00223	3.38195	-1.45948	0.414733	1007892833
ILMN_2230683	CDCA7L	0.04526	0.00224	-3.38152	-1.46045	-0.271737	226371671
ILMN_1670440	TEPP	0.04526	0.00224	-3.38137	-1.46081	-0.142209	154759244
ILMN_2356068	CDK13	0.04529	0.00224	3.38078	-1.46216	0.37558	281427101
ILMN_1724480	AXIN2	0.04529	0.00224	3.38032	-1.46322	0.320201	195927058
ILMN_1751425	ERMP1	0.04529	0.00225	3.37977	-1.46447	0.432488	55749803
ILMN_1764415	ZNF585A	0.04529	0.00225	-3.37921	-1.46576	-0.246356	571330739
ILMN_1801851	ALPPL2	0.04529	0.00225	3.37916	-1.46588	0.133677	157266295
ILMN_2225887	ATP5EP2	0.04529	0.00225	-3.37912	-1.46595	-0.504228	50344742
ILMN_1674706	MTHFD2	0.04529	0.00226	3.37833	-1.46776	0.321456	94721353
ILMN_2403664	POMC	0.04529	0.00226	-3.37826	-1.46792	-0.212014	984290547
ILMN_1803256	STOX2	0.04529	0.00226	3.37816	-1.46815	0.814767	931717611
ILMN_1806733	COL18A1	0.04529	0.00226	3.37804	-1.46843	0.530487	732663007
ILMN_1728742	FAXDC2	0.04529	0.00226	3.37788	-1.46879	0.399066	966751385
ILMN_2073010	TMEM203	0.04529	0.00226	-3.37776	-1.46908	-0.327615	16596685
ILMN_2110908	MYC	0.04529	0.00226	3.37752	-1.46961	0.20431	239582723
ILMN_1759789	KAT5	0.04529	0.00226	-3.37741	-1.46989	-0.196092	332205929
ILMN_1718424	MRPS28	0.04529	0.00226	-3.37707	-1.47066	-0.53302	16579882
ILMN_1699170	C5orf45	0.04529	0.00226	-3.37706	-1.47069	-0.215608	65508163
ILMN_1681899	NSUN5P2	0.04529	0.00226	-3.37691	-1.47101	-0.165538	526720776
ILMN_1803483	KIAA2013	0.04544	0.00227	3.37534	-1.47461	0.353106	324120941
ILMN_2358457	ATF4	0.04544	0.00228	-3.37481	-1.47584	-0.488062	563317857
ILMN_1809245	PITPNB	0.04544	0.00228	-3.3748	-1.47586	-0.357831	546232117
ILMN_1735552	KIF1B	0.04546	0.00228	3.37429	-1.47702	0.555021	189339259
ILMN_1715569	CCDC53	0.04547	0.00228	-3.37405	-1.47758	-0.302521	666875809
ILMN_2321485	PPP1R8	0.0455	0.00228	-3.37364	-1.47851	-0.459906	315113846
ILMN_1770290	CNN2	0.04555	0.00229	3.37298	-1.48002	0.241305	746451142
ILMN_1706275	C8orf33	0.04555	0.00229	-3.37285	-1.48032	-0.255445	160333749
ILMN_1778617	AK6	0.04567	0.00229	-3.3716	-1.48317	-0.599008	62865611
ILMN_1804277	SPRED1	0.04573	0.0023	3.37096	-1.48465	0.275488	187169267
ILMN_2345142	SULF2	0.04581	0.0023	3.37012	-1.48656	0.290379	240255476
ILMN_1682354	SNORD33	0.04582	0.00231	3.3693	-1.48845	0.188156	22546014
ILMN_1729161	NOTCH1	0.04582	0.00231	3.36922	-1.48863	0.527344	975830165
ILMN_1662256	PARP6	0.04585	0.00231	-3.36878	-1.48964	-0.356049	1021087268
ILMN_1685112	TACO1	0.04593	0.00232	-3.36761	-1.4923	-0.332692	289802993
ILMN_1671583	MKRN1	0.04594	0.00232	3.36733	-1.49295	0.216117	223468619
ILMN_1692760	DPAGT1	0.046	0.00232	3.36646	-1.49493	0.246129	189011557
ILMN_1793598	APIP	0.04601	0.00233	-3.36621	-1.49551	-0.360851	572875765
ILMN_1660661	TCP1	0.04601	0.00233	-3.36605	-1.49588	-0.575195	57863256
ILMN_1789233	VPS37C	0.04617	0.00234	3.36423	-1.50003	0.352894	57863313
ILMN_1749641	FBXO3	0.04623	0.00234	-3.3635	-1.50171	-0.533742	48928041
ILMN_1774334	HIGD2A	0.0463	0.00235	-3.36261	-1.50374	-0.193114	52851396
ILMN_1668072	PGAM2	0.04631	0.00235	-3.36239	-1.50425	-0.508105	259490363
ILMN_1727574	ZNF827	0.04636	0.00235	3.36179	-1.50563	0.68647	807201035
ILMN_1771135	ZKSCAN2	0.04638	0.00235	3.36146	-1.50638	0.132737	171906605
ILMN_1678547	CPNE9	0.0465	0.00236	-3.36027	-1.5091	-0.41808	88703065
ILMN_1671427	FBXW4	0.04651	0.00236	3.35997	-1.50979	0.257017	63079686
ILMN_1731358	ZNF532	0.0466	0.00237	3.35886	-1.51232	0.239919	973353057
ILMN_1718896	CNTN2	0.04665	0.00237	3.35833	-1.51353	0.593129	315360636
ILMN_2387712	AK5	0.04672	0.00238	3.35757	-1.51526	0.265128	320118913
ILMN_1707199	WDR20	0.04672	0.00238	3.35741	-1.51563	0.285445	334848129
ILMN_1808860	STX5	0.04675	0.00238	-3.35694	-1.51672	-0.418376	347658917
ILMN_2384241	TGFBR2	0.04679	0.00239	3.35596	-1.51895	0.420623	133908632
ILMN_1694147	PUS3	0.04682	0.00239	-3.35552	-1.51995	-0.177367	199559784
ILMN_1800390	ZNF511	0.04696	0.0024	-3.3542	-1.52297	-0.337019	734520312
ILMN_2228044	TBC1D23	0.04696	0.0024	-3.35404	-1.52333	-0.231476	392513665
ILMN_1705310	VEZF1	0.04702	0.0024	3.35337	-1.52487	0.199422	56118213
ILMN_1716524	RAB7A	0.04702	0.0024	3.35304	-1.52561	0.188401	40807361
ILMN_1688188	CADPS	0.04703	0.00241	-3.35284	-1.52608	-0.269097	197382270
ILMN_2392286	IP6K1	0.04704	0.00241	3.35255	-1.52675	0.64442	58530861
ILMN_1663640	MAOA	0.04728	0.00242	3.35022	-1.53206	0.627054	395132502
ILMN_2299843	ATP5S	0.04733	0.00243	-3.34965	-1.53336	-0.301735	298493260
ILMN_1675124	DDX17	0.04735	0.00243	-3.34935	-1.53404	-0.496834	148613854
ILMN_1748438	POLR2G	0.04735	0.00243	-3.34916	-1.53449	-0.347529	219879812
ILMN_1781791	PRRG1	0.04741	0.00243	3.3484	-1.53621	0.587527	215422381
ILMN_1659166	SLC6A15	0.04741	0.00243	-3.34833	-1.53638	-0.243747	374858047
ILMN_1734602	SRRM2	0.04757	0.00244	3.34658	-1.54036	0.578923	118572612
ILMN_1720136	CABP2	0.04757	0.00244	3.34647	-1.54062	0.149998	110611177
ILMN_1778236	PTPN11	0.04759	0.00245	3.34601	-1.54168	0.362768	33356176
ILMN_1676448	WDFY1	0.04765	0.00245	3.34538	-1.54311	0.414546	751868087
ILMN_1772706	BORCS7	0.04777	0.00246	-3.34421	-1.54577	-0.554271	209969689
ILMN_2406169	PKIG	0.04777	0.00246	-3.3439	-1.54649	-0.389436	527122099
ILMN_1707901	DHRS7B	0.04777	0.00246	-3.34389	-1.5465	-0.329056	356461037
ILMN_1781636	VWA1	0.04779	0.00247	3.34316	-1.54817	0.379878	262527281
ILMN_1654151	COX6C	0.04779	0.00247	-3.34285	-1.54888	-0.410865	301069354
ILMN_1748916	TIMM21	0.04779	0.00247	-3.34278	-1.54904	-0.317542	156142175
ILMN_1778333	MMP24	0.04779	0.00247	3.34276	-1.54909	0.308759	73620939
ILMN_1793433	RAB10	0.04782	0.00247	3.34233	-1.55007	0.183918	256222018
ILMN_3307733	TEFM	0.04787	0.00248	-3.34159	-1.55175	-0.382692	134053958
ILMN_1690392	COMMD3	0.04787	0.00248	-3.34147	-1.55202	-0.478188	323276613
ILMN_2401344	PPP2R2C	0.04808	0.00249	3.33939	-1.55677	0.43445	109255253
ILMN_1671905	SFR1	0.04815	0.00249	-3.33859	-1.5586	-0.328096	50593523
ILMN_2344650	N4BP2L1	0.04815	0.00249	-3.3385	-1.5588	-0.325168	119226226
ILMN_2334385	NCKAP5	0.04819	0.0025	3.33803	-1.55987	0.151119	126362966
ILMN_1687857	ST6GALNAC4	0.04819	0.0025	-3.33785	-1.56029	-0.124596	88999589
ILMN_1671158	MRPL13	0.04828	0.0025	-3.33694	-1.56235	-0.547811	312261209
ILMN_2170353	HACD2	0.04833	0.00251	3.33639	-1.56362	0.405985	158819030
ILMN_1659026	POLR2K	0.04837	0.00251	-3.33591	-1.56471	-0.286344	62422569
ILMN_1801769	NDST3	0.04837	0.00251	3.33571	-1.56516	0.594258	211904082
ILMN_1652753	PAAF1	0.04837	0.00252	-3.33518	-1.56638	-0.274828	392513657
ILMN_1773470	ST5	0.04837	0.00252	3.33507	-1.56664	0.407224	47132531
ILMN_1683044	PPP1R2	0.04837	0.00252	-3.33493	-1.56695	-0.628793	613410240
ILMN_1791840	RALBP1	0.04839	0.00252	3.33412	-1.56879	0.312306	46358409
ILMN_1677719	CHST1	0.04839	0.00252	3.33411	-1.56882	0.218309	344217715
ILMN_1808661	TOMM5	0.04842	0.00253	-3.33367	-1.56981	-0.66951	153791980
ILMN_1673962	NUP205	0.04844	0.00253	3.33325	-1.57078	0.217108	223468614
ILMN_1795007	C2orf47	0.04856	0.00254	-3.33157	-1.57459	-0.422561	239582771
ILMN_1738173	METTL4	0.04856	0.00254	-3.33142	-1.57496	-0.277133	817472023
ILMN_2082489	PRMT7	0.04889	0.00256	-3.32855	-1.58149	-0.260607	296317346
ILMN_1805658	LTV1	0.04889	0.00256	-3.32846	-1.5817	-0.265489	34147695
ILMN_1772521	MTHFD1L	0.04892	0.00256	-3.32797	-1.5828	-0.396969	337756494
ILMN_1669772	LRP1	0.04892	0.00256	3.32779	-1.58322	0.336883	126012561
ILMN_1795678	POLR3C	0.04892	0.00256	-3.32771	-1.5834	-0.419033	742800209
ILMN_1663605	RNF123	0.04902	0.00257	-3.32672	-1.58564	-0.279588	998614229
ILMN_1681646	TPD52	0.04909	0.00258	-3.32583	-1.58769	-0.659771	560583271
ILMN_2410929	PAPSS2	0.04909	0.00258	3.32579	-1.58777	0.29369	62912490
ILMN_1682034	HEY2	0.04909	0.00258	3.32569	-1.58799	0.701607	105990529
ILMN_1730685	MRPL16	0.04921	0.00259	-3.3244	-1.59093	-0.278301	169403970
ILMN_1784783	NME5	0.04924	0.00259	-3.32374	-1.59244	-0.512809	37622352
ILMN_1652602	LMNTD2	0.04924	0.00259	-3.32368	-1.59257	-0.180836	283046798
ILMN_1792305	ZNF318	0.04924	0.00259	3.32357	-1.59283	0.265005	120587018
ILMN_1808634	DRAM2	0.04927	0.00259	-3.32305	-1.594	-0.449785	166235181
ILMN_1782621	RPS12	0.04927	0.00259	-3.32297	-1.5942	-0.377909	71164877
ILMN_1658883	ARAF	0.04928	0.0026	3.32265	-1.59492	0.335795	371875716
ILMN_1809139	AHCTF1	0.04939	0.0026	3.32156	-1.5974	0.43227	262359928
ILMN_1761120	TM2D3	0.0495	0.00261	-3.32036	-1.60014	-0.410482	91807116
ILMN_1666670	RBX1	0.04956	0.00262	-3.31972	-1.6016	-0.472815	307344681
ILMN_1709936	LYRM7	0.04959	0.00262	-3.31933	-1.60247	-0.33996	657188851
ILMN_1704730	CD93	0.0496	0.00262	3.319	-1.60322	0.472027	88758612
ILMN_1681703	FOXO3	0.0496	0.00262	3.31891	-1.60344	0.576393	146260269
ILMN_2412571	TUBGCP6	0.0496	0.00262	-3.31877	-1.60375	-0.200022	56788363
ILMN_1686929	GPATCH3	0.04966	0.00263	-3.31797	-1.60557	-0.145843	205277457
ILMN_3234892	2011-03-01	0.04966	0.00263	-3.3177	-1.60618	-0.264356	156523243
ILMN_1712035	TMEM115	0.04966	0.00263	3.31757	-1.60647	0.188668	40795669
ILMN_2043173	TEKT2	0.04966	0.00263	3.31748	-1.60669	0.136146	16507949
ILMN_2134855	PIN4P1	0.04967	0.00263	-3.31714	-1.60747	-0.243593	148806860
ILMN_2100458	RFESD	0.04967	0.00263	-3.31709	-1.60757	-0.253318	197100500
ILMN_2090782	GCSH	0.04982	0.00264	-3.31539	-1.61143	-0.344071	284005296
ILMN_2220403	GINM1	0.04995	0.00265	-3.31389	-1.61486	-0.323211	257153398
ILMN_1755582	PCSK1N	0.04999	0.00266	-3.31328	-1.61624	-0.399119	532164723
ILMN_1656134	CNOT7	0.05	0.00266	-3.31302	-1.61684	-0.50159	1015576842
ILMN_3251207	TMEM19	0.05	0.00266	-3.31291	-1.61707	-0.498057	89145418
ILMN_1701998	AFAP1	0.05	0.00266	3.31272	-1.61751	0.458548	125661040
ILMN_1710207	SLF2	0.05018	0.00267	3.31117	-1.62105	0.493152	150456435
ILMN_1694840	MATN2	0.05025	0.00268	3.31011	-1.62344	0.482945	960139574
ILMN_2078975	GRM3	0.05025	0.00268	3.30994	-1.62385	0.447632	46358416
ILMN_1728517	FNTB	0.05028	0.00269	3.30912	-1.6257	0.438064	42476119
ILMN_1789596	ETV6	0.05028	0.00269	3.30906	-1.62584	0.294666	153267458
ILMN_1772302	MTHFS	0.05028	0.00269	-3.30893	-1.62612	-0.271501	315113866
ILMN_2077952	GALNT16	0.05028	0.00269	3.30892	-1.62616	0.336282	270265819
ILMN_3209832	PET100	0.05032	0.00269	-3.30847	-1.62717	-0.360739	283837865
ILMN_1695108	RSPO2	0.05032	0.00269	3.30829	-1.62759	0.206601	222446610
ILMN_2404512	PSEN2	0.05042	0.0027	-3.30719	-1.6301	-0.40533	156105678
ILMN_2150161	ZRANB3	0.05044	0.0027	3.30679	-1.631	0.122865	557440869
ILMN_1675331	PEG3	0.05044	0.0027	3.30669	-1.63123	0.562328	226053068
ILMN_2059689	TMEM54	0.05044	0.0027	3.30648	-1.63171	0.231358	1046754214
ILMN_1707506	YTHDC1	0.05044	0.00271	3.3064	-1.63188	0.3052	94536801
ILMN_3187324	CNRIP1	0.05046	0.00271	-3.30599	-1.63282	-0.648459	161783806
ILMN_3245707	RIMKLB	0.05046	0.00271	3.30579	-1.63327	0.316529	663071191
ILMN_1799062	NFKB2	0.05057	0.00272	3.30452	-1.63615	0.149483	570359558
ILMN_1693882	TAPT1	0.05057	0.00272	3.30446	-1.6363	0.199005	130977755
ILMN_1758049	NFIA	0.05057	0.00272	3.30414	-1.63701	0.462256	224465180
ILMN_1770641	KLHL3	0.05057	0.00272	3.30413	-1.63704	0.389539	166235128
ILMN_2038774	EEF1A1	0.05057	0.00272	-3.30393	-1.6375	-0.542652	83367078
ILMN_1702447	IGF2BP2	0.05057	0.00272	3.30388	-1.63762	0.548226	64085376
ILMN_1743910	PANK4	0.05064	0.00273	-3.30283	-1.64	-0.268387	733216029
ILMN_2140974	TPM4	0.0507	0.00273	-3.30221	-1.64139	-0.395654	223555973
ILMN_2351309	TIAL1	0.05072	0.00274	-3.30186	-1.64219	-0.287063	77695910
ILMN_1672884	MTFMT	0.05072	0.00274	-3.30176	-1.64241	-0.248715	164663774
ILMN_1765326	DGKD	0.05082	0.00274	3.30072	-1.64478	0.56105	25777595
ILMN_2282366	IQSEC3	0.05082	0.00275	-3.30049	-1.64531	-0.229397	71143126
ILMN_1664502	CRMP1	0.05082	0.00275	-3.30046	-1.64538	-0.173876	568815606
ILMN_1666503	DENND2A	0.05082	0.00275	3.30032	-1.64569	0.37785	968121848
ILMN_1681741	COA6	0.05086	0.00275	-3.29989	-1.64668	-0.377527	331284142
ILMN_1737685	CRLS1	0.05089	0.00275	-3.29947	-1.64761	-0.487285	1021087278
ILMN_1783996	EXO5	0.05092	0.00276	-3.2991	-1.64847	-0.211892	12232456
ILMN_1674394	APMAP	0.05103	0.00276	-3.29795	-1.65108	-0.467027	41327713
ILMN_2129349	TSSC1	0.05105	0.00277	-3.2976	-1.65186	-0.31205	215422397
ILMN_1749432	MRPL32	0.05106	0.00277	-3.29715	-1.65289	-0.403272	157743250
ILMN_1678966	SNRPF	0.05106	0.00277	-3.29704	-1.65314	-0.50569	83776586
ILMN_1785635	BRD3	0.05108	0.00277	3.2968	-1.65369	0.342169	207028804
ILMN_1799579	CCDC51	0.05125	0.00278	-3.29531	-1.65707	-0.195603	379698840
ILMN_1775380	SMOX	0.05127	0.00278	3.295	-1.65778	0.345161	397739045
ILMN_2096116	HSP90B1	0.0513	0.00279	3.2946	-1.65868	0.492285	399567818
ILMN_1685954	HMBS	0.05135	0.00279	-3.29356	-1.66105	-0.242828	66933007
ILMN_1704876	USP38	0.05136	0.0028	3.29336	-1.66149	0.277535	594140524
ILMN_1775736	NPM2	0.05147	0.0028	-3.29238	-1.66372	-0.411823	33391149
ILMN_1778104	ACADM	0.05147	0.0028	-3.29218	-1.66416	-0.380322	554506551
ILMN_2363586	SDCBP	0.05155	0.00281	3.29144	-1.66585	0.261614	55749489
ILMN_1707095	ZNF180	0.05159	0.00281	-3.29094	-1.66698	-0.145762	618466998
ILMN_1674661	CIRBP	0.05159	0.00281	-3.29084	-1.6672	-0.934569	186972139
ILMN_1753241	SNTA1	0.05161	0.00282	3.29052	-1.66793	0.502711	18765742
ILMN_1801302	SCN1B	0.05162	0.00282	-3.2898	-1.66956	-1.10425	260593675
ILMN_1736005	NCAPH2	0.05162	0.00282	-3.28972	-1.66976	-0.18311	297206768
ILMN_2203588	MYL5	0.05162	0.00282	-3.28961	-1.67001	-0.314161	4505304
ILMN_1752665	ELMO3	0.05162	0.00282	-3.28944	-1.67038	-0.150923	87298934
ILMN_1651788	MAP3K11	0.05162	0.00282	3.2894	-1.67047	0.35965	56237030
ILMN_1898518	GFRA1	0.05162	0.00283	3.28922	-1.67089	0.194393	34368136
ILMN_1908488	ADAM17	0.05163	0.00283	-3.28894	-1.67153	-0.15812	24804342
ILMN_1656186	SLC41A1	0.05163	0.00283	3.28883	-1.67178	0.289737	751868081
ILMN_1790508	KCNA5	0.05163	0.00283	3.2885	-1.67251	0.225315	386781470
ILMN_1807074	MIF	0.05166	0.00283	-3.28798	-1.67369	-0.405063	4505184
ILMN_1703013	NOC4L	0.05166	0.00283	-3.28796	-1.67375	-0.159927	733214426
ILMN_1787415	SNX16	0.05167	0.00284	3.28755	-1.67467	0.305912	197386180
ILMN_1768181	TOR3A	0.05167	0.00284	-3.28715	-1.67558	-0.234464	115647956
ILMN_3251312	TMEM69	0.05169	0.00284	3.2868	-1.67637	0.357527	118918408
ILMN_1701455	FBXO6	0.0517	0.00284	-3.28646	-1.67715	-0.286234	209915567
ILMN_2387784	DEAF1	0.05173	0.00285	-3.28594	-1.67832	-0.284823	651166985
ILMN_1679358	ZDHHC5	0.05173	0.00285	3.28536	-1.67964	0.211596	41152071
ILMN_1756715	RUNDC3A	0.05173	0.00285	-3.28525	-1.67989	-0.215976	221307576
ILMN_1762608	EPG5	0.05173	0.00286	3.28494	-1.68058	0.259788	93204864
ILMN_1671404	SVIL	0.05173	0.00286	3.28493	-1.68061	0.438517	150417970
ILMN_2261973	DPH3	0.05173	0.00286	-3.2848	-1.6809	-0.157986	223718572
ILMN_1716237	ACOT2	0.05173	0.00286	-3.2847	-1.68113	-0.246211	373251175
ILMN_3242758	FAM181B	0.05173	0.00286	3.28462	-1.68131	0.491712	54873601
ILMN_1690839	PLPP7	0.05173	0.00286	-3.28451	-1.68156	-0.210992	223029456
ILMN_1694671	ZFAND2A	0.05178	0.00286	-3.28397	-1.68279	-0.414101	226532847
ILMN_3260715	CRTC3	0.05204	0.00288	3.28155	-1.68828	0.475747	395394072
ILMN_2399140	RAB5C	0.05209	0.00289	-3.28046	-1.69075	-0.382497	354721182
ILMN_1690122	CRKL	0.05209	0.00289	3.28043	-1.69081	0.400932	219555643
ILMN_1790338	PRRX2	0.05209	0.00289	3.2804	-1.69088	0.146764	38505203
ILMN_1699082	MAPKAPK5	0.05213	0.00289	-3.27981	-1.69222	-0.227128	419636326
ILMN_3251536	FAM127C	0.05218	0.0029	-3.27927	-1.69345	-0.465148	118200336
ILMN_1679687	EXOC6	0.0522	0.0029	-3.27883	-1.69444	-0.115015	984290533
ILMN_1675131	PIH1D1	0.0522	0.0029	-3.27859	-1.69498	-0.323185	221136950
ILMN_1800898	ARG2	0.0522	0.0029	-3.27844	-1.69531	-0.322043	52426739
ILMN_3247548	CYMP	0.0522	0.0029	3.27831	-1.69561	0.119167	574957338
ILMN_2079004	MDH2	0.0522	0.0029	-3.27824	-1.69578	-0.246708	538919612
ILMN_2121282	MRPS18B	0.05232	0.00291	-3.27713	-1.69829	-0.196336	186928836
ILMN_2401927	TTC8	0.05233	0.00291	-3.27687	-1.69888	-0.310563	571026679
ILMN_1713884	TSR3	0.05233	0.00291	-3.27679	-1.69906	-0.320712	48762675
ILMN_1779886	TBC1D14	0.05254	0.00293	3.27503	-1.70305	0.250344	164565365
ILMN_1654473	ZP1	0.05262	0.00293	-3.27425	-1.7048	-0.118731	574956972
ILMN_2104784	FKBP3	0.05262	0.00293	-3.27416	-1.70501	-0.429901	206725536
ILMN_2361185	PHF20L1	0.05268	0.00294	-3.27341	-1.7067	-0.210892	39653324
ILMN_1660585	C15orf40	0.05268	0.00294	-3.27334	-1.70686	-0.155958	237858661
ILMN_2112301	DRAP1	0.05273	0.00295	-3.27258	-1.70859	-0.265904	262527258
ILMN_1659820	OLA1	0.05303	0.00296	-3.27013	-1.71413	-0.341866	1041151708
ILMN_2251279	WDR45	0.05304	0.00297	-3.26993	-1.71457	-0.161858	71483645
ILMN_1726755	COPS4	0.05305	0.00297	-3.2697	-1.7151	-0.770702	38373689
ILMN_1741300	ZNF407	0.0532	0.00298	3.26829	-1.71829	0.313707	134133287
ILMN_1778121	CALN1	0.05324	0.00298	3.26782	-1.71934	0.384983	157743274
ILMN_1759743	SLC38A10	0.05331	0.00299	3.2671	-1.72098	0.114395	568815677
ILMN_1757646	UFM1	0.05338	0.00299	-3.26628	-1.72284	-0.391434	557878692
ILMN_1663447	HNRNPA1	0.05338	0.00299	-3.26619	-1.72304	-0.298834	994318937
ILMN_1775111	SND1	0.05342	0.003	3.26574	-1.72406	0.221814	1043916028
ILMN_1797074	EMG1	0.05347	0.003	-3.26514	-1.72542	-0.304082	296010913
ILMN_1731353	CHPF	0.05368	0.00302	3.26321	-1.72978	0.289505	168229166
ILMN_1660111	UCHL3	0.0537	0.00302	-3.26289	-1.73049	-0.354359	401709953
ILMN_1712066	EXPH5	0.05382	0.00303	3.26166	-1.73329	0.485585	221316746
ILMN_1675788	ZNF175	0.05382	0.00303	3.26164	-1.73334	0.315293	1015809774
ILMN_2327795	RERE	0.05382	0.00303	3.26137	-1.73395	0.475234	112382215
ILMN_2185563	ANKRA2	0.05382	0.00303	-3.26105	-1.73467	-0.525727	304365418
ILMN_1766157	MRVI1	0.05382	0.00303	3.26094	-1.73492	0.200846	332634571
ILMN_3230337	PAXIP1-AS2	0.05389	0.00304	3.26025	-1.73647	0.180591	213511921
ILMN_1744316	TATDN3	0.0539	0.00304	-3.25997	-1.7371	-0.275038	226061592
ILMN_1849186	ZNF704	0.0539	0.00304	3.25995	-1.73716	0.339795	13279127
ILMN_1734608	ZNF77	0.05403	0.00305	-3.25881	-1.73972	-0.282188	188528664
ILMN_1806758	C9orf85	0.05405	0.00305	-3.25853	-1.74036	-0.165406	38327628
ILMN_1805330	KLHL26	0.05405	0.00305	3.25834	-1.74079	0.167415	8922853
ILMN_1763365	FAM103A1	0.05406	0.00305	-3.25813	-1.74126	-0.320599	359338972
ILMN_1867517	RORA	0.05412	0.00306	3.25743	-1.74284	0.677809	16550830
ILMN_1664756	KPNA4	0.05412	0.00306	-3.25725	-1.74325	-0.283258	339275982
ILMN_1693421	RPN2	0.05412	0.00306	3.25716	-1.74346	0.378932	1024249275
ILMN_1705213	TMBIM1	0.05412	0.00306	3.25708	-1.74364	0.512671	1009287484
ILMN_1666049	NUP214	0.05419	0.00307	3.2564	-1.74517	0.300676	526253067
ILMN_2183389	TTC9C	0.05421	0.00307	-3.25611	-1.74584	-0.237058	34222234
ILMN_2123312	ERAP2	0.05421	0.00307	3.25597	-1.74613	0.355771	1042779810
ILMN_1669598	KMT5B	0.05434	0.00308	-3.2546	-1.74924	-0.452384	665505994
ILMN_3243899	TRIQK	0.05435	0.00308	-3.25435	-1.7498	-0.339043	284520958
ILMN_1783276	NEXN	0.05441	0.00309	3.25377	-1.75112	0.224348	148839338
ILMN_1680193	PAXIP1	0.05449	0.0031	3.25287	-1.75314	0.49655	93141032
ILMN_2330310	OR4L1	0.05455	0.0031	-3.25216	-1.75474	-0.112057	52317258
ILMN_1652991	NBPF10	0.05461	0.00311	3.2516	-1.75601	0.130922	478247000
ILMN_1789244	SOX8	0.05471	0.00311	3.25072	-1.75801	0.771193	574957188
ILMN_1759326	P2RX7	0.05471	0.00311	3.25054	-1.7584	0.344356	300068986
ILMN_2062112	ZC3H15	0.05471	0.00312	-3.25033	-1.75888	-0.513205	118150659
ILMN_1676611	PHPT1	0.05471	0.00312	-3.25027	-1.75901	-0.4008	565324123
ILMN_1691104	PGAM4	0.05486	0.00313	-3.24891	-1.76209	-0.460426	84370365
ILMN_3238326	RNF144A	0.05489	0.00313	3.24829	-1.76349	0.34138	574957158
ILMN_2132809	ARHGEF10	0.05489	0.00313	3.24828	-1.7635	0.519395	815659690
ILMN_1789999	SLC30A7	0.05489	0.00313	3.24823	-1.76363	0.558885	222080084
ILMN_1804834	OARD1	0.05492	0.00314	-3.24757	-1.7651	-0.389631	1046354255
ILMN_2395506	SOX6	0.05492	0.00314	3.24733	-1.76564	0.146693	224967048
ILMN_1680132	CADM1	0.05492	0.00314	3.2471	-1.76616	0.606691	148664189
ILMN_1684982	PDK4	0.05494	0.00314	3.2468	-1.76684	0.870556	94421466
ILMN_1651767	MKL1	0.05506	0.00315	3.24549	-1.7698	0.212251	544186094
ILMN_1706376	OSBP	0.05506	0.00315	3.24547	-1.76985	0.267591	34485728
ILMN_2386016	ATRAID	0.05511	0.00316	-3.245	-1.77091	-0.472041	282847377
ILMN_1663407	SURF1	0.05541	0.00318	-3.24222	-1.77719	-0.377937	526118114
ILMN_1662155	PRKCZ	0.05549	0.00318	-3.24148	-1.77884	-0.257767	75709225
ILMN_1730363	STAU1	0.05553	0.00319	-3.24111	-1.77969	-0.114432	982742421
ILMN_1790987	HUWE1	0.05554	0.00319	3.24088	-1.7802	0.283609	531034782
ILMN_2412294	GNB5	0.05555	0.00319	-3.24063	-1.78075	-0.850805	61835190
ILMN_1659688	LGALS3BP	0.05555	0.00319	3.24026	-1.7816	0.386929	221316752
ILMN_1792748	CPS1	0.05564	0.0032	3.23944	-1.78345	0.196206	327532713
ILMN_1706784	H2AFV	0.05597	0.00322	-3.23663	-1.78978	-0.359679	149999597
ILMN_2373632	IDH3B	0.05608	0.00323	-3.23566	-1.79197	-0.695079	1017029427
ILMN_1732831	CHST7	0.05609	0.00323	3.23548	-1.79238	0.359968	528881275
ILMN_1763539	IER3IP1	0.05615	0.00324	-3.23487	-1.79375	-0.512277	362999010
ILMN_1655377	MRPS22	0.05616	0.00324	-3.23467	-1.79419	-0.295514	16554602
ILMN_1703910	OR6C3	0.0562	0.00324	-3.23424	-1.79517	-0.0986848	50080212
ILMN_2311761	AP3S1	0.05621	0.00325	-3.23386	-1.79601	-0.385446	969812498
ILMN_1801246	IFITM1	0.05621	0.00325	3.23348	-1.79687	0.769297	150010588
ILMN_2063586	CLIC4	0.05621	0.00325	3.23327	-1.79734	0.693321	209870110
ILMN_1807535	YWHAE	0.05621	0.00325	-3.23321	-1.79749	-0.420093	195546907
ILMN_2289381	DKK3	0.05621	0.00325	-3.23311	-1.79771	-0.367214	66346687
ILMN_1784217	SOX15	0.05622	0.00326	-3.23274	-1.79853	-0.192305	5902105
ILMN_1735488	FRRS1	0.05622	0.00326	-3.23274	-1.79855	-0.109629	147900820
ILMN_1696126	STX18	0.05622	0.00326	-3.23266	-1.79872	-0.139418	39725935
ILMN_1739345	LBHD1	0.05627	0.00326	-3.23199	-1.80024	-0.361736	131888644
ILMN_2065690	GRAMD3	0.05632	0.00327	3.23144	-1.80147	0.577972	226443006
ILMN_1657949	RHEB	0.05634	0.00327	-3.23104	-1.80238	-0.610724	100913214
ILMN_1734783	ZMYND11	0.05635	0.00327	-3.23087	-1.80276	-0.180082	321117008
ILMN_1746784	SLAIN1	0.05638	0.00328	3.23032	-1.80399	0.468736	338968857
ILMN_2329114	COLQ	0.05638	0.00328	3.23011	-1.80447	0.260514	145701008
ILMN_1692280	NKX2-2	0.05638	0.00328	3.23006	-1.80458	0.504335	317008590
[truncated: 1,203 more rows]

## Sheet: GSE113834_PFCVsCont_adjP<0.1
Probe ID	Gene.Symbol	adj.P.Val	P.Value	t	B	logFC	GB_ACC
11747902_a_at	EML1	0.000482	9.77e-09	-7.98718	9.45607	-0.463	AK299812.1
11739971_at	NUAK1	0.001024	4.65e-08	-7.37105	8.12365	-0.684	AK289992.1
11748491_a_at	KHDRBS1	0.001024	7.44e-08	-7.18873	7.7179	-0.38	AK303218.1
11752213_a_at	NOS2	0.001024	8.3e-08	-7.1465	7.6232	-0.65	AK304252.1
11716451_s_at	RFTN1	0.001642	1.66e-07	-6.88037	7.02029	-0.574	BC100667.1
11748753_a_at	TBC1D25	0.002121	2.58e-07	-6.71392	6.63802	-0.453	AK298884.1
11724662_a_at	PAX8	0.002508	3.88e-07	6.55963	6.28026	0.706	BC001060.2
11742110_x_at	FBLN7	0.002508	4.09e-07	-6.5401	6.23476	-0.899	BC126986.1
11715929_x_at	SH3GL1	0.003182	6.93e-07	-6.34259	5.77178	-0.379	AY364240.1
11717222_a_at	EXTL3	0.003182	7.09e-07	-6.33393	5.75137	-0.495	BC006363.2
11752385_a_at	NGEF	0.003783	9.19e-07	-6.23714	5.52262	-0.469	AK298315.1
11761855_x_at	DPF1	0.005452	1.44e-06	-6.07193	5.12968	-0.41	AK297581.1
11719639_a_at	PLXNA1	0.006574	1.86e-06	-5.97541	4.89874	-0.536	AK293425.1
11739538_at	ITPR2	0.006667	2.12e-06	5.92825	4.78556	0.439	BU608119
11755998_x_at	HLA-DRB4	0.006667	2.16e-06	-5.92101	4.76815	-0.756	M15178.1
11727974_at	FAM171A2	0.00687	2.4e-06	-5.88166	4.67352	-0.34	BC030200.1
11741134_a_at	PTPN3	0.00687	2.5e-06	-5.86659	4.63724	-0.499	AK296388.1
11753569_a_at	LZTS1	0.007877	3.03e-06	-5.79644	4.46807	-0.666	AF123654.1
11761158_x_at	LOC643276	0.008299	3.71e-06	-5.72237	4.28895	-0.365	AK297320.1
11751149_x_at	STRN4	0.008299	3.87e-06	-5.70716	4.25213	-0.372	AK298804.1
11724521_a_at	DNAJC5	0.008637	4.51e-06	-5.65036	4.11438	-0.512	AK289585.1
11746515_a_at	PDE7B	0.008637	4.53e-06	-5.6488	4.11059	-0.56	EF108327.1
11730354_a_at	CYP26B1	0.008637	4.55e-06	-5.64762	4.10773	-0.69	AK295683.1
11746682_a_at	AACS	0.008736	4.98e-06	-5.61444	4.02715	-0.446	AK304176.1
11763662_x_at	FMNL1	0.008736	5.14e-06	-5.60263	3.99845	-0.875	BM742844
11727010_a_at	CELF4	0.008736	5.25e-06	-5.59542	3.98093	-0.379	AW593887
11750459_a_at	ZFYVE27	0.008736	5.36e-06	-5.58756	3.9618	-0.424	AK299735.1
11748230_a_at	CORO1A	0.008736	5.49e-06	-5.5791	3.94123	-0.528	AK296207.1
11751146_a_at	KLHL14	0.00929	6.21e-06	-5.53379	3.83093	-0.774	BC021267.2
11720089_a_at	NRSN2	0.00941	6.48e-06	-5.5182	3.79296	-0.308	CR533441.1
11726078_a_at	GALNT15	0.009434	6.72e-06	5.50505	3.7609	0.398	AY358443.1
11719494_at	JOSD1	0.009434	6.88e-06	-5.49637	3.73973	-0.326	CR456923.1
11739448_s_at	ROCK1 /// ROCK1P1	0.009676	7.25e-06	5.47712	3.69279	0.562	BC113114.1
11722329_at	PGBD5	0.010907	8.67e-06	-5.41177	3.53323	-0.409	AK315968.1
11717341_at	PTGFRN	0.010907	9.06e-06	-5.39598	3.49464	-0.441	AK074637.1
11719337_a_at	SLC23A2	0.012435	1.08e-05	-5.33085	3.33528	-0.36	EL952057
11715504_a_at	LASP1	0.012616	1.16e-05	-5.30463	3.27107	-0.388	AK289847.1
11715388_s_at	CDKN1A	0.012616	1.21e-05	5.29013	3.23554	0.622	NM_078467.1
11761470_x_at	APBB1	0.012616	1.22e-05	-5.28894	3.23264	-0.3	AK297542.1
11735312_a_at	KIRREL3	0.012616	1.26e-05	-5.27554	3.19979	-0.723	AY358760.1
11745553_s_at	SMAP2	0.012616	1.26e-05	-5.27454	3.19735	-0.389	AK316218.1
11751116_a_at	ACTN1	0.012616	1.27e-05	-5.27359	3.19502	-0.426	AK299362.1
11747996_a_at	ETV4	0.012616	1.28e-05	-5.27065	3.18782	-0.779	AK315961.1
11745169_a_at	DIAPH1	0.013061	1.35e-05	-5.25084	3.13924	-0.453	BC143413.1
11727555_a_at	GNB5	0.01389	1.52e-05	-5.20763	3.03324	-0.434	AK290330.1
11751337_a_at	DHCR24	0.014528	1.63e-05	-5.18235	2.97121	-0.515	AK304421.1
11731049_at	RIMKLA	0.014528	1.67e-05	-5.17364	2.94981	-0.527	BU076925
11754533_a_at	NUDCD3	0.014528	1.68e-05	-5.17161	2.94482	-0.42	AB028991.1
11720282_at	NACC1	0.01562	1.94e-05	-5.11791	2.81294	-0.433	AF395817.1
11752103_a_at	HK1	0.01562	1.96e-05	-5.11405	2.80345	-0.414	AK294428.1
11746615_a_at	UBE3C	0.01562	1.98e-05	-5.11205	2.79853	-0.576	BC014029.2
11746276_s_at	RGS12	0.01562	2e-05	-5.10796	2.78849	-0.541	BM006722
11743421_at	ITGA9	0.01562	2.04e-05	-5.10089	2.77111	-0.621	BQ574863
11741245_a_at	OTUD5	0.01562	2.04e-05	-5.09996	2.76882	-0.301	AK294590.1
11750226_a_at	ADCK1	0.01562	2.05e-05	-5.0992	2.76696	-0.527	AK299430.1
11756511_a_at	SLCO2A1	0.01562	2.06e-05	-5.09746	2.76268	-0.673	CR596338.1
11753156_x_at	GALNT2	0.016277	2.18e-05	-5.07693	2.71222	-0.552	AK296886.1
11731246_s_at	SERTAD4	0.016299	2.21e-05	-5.07051	2.69642	-0.533	NM_019605.3
11751367_a_at	EDEM1	0.016299	2.25e-05	-5.06432	2.68122	-0.635	AK302065.1
11733382_a_at	AFAP1	0.016299	2.28e-05	-5.06027	2.67127	-0.557	DR432747
11748914_a_at	AP3B2	0.01656	2.39e-05	-5.04275	2.62817	-0.456	AK294331.1
11736573_a_at	PRKCD	0.01656	2.42e-05	-5.03902	2.619	-0.53	L07860.1
11753200_a_at	SEC24C	0.016731	2.47e-05	-5.03027	2.59748	-0.478	AK298598.1
11729228_a_at	GRK5	0.018196	2.76e-05	-4.98993	2.49826	-0.575	AI338653
11762198_a_at	JAZF1-AS1	0.018826	2.92e-05	-4.97052	2.45049	-0.405	AK293540.1
11729253_a_at	GEMIN8	0.018826	2.94e-05	4.96798	2.44426	0.477	NM_017856.2
11728544_a_at	SMYD1	0.019421	3.11e-05	-4.94733	2.39345	-0.505	BC126191.1
11731600_a_at	FOSL2	0.019502	3.16e-05	-4.94126	2.3785	-0.462	NM_005253.3
11746147_a_at	EIF2B1	0.019809	3.35e-05	-4.92007	2.32637	-0.348	AK294815.1
11715316_x_at	HLA-C	0.019809	3.37e-05	4.91809	2.3215	2.45
11748239_x_at	TBCD	0.019809	3.37e-05	-4.91783	2.32085	-0.328	AK293471.1
11732600_at	CHRNB2	0.019836	3.57e-05	-4.89691	2.26935	-0.51	BC075041.2
11743206_at	SLC38A8	0.019836	3.57e-05	-4.89688	2.26929	-0.447	NM_001080442.1
11733188_at	INCENP	0.019836	3.57e-05	-4.89665	2.26873	-0.373	NM_001040694.1
11716491_s_at	SERPINA3	0.019836	3.63e-05	4.89042	2.25339	0.82	NM_001085.4
11725921_at	C1orf64	0.019836	3.64e-05	4.88964	2.25145	0.456	NM_178840.2
11718737_a_at	ST3GAL1	0.019836	3.7e-05	-4.88428	2.23827	-0.418	AK093867.1
11720729_at	CSDC2	0.019836	3.7e-05	-4.88425	2.2382	-0.558	AB027011.1
11725946_a_at	MPP2	0.019984	3.76e-05	-4.87761	2.22185	-0.408	AK299286.1
11720082_at	CBX6	0.020279	3.86e-05	-4.8684	2.19918	-0.275	NM_014292.3
11726121_at	NEURL1	0.02071	4.15e-05	-4.84238	2.13515	-0.312	U87864.1
11753971_a_at	LAMB1	0.02071	4.15e-05	-4.8419	2.13396	-0.491	AK303501.1
11726952_a_at	FAM131B	0.02075	4.2e-05	-4.83734	2.12275	-0.456	AK291470.1
11735250_a_at	HECW1	0.02075	4.24e-05	-4.83391	2.11431	-0.339	DB303319
11737548_a_at	PCDHAC1	0.020923	4.32e-05	-4.82714	2.09763	-0.433	BC136774.1
11732358_x_at	ZNRF1	0.020923	4.37e-05	-4.82375	2.08929	-0.288	AL136903.1
11734124_a_at	FSTL4	0.021589	4.63e-05	-4.80225	2.03639	-0.588	BC024300.1
11749459_a_at	RAP1GAP2	0.021589	4.64e-05	-4.80191	2.03553	-0.473	BC140870.1
11729825_at	BMPER	0.022292	4.88e-05	-4.78344	1.99009	-0.451	AY324650.1
11735560_a_at	ZNF192P1	0.02253	4.97e-05	4.77623	1.97233	0.551	NM_001145129.1
11759717_x_at	FNDC5	0.02353	5.24e-05	-4.75709	1.92525	-0.353	BC062297.1
11718822_a_at	DOK4	0.023643	5.36e-05	-4.7492	1.90581	-0.28	AF466369.1
11758874_at	C17orf51	0.024122	5.57e-05	-4.73501	1.8709	-0.429	BC132738.1
11752678_a_at	BRINP1	0.024122	5.68e-05	-4.72786	1.85331	-0.366	BC021560.1
11715714_s_at	VOPP1	0.024122	5.71e-05	-4.72614	1.84908	-0.39	AK315882.1
11753490_a_at	ST3GAL3	0.024122	5.74e-05	-4.72418	1.84426	-0.265	AY167993.1
11746338_a_at	RAB35	0.024122	5.79e-05	-4.72069	1.83568	-0.347	AK304620.1
11754309_s_at	PTPRN2	0.024122	5.81e-05	-4.71944	1.83259	-0.364	BE467528
11747812_a_at	EGR3	0.024433	5.94e-05	-4.71171	1.81357	-0.676	AK295134.1
11735113_at	PTGER3	0.025111	6.2e-05	4.69622	1.77546	0.424	NM_198715.2
11743995_a_at	SYT5	0.025111	6.21e-05	-4.69572	1.77425	-0.345	BC029962.1
11734577_a_at	SCN5A	0.025614	6.38e-05	-4.68553	1.74916	-0.525	AF482988.1
11721148_at	SYNGR1	0.025639	6.62e-05	-4.67196	1.71579	-0.438	AK289507.1
11721922_at	PRKCB	0.025639	6.7e-05	-4.66782	1.70561	-0.413	DB350935
11758444_s_at	DHTKD1	0.025878	6.81e-05	4.66162	1.69037	0.506	AW204203
11726510_a_at	SMPD3	0.027023	7.17e-05	-4.64306	1.64473	-0.6	BC112238.1
11719916_at	IL1B	0.028018	7.57e-05	4.62351	1.59666	0.341	NM_000576.2
11751674_a_at	STOML1	0.028588	7.89e-05	-4.60813	1.55886	-0.43	DQ064605.1
11757831_x_at	SNAP23	0.028588	7.93e-05	4.60621	1.55414	0.557	AI189022
11727815_at	UBASH3B	0.028685	8.02e-05	-4.60232	1.54459	-0.728	AK075203.1
11755818_a_at	FYCO1	0.028716	8.08e-05	4.5993	1.53716	0.496	BX537863.1
11750037_a_at	CHMP7	0.028743	8.15e-05	-4.59628	1.52976	-0.346	AK296592.1
11743088_s_at	PDE8B	0.028743	8.21e-05	-4.59374	1.52351	-0.281	AY423729.1
11720902_a_at	CACNB3	0.02896	8.33e-05	-4.58841	1.51042	-0.45	L27584.1
11722101_a_at	TYRO3	0.029239	8.51e-05	-4.58058	1.49116	-0.252	D50479.1
11749295_a_at	GPR161	0.029239	8.59e-05	-4.57699	1.48235	-0.478	AF091890.1
11751593_a_at	STX1A	0.029239	8.64e-05	-4.57493	1.47729	-0.35	AK299959.1
11717516_s_at	EFHD1	0.029239	8.65e-05	4.57478	1.47693	0.5	NM_025202.2
11727114_a_at	MARK2	0.029382	8.85e-05	-4.56627	1.45601	-0.36	Z25427.1
11758324_s_at	PARK2	0.029382	8.89e-05	-4.56467	1.45209	-0.504	DC320305
11722411_a_at	SLC7A1	0.029382	8.91e-05	-4.56392	1.45026	-0.528	BQ010711
11746184_a_at	DHDDS	0.029382	8.93e-05	-4.56315	1.44834	-0.395	AK316485.1
11746760_a_at	ERGIC1	0.030138	9.34e-05	-4.54665	1.40783	-0.309	CR533474.1
11759660_at	ZNF385C	0.030267	9.5e-05	4.54041	1.39252	0.658	BC080613.1
11738452_a_at	PCDHGC5	0.030267	9.56e-05	-4.53828	1.38729	-0.509	BC112081.1
11748402_a_at	HDAC6	0.030267	9.56e-05	-4.538	1.38659	-0.376	BC005872.1
11749305_a_at	ETNK2	0.031189	0.0001	-4.52075	1.34424	-0.434	AK302145.1
11751177_a_at	RAB5B	0.031189	0.0001	-4.52009	1.34263	-0.238	AK296517.1
11718306_a_at	GSE1	0.031432	0.000102	-4.51496	1.33003	-0.444	BC000753.2
11739792_at	MOCS3	0.032141	0.000106	-4.50037	1.29423	-0.411	AF102544.1
11728162_at	BCAN	0.032141	0.000107	4.49749	1.28718	0.377	NM_198427.1
11725608_at	RTN4RL1	0.032141	0.000107	-4.49558	1.28248	-0.451	BC128608.1
11733680_a_at	TMEM132D	0.032606	0.00011	-4.48812	1.26418	-0.368	BC114626.1
11723191_at	ZIC2	0.032702	0.000111	4.48485	1.25616	0.778	NM_007129.2
11715886_at	PIP4K2B	0.033086	0.000113	-4.4784	1.24034	-0.342	U85245.1
11730209_x_at	TRIM46	0.033749	0.000117	-4.46496	1.2074	-0.387	BC126372.1
11742983_a_at	GALNT9	0.033749	0.000118	-4.46156	1.19905	-0.427	AB040672.2
11750449_a_at	GRM2	0.033749	0.00012	-4.45629	1.18615	-0.439	AK302671.1
11729100_a_at	CFAP70	0.033749	0.00012	4.45626	1.18606	0.463	NM_145170.3
11747612_a_at	PTPRN	0.033749	0.00012	-4.45546	1.18409	-0.369	AK296335.1
11728739_a_at	TBC1D20	0.033749	0.00012	-4.45534	1.18381	-0.313	AK291648.1
11757632_s_at	LIMK2	0.033749	0.00012	4.45414	1.18087	0.409	AI032499
11739735_a_at	PCDH19	0.034007	0.000122	-4.44928	1.16896	-0.385	BC136628.1
11727607_a_at	OGG1	0.034191	0.000124	-4.44321	1.15407	-0.336	NM_016820.3
11751448_a_at	DDB1	0.034191	0.000124	-4.4432	1.15405	-0.38	AK302924.1
11734791_x_at	2006-09-01	0.034206	0.000127	-4.43509	1.13419	-0.34	AF403062.1
11749338_a_at	GALNT11	0.034206	0.000127	-4.43359	1.13051	-0.406	AK296097.1
11738067_x_at	C1orf101	0.034206	0.000127	4.43353	1.13035	0.35	NM_173807.4
11728344_a_at	SYNPO	0.034206	0.000127	-4.43342	1.13009	-0.384	AK290178.1
11719654_a_at	SV2A	0.034206	0.000128	-4.43188	1.12631	-0.368	AK291718.1
11728161_at	WNT7A	0.034206	0.000129	-4.42814	1.11716	-0.462	NM_004625.3
11751368_a_at	CD34	0.034206	0.00013	-4.42576	1.11132	-0.522	AK294381.1
11752901_x_at	AZIN2	0.034206	0.00013	-4.42509	1.10969	-0.379	AY050635.1
11717216_a_at	ATP9A	0.034372	0.000132	-4.41945	1.09587	-0.443	AK299064.1
11749397_a_at	YWHAG	0.034972	0.000135	-4.41119	1.07564	-0.275	AK293505.1
11747306_x_at	ELP5	0.035751	0.00014	-4.39931	1.04656	-0.317	AK289940.1
11743871_a_at	TENM4	0.035976	0.000142	-4.39342	1.03214	-0.616	AK127101.1
11716902_a_at	TGOLN2	0.035976	0.000142	-4.39324	1.0317	-0.486	BC008461.1
11746928_a_at	ENC1	0.036195	0.000145	-4.38559	1.01297	-0.319	AK295128.1
11762205_at	ZNF718	0.036195	0.000145	-4.38543	1.01258	-0.525	BC052600.1
11739979_a_at	AKAP2 /// PALM2-AKAP2	0.036262	0.000146	-4.38291	1.00641	-0.384	BC140818.1
11752875_a_at	SATB2-AS1	0.038497	0.000156	-4.35915	0.948297	-0.4	AK291368.1
11717329_at	KLF9	0.038588	0.000157	-4.35646	0.941721	-0.448	BC074879.2
11747740_x_at	PPP2R1A	0.038609	0.00016	-4.35088	0.928064	-0.279	AK303934.1
11751442_s_at	SLC25A44	0.038609	0.000161	-4.34833	0.921837	-0.434	AK294524.1
11728911_at	CDK5R2	0.038609	0.000163	-4.34348	0.909973	-0.349	U34051.1
11722158_a_at	SLC7A8	0.038609	0.000163	-4.34312	0.909099	-0.373	AF087908.1
11734274_a_at	LOC101930115 /// VWA3A	0.038609	0.000163	4.34254	0.907688	0.52	NM_173615.3
11747496_x_at	USP19	0.038609	0.000163	-4.34195	0.90624	-0.388	AK296447.1
11717185_a_at	MEF2D	0.039617	0.00017	-4.32727	0.870374	-0.395	AK056972.1
11734562_a_at	WBSCR17	0.039634	0.000171	-4.32538	0.86576	-0.316	BC069636.1
11744349_s_at	DDR2	0.039644	0.000172	4.3226	0.858964	0.389	AK092374.1
11745901_a_at	CDK20	0.039644	0.000173	-4.32186	0.857153	-0.265	AK291713.1
11752869_s_at	CEBPD	0.039658	0.000174	4.32003	0.852678	1.02	BC094715.1
11717480_a_at	FKBP10	0.039988	0.000176	4.31424	0.838552	0.538	NM_021939.3
11758664_s_at	RHOBTB3	0.04055	0.00018	4.3068	0.820382	0.883	Z40605
11723461_x_at	NLE1	0.040678	0.000181	-4.30398	0.813484	-0.365	AK001320.1
11746210_x_at	SCYL1	0.040704	0.000182	-4.30208	0.80884	-0.312	AK302198.1
11746637_a_at	MARS	0.040868	0.000184	-4.29832	0.79968	-0.322	AK303349.1
11722542_a_at	HIVEP2	0.040868	0.000185	-4.29729	0.797167	-0.541	AK296531.1
11725810_at	GUCA1B	0.041299	0.000187	4.29179	0.783744	0.755	NM_002098.4
11718343_a_at	TUBGCP2	0.041438	0.000189	-4.28893	0.776743	-0.355	BF002130
11752018_a_at	PIK3CD	0.042183	0.000193	-4.28075	0.756797	-0.423	U57843.1
11722429_s_at	PPL	0.042409	0.000195	-4.27695	0.747529	-0.653	BC114620.1
11731750_s_at	DUSP9	0.042653	0.000198	4.27147	0.734165	0.415	NM_001395.2
11721032_s_at	FAM107A	0.042653	0.000199	4.27024	0.731158	0.521	BC010561.1
11722433_a_at	PEX16	0.04298	0.000201	-4.26583	0.720412	-0.281	AF118240.1
11719883_a_at	APOLD1	0.043466	0.000206	4.25744	0.699958	0.921	NM_001130415.1
11752420_x_at	NPIPB6	0.043466	0.000208	4.25405	0.691696	0.587	BC157836.1
11731914_at	AMIGO1	0.043466	0.000208	-4.25272	0.688435	-0.416	NM_020703.2
11717582_a_at	RGCC	0.043466	0.000209	4.25116	0.68465	0.872	NM_014059.2
11729612_a_at	LRTM2	0.043466	0.00021	-4.2493	0.6801	-0.55	BC150568.1
11739450_x_at	ROCK1	0.043466	0.000212	4.24674	0.673881	0.687	BU742284
11720692_at	DIRAS1	0.043466	0.000212	-4.24625	0.672675	-0.401	AB076888.1
11728976_at	ZNF792	0.043466	0.000213	-4.2454	0.670606	-0.327	NM_175872.4
11755948_a_at	SH3RF1	0.043466	0.000213	-4.24436	0.668063	-0.44	BC041023.1
11751685_a_at	C5orf22	0.043466	0.000214	-4.24379	0.666686	-0.485	AK299156.1
11747365_a_at	QARS	0.043466	0.000215	-4.24114	0.660238	-0.31	AK302867.1
11734660_a_at	CLSTN3	0.043466	0.000215	-4.24066	0.659067	-0.279	AK299177.1
11721979_at	SLC36A1	0.043682	0.00022	-4.23338	0.641319	-0.491	BC136437.1
11739794_at	LRFN2	0.043682	0.00022	-4.23316	0.640793	-0.289	NM_020737.1
11728210_a_at	PPP2R2C	0.043682	0.000221	-4.23153	0.636827	-0.332	AW166283
11755583_a_at	FAM161A	0.043682	0.000222	4.22962	0.63218	0.418	BX648834.1
11742045_a_at	PAK6	0.043682	0.000222	-4.22942	0.631671	-0.382	AK315817.1
11751275_a_at	CALCOCO2	0.043786	0.000224	4.22555	0.622247	0.407	AK303313.1
11754154_a_at	CYP1A1	0.044277	0.00023	-4.21584	0.598608	-0.283	AY310359.1
11757095_s_at	HGH1	0.044277	0.000231	-4.21527	0.597226	-0.34	XM_001126758.2
11746165_a_at	R3HDM2	0.044277	0.000231	-4.21504	0.596677	-0.386	BC112226.1
11753433_a_at	C1orf216	0.044277	0.000233	-4.2114	0.587805	-0.408	AK294352.1
11736258_a_at	PRKCE	0.044646	0.000236	-4.20692	0.576923	-0.417	BC109033.2
11729504_a_at	AOC2	0.044798	0.000239	4.20292	0.567184	0.384	NM_009590.2
11716005_a_at	HYOU1	0.044798	0.000239	-4.20287	0.567051	-0.448	BM927701
11725026_a_at	SUMF2	0.044855	0.00024	-4.20009	0.5603	-0.253	BC111092.1
11752279_s_at	TSPYL2	0.044855	0.000241	-4.19961	0.559125	-0.501	AK303180.1
11747699_a_at	ADORA1	0.045122	0.000244	-4.19521	0.548437	-0.307	AK293647.1
11744604_at	ERVMER34-1	0.045271	0.000246	4.19186	0.540286	0.317	AY189288.1
11715122_at	RAB3D	0.045271	0.000247	-4.19	0.535749	-0.394
11747284_x_at	NDRG4	0.045271	0.000248	-4.18932	0.534094	-0.24	AK299949.1
11748242_a_at	CORO7 /// CORO7-PAM16	0.045379	0.00025	-4.18562	0.525101	-0.437	AK296807.1
11728303_at	TGFA	0.045379	0.000251	-4.18395	0.521052	-0.416	K03222.1
11747815_a_at	SUMF1	0.045379	0.000252	-4.18274	0.518093	-0.338	AK302018.1
11718815_at	PVRL1	0.045379	0.000253	-4.18168	0.515523	-0.659	BC104948.1
11749524_a_at	GNAZ	0.045721	0.000257	-4.17624	0.50231	-0.292	AK293653.1
11721848_at	REEP2	0.04616	0.00026	-4.17139	0.490512	-0.28	NM_016606.2
11724632_a_at	SYT13	0.046755	0.000265	-4.16386	0.472216	-0.61	BC093832.1
11749328_s_at	CD99L2	0.046755	0.000266	-4.16274	0.46951	-0.332	AK293244.1
11733265_a_at	PIRT	0.046755	0.000266	4.16271	0.469421	0.337	NM_001101387.1
11748442_a_at	SART1	0.046928	0.000269	-4.15873	0.459771	-0.412	AK297589.1
11722564_at	CYP51A1 /// LRRD1	0.047329	0.000272	-4.15429	0.448977	-0.475	BC032322.1
11758557_s_at	ZFP36L1	0.047732	0.000276	4.14986	0.438234	0.568	AI758505
11749749_s_at	MPPED1	0.047775	0.000277	-4.14824	0.434304	-0.24	AK295077.1
11745983_x_at	GRIA1	0.047813	0.000278	-4.14666	0.430454	-0.275	AK294773.1
11749073_a_at	TNFRSF19	0.047824	0.000279	-4.14529	0.427138	-0.411	AK304290.1
11758669_s_at	RHOQ	0.048846	0.000287	4.13493	0.401996	0.569	R45201
11727090_a_at	ZBTB18	0.04926	0.000291	-4.1293	0.38833	-0.34	AK291408.1
11735252_a_at	SUPT3H	0.049328	0.000294	4.1264	0.381294	0.319	NM_181356.1
11727758_a_at	SYCP3	0.049328	0.000294	4.12625	0.380937	0.299	NM_153694.3
11741853_a_at	P2RX2	0.049378	0.000295	-4.12462	0.376978	-1.47	AF260426.1
11763175_at	TMEM242	0.049761	0.000299	-4.11989	0.365521	-0.459	AW295559
11748006_a_at	PHF24	0.049761	0.000299	-4.11927	0.364017	-0.491	AK294342.1
11725321_a_at	CRK	0.04996	0.000302	-4.11653	0.357381	-0.384	D10656.1
11750874_a_at	PKNOX2	0.04996	0.000303	-4.11531	0.354425	-0.334	AK316268.1
11749541_a_at	SUSD4	0.049978	0.000304	-4.11394	0.351106	-0.351	AK296923.1
11736340_a_at	PCSK1	0.051303	0.000313	-4.10305	0.324704	-0.75	M90753.1
11736400_a_at	DTX3	0.051546	0.000316	-4.09885	0.31453	-0.289	N92708
11730333_at	DPYSL4	0.051914	0.000321	-4.09382	0.302353	-0.309	BC029280.1
11729119_a_at	HSPA1A /// HSPA1B	0.051914	0.000321	4.09379	0.302269	1	NM_005346.4
11739826_s_at	DNAJB12	0.052035	0.000323	-4.09171	0.297252	-0.246	CA432702
11740332_a_at	ATP2A2	0.052294	0.000325	-4.08867	0.289883	-0.284	AK293877.1
11716011_a_at	TNFAIP1	0.052315	0.000328	-4.08499	0.280961	-0.23	BT020121.1
11753020_a_at	CACNB1	0.052315	0.00033	-4.0835	0.277355	-0.333	AK297643.1
11748517_a_at	ACP2	0.052315	0.00033	-4.08291	0.275938	-0.309	AK299382.1
11753458_a_at	AMACR	0.052315	0.000331	-4.08255	0.275063	-0.813	AY330489.1
11752458_a_at	PKM	0.052436	0.000332	-4.08051	0.270129	-0.263	AK294315.1
11747464_a_at	SERINC3	0.052681	0.000335	-4.07761	0.263099	-0.233	AK295120.1
11747817_x_at	ARFGAP1	0.052701	0.000336	-4.07629	0.259915	-0.243	AK296351.1
11719131_x_at	POLR3D	0.053003	0.000339	-4.073	0.251959	-0.272	NM_001722.2
11736963_x_at	FLCN	0.053244	0.000345	4.06668	0.236661	0.363	NM_144997.5
11752774_a_at	RGS6	0.053244	0.000346	-4.06621	0.235537	-0.394	AY309097.1
11740051_at	DUSP27	0.053244	0.000346	-4.06569	0.234281	-0.446	NM_001080426.1
11720529_at	JAZF1	0.053244	0.000346	-4.06565	0.234165	-0.336	AA922111
11721687_at	ID4	0.053244	0.000346	4.06551	0.23384	0.912	NM_001546.2
11755509_a_at	ARHGEF9	0.053499	0.000351	-4.06029	0.221219	-0.403	BE890344
11760774_x_at	GNL1	0.053722	0.000354	-4.05761	0.214743	-0.495	AK293596.1
11736126_x_at	CPLX2	0.054128	0.000361	-4.05019	0.19681	-0.436	BC093706.1
11720874_at	CORO2B	0.054128	0.000361	-4.04982	0.195909	-0.337	AK289678.1
11739161_a_at	IP6K1	0.054128	0.000362	-4.04917	0.19433	-0.291	AK295689.1
11730609_a_at	EFCAB5	0.054593	0.000366	4.04461	0.183315	0.222	NM_198529.3
11741230_a_at	TMEM169	0.054593	0.000368	-4.04297	0.179361	-0.344	BC008604.1
11758202_s_at	ATPIF1	0.054593	0.000368	4.04249	0.17821	0.711	BU537820
11730146_at	KLHL31	0.054593	0.000369	4.04152	0.175855	0.371	NM_001003760.4
11752126_a_at	SPTBN2	0.054593	0.00037	-4.04042	0.173203	-0.391	BC139788.1
11722195_s_at	NMT1	0.054649	0.000372	-4.03894	0.169622	-0.38	AK291936.1
11736429_at	STYX	0.054829	0.000376	4.03521	0.160611	0.559	BC146995.1
11754582_a_at	RMND5B	0.054829	0.000377	-4.03439	0.158644	-0.255	BU688132
11730777_a_at	CEP68	0.054829	0.000378	-4.03333	0.156088	-0.367	AK299373.1
11727664_x_at	STOX1	0.054984	0.00038	4.0312	0.150928	0.725	NM_152709.3
11747120_s_at	HS6ST1	0.055809	0.000388	-4.02297	0.131077	-0.31	AB006179.1
11730087_at	DLGAP3	0.055809	0.000392	-4.01957	0.122853	-0.33	NM_001080418.1
11724365_a_at	FOXP4	0.055809	0.000392	4.01901	0.121517	0.399	AB080747.1
11718927_a_at	ARID5B	0.055809	0.000394	4.01727	0.11731	0.32	NM_032199.1
11727364_s_at	SHC1	0.055809	0.000395	-4.01619	0.114712	-0.283	AK296786.1
11739944_x_at	NBPF15 /// NBPF20 /// NBPF26 /// NBPF8	0.055809	0.000398	4.01408	0.109631	0.482	CA416083
11758277_x_at	NBPF11 /// NBPF12 /// NBPF15 /// NBPF19 /// NBPF20 /// NBPF26 /// NBPF8 /// NBPF9	0.055809	0.000399	4.01273	0.10637	0.388	CD679551
11749769_a_at	B4GALNT1	0.055809	0.000399	-4.01245	0.105689	-0.354	AK293432.1
11719159_at	RAPH1	0.055809	0.000399	-4.01245	0.105677	-0.474	AY494951.1
11726210_at	KLF15	0.055809	0.0004	4.01187	0.104285	0.775	NM_014079.3
11733825_s_at	C1orf198	0.055809	0.0004	4.01185	0.104235	0.462	NM_032800.2
11734942_a_at	FAM212B /// LOC101928718	0.055809	0.000402	-4.00976	0.099207	-0.383	BC031558.1
11728467_at	MAST1	0.055809	0.000403	-4.00958	0.098771	-0.427	AK297553.1
11739429_a_at	ZDHHC24	0.055809	0.000405	-4.00732	0.093319	-0.284	AK301787.1
11728789_at	SLC32A1	0.055809	0.000405	-4.00703	0.092611	-0.521	AY044836.1
11725371_s_at	VEGFA	0.055809	0.000406	4.00634	0.090955	0.658	NM_001025366.1
11722958_a_at	ABLIM2	0.055809	0.000407	-4.0052	0.088216	-0.331	DQ413176.1
11715435_s_at	TIMP3	0.055809	0.000408	4.00489	0.087461	0.55	NM_000362.4
11721933_at	DNAJC27	0.055864	0.00041	-4.00295	0.082776	-0.422	AF178983.1
11752077_a_at	AP2A1	0.055931	0.000412	-4.00064	0.077218	-0.311	BC014214.2
11729576_a_at	TM9SF4	0.056668	0.000419	-3.99477	0.063053	-0.28	BC021107.1
11746914_a_at	ACAD8	0.057161	0.000424	-3.99053	0.052855	-0.348	AK299492.1
11748612_a_at	ETV5	0.058107	0.000432	-3.98342	0.035721	-0.711	AK301878.1
11730585_a_at	ABCG4	0.058346	0.000435	-3.98088	0.029611	-0.541	AK290035.1
11744195_at	FAT3	0.058504	0.000437	3.97887	0.024761	0.237	AK127104.1
11738047_a_at	ELOVL7	0.058627	0.00044	3.97647	0.018994	0.445	NM_024930.2
11750997_a_at	CERK	0.058627	0.000442	-3.97466	0.014635	-0.369	BC067255.1
11752469_a_at	SIAE	0.058627	0.000443	-3.97425	0.013639	-0.305	AF300796.1
11727085_s_at	GJB2	0.058627	0.000444	3.97309	0.010865	0.527	BC071703.1
11731585_a_at	OMA1	0.058627	0.000444	3.97296	0.010551	0.43	NM_145243.3
11747912_a_at	PAPD7	0.058627	0.000445	-3.97209	0.008441	-0.259	AK303516.1
11736553_a_at	TGFB2	0.058869	0.000449	3.96878	0.000486	0.444	NM_003238.2
11747525_a_at	C6orf89	0.058869	0.00045	-3.96811	-0.001139	-0.319	AK300351.1
11748268_x_at	ZNF282	0.058869	0.000451	-3.9676	-0.002368	-0.305	AK316282.1
11716940_a_at	TRIB2	0.05933	0.000455	-3.96371	-0.011711	-0.499	CD243383
11745842_s_at	CNDP2	0.059357	0.000457	-3.96235	-0.014983	-0.326	AK300904.1
11737007_at	LRRC55	0.059357	0.000458	-3.96159	-0.016821	-0.563	BC136737.1
11750646_a_at	PDE2A	0.060031	0.000465	-3.95634	-0.029442	-0.333	AK295676.1
11736133_s_at	PHF19	0.060031	0.000466	3.95544	-0.031614	0.394	AK122744.1
11734939_a_at	SLC16A9	0.060074	0.000467	3.9542	-0.034582	0.656	AK021827.1
11739020_a_at	MFN2	0.060142	0.000472	-3.95059	-0.043262	-0.351	AY028429.1
11760893_x_at	SERGEF	0.060142	0.000472	-3.95017	-0.044277	-0.251	AK294022.1
11742428_a_at	HR	0.060953	0.000484	-3.94112	-0.066022	-0.536	NM_018411.4
11734378_a_at	LRRC27	0.060953	0.000486	-3.93922	-0.070588	-0.442	NM_001143758.1
11749153_a_at	KLHL18	0.060957	0.000488	-3.93825	-0.072909	-0.313	AK295292.1
11733042_at	SLC7A2	0.061639	0.000496	3.93223	-0.087379	0.526	DA830350
11750618_x_at	CORO7	0.061683	0.000497	-3.93103	-0.090264	-0.282	AK296723.1
11721796_at	ALDH9A1	0.061761	0.000502	3.92767	-0.098319	0.445	AK293520.1
11759551_at	OBSL1	0.061761	0.000502	-3.92714	-0.099596	-0.353	BC061909.1
11728285_at	RBMS2	0.061761	0.000507	3.92393	-0.107312	0.517	CB241617
11719936_a_at	EDC3	0.061761	0.000507	-3.92369	-0.107871	-0.372	BC021271.2
11759043_at	VKORC1L1	0.061761	0.000508	-3.92278	-0.110058	-0.311	AU120935
11739498_s_at	NPTX1	0.061761	0.000512	-3.92034	-0.115905	-0.514	BC089441.1
11719902_a_at	PHF11	0.061761	0.000513	3.91975	-0.117338	0.742	NM_001040444.1
11724247_a_at	TMEM127	0.061761	0.000513	-3.91962	-0.117645	-0.265	BG057681
11719970_a_at	PACSIN3	0.061761	0.000513	-3.91948	-0.117967	-0.38	NM_016223.3
11720271_at	RIMS4	0.061784	0.000514	-3.91843	-0.120488	-0.415	AY326954.1
11745763_a_at	PACSIN2	0.061789	0.000516	-3.91726	-0.123304	-0.25	CR533523.1
11718144_s_at	DGCR14	0.061789	0.000518	3.91597	-0.126389	0.325	NM_022719.2
11729789_at	DOHH	0.061789	0.000518	-3.91569	-0.127063	-0.408	NM_001145165.1
11757608_a_at	HRASLS5	0.062012	0.000522	-3.9131	-0.133286	-0.467	AI205515
11743935_a_at	FGD1	0.062012	0.000523	-3.91256	-0.13459	-0.319	AI144463
11745291_a_at	AFF2	0.062195	0.000525	-3.91056	-0.139377	-0.335	L76569.1
11718350_s_at	NLRP2	0.062274	0.000527	3.9092	-0.142648	1.81	NM_017852.2
11741985_a_at	KCNC4	0.062302	0.000529	-3.90813	-0.145196	-0.361	M64676.1
11730022_a_at	PILRB /// STAG3L5P-PVRIG2P-PILRB	0.062428	0.000533	3.90539	-0.151774	0.519	NM_178238.1
11738951_a_at	SPRED3	0.062428	0.000534	-3.90472	-0.153374	-0.746	NM_001039616.1
11718533_a_at	SIK3	0.06277	0.000538	-3.90154	-0.161009	-0.348	AY598338.1
11739917_a_at	CSNK1D	0.062931	0.000545	-3.89712	-0.171589	-0.3	BC003558.1
11760348_at	CRYAB	0.0637	0.000555	3.89018	-0.18821	1.03	AK295498.1
11729865_x_at	SPATA2L	0.063738	0.000556	-3.88909	-0.190824	-0.372	NM_152339.2
11718459_a_at	SLC39A11	0.064124	0.000561	-3.88598	-0.198284	-0.542	BM972404
11753900_x_at	MT2A	0.064143	0.000563	3.885	-0.200622	0.757	BT007315.1
11726573_a_at	SEMA7A	0.064273	0.000565	-3.88338	-0.204489	-0.434	BC101643.1
11763506_a_at	N4BP3	0.064378	0.000567	-3.88192	-0.208007	-0.353	AK127224.1
11739481_x_at	H3F3A /// H3F3AP4	0.064754	0.000572	3.87888	-0.215276	0.269	NM_002107.3
11754977_x_at	CTSB	0.065358	0.000581	-3.87311	-0.22909	-0.21	CR614817.1
11716930_x_at	DGCR2	0.065358	0.000583	-3.87186	-0.232078	-0.329	FJ032369.1
11720596_at	CSRNP2	0.065358	0.000583	-3.87136	-0.233277	-0.294	AB063302.2
11718230_a_at	HLA-F	0.065358	0.000585	3.87031	-0.235789	0.767	NM_018950.2
11724359_a_at	BTRC	0.065603	0.00059	-3.86719	-0.243251	-0.298	DB370402
11738887_s_at	MICA	0.065603	0.000592	3.86581	-0.246532	0.419	NM_000247.1
11752503_x_at	ALDH7A1	0.065603	0.000594	3.86495	-0.248609	0.389	AK297365.1
11736776_at	CBLN1	0.065603	0.000596	-3.86355	-0.251948	-0.359	BC093718.1
11727802_s_at	GJA9-MYCBP /// MYCBP	0.065603	0.000597	3.86269	-0.254	0.277	D50692.1
11733187_a_at	IL7R	0.065603	0.000598	-3.86236	-0.254791	-0.313	BC069999.1
11735224_a_at	KLRG1	0.065603	0.000601	3.86029	-0.259736	0.422	NM_005810.3
11731411_a_at	SLC8A2	0.065603	0.000601	-3.86024	-0.259859	-0.334	AK302552.1
11747396_a_at	DHX38	0.065603	0.000602	-3.85988	-0.260712	-0.304	AK297269.1
11720993_at	SOX2	0.065603	0.000602	3.85972	-0.261108	0.787	NM_003106.2
11724449_at	ZDHHC22	0.065999	0.000607	-3.85663	-0.268476	-0.367	BC117676.2
11735593_a_at	SLC24A4	0.065999	0.000608	-3.85582	-0.27043	-0.491	AK295059.1
11729533_s_at	REM2	0.066039	0.00061	-3.85477	-0.272941	-0.262	NM_173527.2
11715463_s_at	IGFBP4	0.06624	0.000614	-3.85199	-0.279568	-0.332	AK290810.1
11725061_a_at	USP7	0.066317	0.000617	-3.85075	-0.282545	-0.314	BU857274
11720897_at	SEMA4C	0.066645	0.000623	-3.84694	-0.291627	-0.356	BC109103.1
11743229_a_at	PCDHGC4	0.066645	0.000624	-3.84635	-0.293038	-0.427	NM_032406.1
11752159_a_at	HDLBP	0.066645	0.000625	-3.84565	-0.294719	-0.223	AK296684.1
11718891_s_at	FOXO3 /// FOXO3B	0.066785	0.000628	3.84406	-0.298518	0.279	NM_001455.3
11753356_x_at	TUBB	0.066786	0.00063	-3.84244	-0.302383	-0.25	AK302195.1
11745372_a_at	SYT9	0.066991	0.000636	-3.83922	-0.310077	-0.447	BC029605.1
11747132_at	LOC101927183	0.067313	0.000641	-3.8363	-0.317046	-0.367	AK296102.1
11719076_a_at	REEP1	0.06742	0.000646	-3.83336	-0.324057	-0.425	AK297287.1
11719528_at	PVRL2	0.06742	0.000649	-3.83174	-0.327931	-0.303	NM_002856.2
11756017_a_at	LOC105377403 /// RNF185	0.06742	0.000652	-3.82979	-0.332589	-0.281	CR456349.1
11719234_at	RASL12	0.06742	0.000653	3.82936	-0.333595	0.516	NM_016563.2
11748661_a_at	KCNJ11	0.06742	0.000654	-3.82867	-0.335258	-0.372	AK301550.1
11745139_a_at	NOL6	0.06742	0.000655	-3.82809	-0.336644	-0.436	AF361080.1
11749379_a_at	UXS1	0.06742	0.000659	-3.82573	-0.342264	-0.236	AK304872.1
11731981_a_at	ADTRP	0.06742	0.00066	-3.82523	-0.343457	-0.914	AK300919.1
11763769_a_at	MAN2A2	0.06742	0.00066	-3.82519	-0.343548	-0.405	AK308838.1
11718002_at	C10orf54	0.06742	0.000661	3.8248	-0.34448	0.572	NM_022153.1
11734297_s_at	ZXDA /// ZXDB	0.06742	0.000663	-3.82366	-0.347207	-0.323	NM_007156.3
11750686_a_at	KIF3C	0.06742	0.000664	-3.82285	-0.349125	-0.26	AK293738.1
11751854_a_at	GSG1L	0.06742	0.000664	-3.8227	-0.349476	-0.534	AY302134.1
11757842_s_at	MIEF1	0.06742	0.000666	-3.82165	-0.351981	-0.373	DB380897
11754454_s_at	RAB13	0.06742	0.00067	3.81961	-0.356854	0.46	AK128675.1
11741493_a_at	PEX5	0.06742	0.00067	-3.81954	-0.357028	-0.429	AK302742.1
11753437_a_at	MED25	0.067442	0.000675	-3.81693	-0.363254	-0.349	EU392506.1
11746590_a_at	RGS8	0.067445	0.000677	-3.81547	-0.36673	-0.637	AK296514.1
11727067_a_at	SLIT3	0.067445	0.000679	-3.81464	-0.368702	-0.252	BC146759.1
11723692_a_at	CD302 /// LY75-CD302	0.067579	0.000682	3.81314	-0.372275	0.674	AW237733
11739235_at	PDE12	0.067617	0.000683	-3.81218	-0.374574	-0.296	AB115695.1
11747127_a_at	RPRD1B	0.068067	0.000689	-3.80894	-0.382291	-0.432	DQ372938.1
11754754_s_at	ADAMTS18	0.068689	0.0007	3.80342	-0.395428	0.582	AK131403.1
11749906_a_at	AQP9	0.068689	0.0007	-3.80328	-0.395754	-0.444	AK300055.1
11717101_a_at	SLC38A1	0.068733	0.000702	-3.80228	-0.398147	-0.401	BF515894
11761222_x_at	GORASP1	0.068733	0.000704	-3.80081	-0.401637	-0.275	AK300271.1
11744994_a_at	CHPF2	0.068977	0.000708	-3.79874	-0.406574	-0.302	BC064509.1
11750982_x_at	SHKBP1	0.069015	0.00071	-3.79779	-0.408827	-0.494	AK300808.1
11727454_at	SCGB1A1	0.069276	0.000714	-3.79564	-0.413952	-0.61	NM_003357.3
11762267_at	ADAMTS3	0.069299	0.000718	-3.79379	-0.418355	-0.439	AK295131.1
11722685_s_at	LIFR	0.069299	0.000719	3.79331	-0.4195	0.709	NM_001127671.1
11749939_x_at	AIF1L	0.069333	0.000723	-3.79126	-0.424372	-0.488	AK300473.1
11747636_a_at	PLA2G6	0.069333	0.000723	-3.79093	-0.425157	-0.261	AK300459.1
11753507_a_at	SCAF1	0.069476	0.000726	-3.78943	-0.42873	-0.425	BC011662.2
11746016_x_at	MSTO1 /// MSTO2P	0.069891	0.000733	-3.78574	-0.437503	-0.364	AK295146.1
11747016_x_at	PGAP3	0.069896	0.000735	-3.78464	-0.440135	-0.355	AK294639.1
11729131_a_at	PSME3	0.069896	0.000738	-3.78356	-0.442691	-0.276	BC002684.1
11736499_at	TMEM38A	0.069896	0.000742	-3.78139	-0.447858	-0.337	AK292764.1
11754585_a_at	WDR82	0.069988	0.000746	-3.77916	-0.453153	-0.282	BM472646
11728089_a_at	DKK2	0.069988	0.000747	-3.77892	-0.453735	-0.584	BC075078.2
11725937_a_at	LGALS3	0.069988	0.000748	3.77844	-0.454877	0.66	BC053667.1
11755571_a_at	MAP7D1	0.069988	0.000748	-3.77804	-0.455822	-0.259	AY007099.1
11754573_a_at	LPIN1	0.070517	0.000759	3.77268	-0.468566	0.39	AL357194.1
11759373_a_at	CSRP1	0.070517	0.000764	3.77052	-0.473697	0.446	BX641046.1
11741071_a_at	ANK1	0.070517	0.000764	-3.77013	-0.47462	-0.499	BC030957.1
11723579_at	SMIM13	0.070517	0.000765	-3.7699	-0.475154	-0.559	AK299804.1
11761536_a_at	TM2D3	0.070517	0.000766	-3.76956	-0.475975	-0.698	AK297048.1
11757748_x_at	RPL23A	0.070592	0.000768	3.76845	-0.478594	0.603	BM020954
11752772_a_at	KLHL3	0.070599	0.000769	-3.76772	-0.480335	-0.521	AK303916.1
11727880_a_at	CHAF1A	0.070893	0.000777	-3.76412	-0.488881	-0.439	CV810499
11718952_at	EPB41L5	0.070893	0.000779	3.76316	-0.49117	0.501	NM_020909.2
11718925_a_at	WWP2	0.070893	0.00078	-3.76271	-0.492248	-0.261	U96114.1
11733100_at	USP12	0.071162	0.000784	-3.76056	-0.497334	-0.48	AK289685.1
11716679_s_at	SLC39A9	0.071239	0.000786	-3.75947	-0.499934	-0.411	BC064383.1
11750417_a_at	PRG4	0.071487	0.000792	3.75678	-0.506319	0.44	AK301343.1
11729120_x_at	HSPA1B	0.071931	0.0008	3.75308	-0.515103	0.858	NM_005346.4
11749707_a_at	HECTD3	0.071982	0.000802	-3.75213	-0.517355	-0.293	AK301124.1
11750324_a_at	GAS7	0.072356	0.000808	-3.74926	-0.524169	-0.625	AK293755.1
11717122_s_at	C6orf106	0.072356	0.000809	-3.74857	-0.525801	-0.285	BU631150
11727237_a_at	UST	0.072356	0.000812	-3.74722	-0.528996	-0.481	BC093694.1
11715367_s_at	2002-09-01	0.072356	0.000813	3.74689	-0.529783	0.256	NM_001008491.1
11763223_at	GAP43	0.072356	0.000813	3.74677	-0.530068	0.252	BT019771.1
11745909_a_at	AKIP1	0.072455	0.000817	-3.74531	-0.53352	-0.361	AF512007.1
11746692_a_at	BAZ1A	0.072455	0.000818	3.74448	-0.535488	0.381	AF221130.1
11736938_a_at	USP36	0.072455	0.00082	-3.74394	-0.536775	-0.381	NM_025090.3
11751898_a_at	SCN8A	0.072455	0.00082	-3.74355	-0.537698	-0.548	FJ611941.1
11760450_x_at	ADAM15	0.072743	0.000826	-3.74111	-0.543489	-0.258	AK295614.1
11728686_a_at	SFXN1	0.072743	0.000828	-3.74026	-0.54549	-0.338	DA557901
11741249_a_at	NCDN	0.072743	0.000829	-3.7397	-0.546827	-0.236	AB018739.2
11719366_s_at	CXCL1	0.072743	0.00083	3.73906	-0.54834	0.231	NM_001511.1
11753575_at	COQ7	0.072743	0.000831	-3.7387	-0.54919	-0.272	AF374413.1
11740951_s_at	HRH2	0.072781	0.000834	-3.73717	-0.552818	-0.474	NM_022304.2
11748347_a_at	ANKRD28	0.073038	0.000839	-3.73516	-0.557586	-0.472	AK299540.1
11751510_s_at	RARA	0.073038	0.00084	-3.73452	-0.559111	-0.586	AK303868.1
11756112_x_at	DCAF7	0.073169	0.000846	-3.73185	-0.565439	-0.282	BC027489.1
11758706_s_at	SGK494	0.073169	0.000847	3.73142	-0.566452	0.681	BG656290
11739762_a_at	CLDN10	0.073169	0.000848	3.73102	-0.567395	0.541	NM_182848.2
11720220_a_at	FBXL2	0.073169	0.000849	-3.73054	-0.568532	-0.258	AK297534.1
11753136_a_at	ADGRB2	0.074091	0.000864	-3.72385	-0.584368	-0.452	AK294999.1
11721112_a_at	ACP6	0.074333	0.000869	3.72197	-0.588829	0.497	NM_016361.3
11760896_x_at	SLC29A1	0.074354	0.00087	-3.72121	-0.590628	-0.375	AK293558.1
11746812_a_at	BCOR	0.074748	0.000877	-3.71857	-0.596883	-0.431	BC128387.1
11715413_s_at	TSC22D1	0.074858	0.000882	3.71621	-0.60246	0.267	NM_006022.2
11718522_a_at	SMG7	0.074858	0.000884	-3.71551	-0.604116	-0.289	AY386363.1
11739205_a_at	TTL	0.074858	0.000884	-3.71548	-0.604176	-0.397	BC036819.1
11724276_a_at	SLC35C1	0.074858	0.000884	-3.71541	-0.604339	-0.323	AF323970.1
11764037_s_at	DNAJA1	0.075188	0.000889	3.71311	-0.609795	0.544	AI146480
11726074_a_at	ARHGEF7	0.075192	0.000894	-3.71111	-0.614523	-0.272	BC060776.1
11764069_at	STK3	0.075192	0.000897	-3.70992	-0.617343	-0.459	AW873614
11717701_a_at	DCAF8	0.075192	0.000898	-3.70946	-0.618432	-0.263	CA310105
11747969_a_at	RGL1	0.075192	0.000899	-3.70909	-0.61931	-0.417	AK316526.1
11721775_s_at	ASPH	0.075192	0.0009	3.70859	-0.620473	0.751	NM_032466.2
11734645_a_at	PCDHA3	0.076098	0.000912	-3.70344	-0.632667	-0.464	NM_031497.1
11759984_a_at	ZNF273	0.076287	0.000916	3.70186	-0.636395	0.231	BC019234.1
11753449_a_at	ABHD16A	0.076591	0.000921	-3.69972	-0.641445	-0.387	AK303496.1
11716153_a_at	PAFAH1B1	0.07661	0.000923	-3.69899	-0.643163	-0.425	L13386.1
11719771_a_at	EXOC7	0.077109	0.000931	-3.69591	-0.650454	-0.27	BC011045.1
11736702_a_at	MAP3K9	0.077455	0.000937	-3.69358	-0.655946	-0.601	AK294571.1
11730861_at	EXTL1	0.077778	0.000942	-3.69138	-0.661147	-0.29	U67191.1
11757826_a_at	DHX8	0.078073	0.000947	-3.68932	-0.666015	-0.311	BQ015274
11750705_a_at	OSBP2	0.078088	0.00095	-3.68823	-0.668579	-0.394	AK296354.1
11743972_a_at	DDIT4	0.078088	0.000952	3.6876	-0.670067	1.08	AW169241
11755743_a_at	ECRP /// RNASE2	0.07828	0.000957	3.68529	-0.675527	0.37	BC143321.1
11731946_at	PAQR9	0.078322	0.000961	-3.68377	-0.679124	-0.484	BC118666.1
11755971_a_at	2012-09-01	0.078322	0.000961	-3.68372	-0.679222	-0.369	AK098718.1
11751366_a_at	GEMIN4	0.07841	0.000964	-3.68254	-0.682022	-0.38	AK302722.1
11760232_a_at	SFSWAP	0.07841	0.000967	-3.68155	-0.684359	-0.385	BQ018725
11727318_at	PURG	0.078844	0.000974	3.67873	-0.691019	0.417	NM_001015508.1
11751895_a_at	DOCK4	0.079075	0.00098	-3.67638	-0.696552	-0.394	BC117689.1
11715717_s_at	MSN	0.079411	0.000988	3.67353	-0.703261	0.508	NM_002444.2
11748400_s_at	TPM4	0.079411	0.000991	-3.6724	-0.705926	-0.362	AK301285.1
11731228_a_at	DLK2	0.079411	0.000991	-3.67218	-0.706464	-0.376	NM_023932.2
11733154_at	UBTD2	0.07962	0.000997	-3.67005	-0.711481	-0.337	AF251700.1
11725386_a_at	HOMER1	0.07962	0.000998	-3.66948	-0.712817	-0.579	BC015502.1
11750032_a_at	MYBBP1A	0.080072	0.00101	-3.66673	-0.71931	-0.338	AK301622.1
11747355_a_at	FSCN1	0.080312	0.00101	-3.66388	-0.726018	-0.38	BC007948.2
11724681_a_at	ATG16L1	0.080312	0.00101	-3.66358	-0.726722	-0.369	EF560734.1
11742968_a_at	MED8	0.080312	0.00102	-3.66183	-0.730836	-0.346	AF521562.1
11752292_s_at	KAT7	0.080312	0.00102	-3.66164	-0.731304	-0.319	AK297212.1
11739491_a_at	MGAT4A	0.080312	0.00102	-3.66162	-0.731341	-0.392	AK128366.1
11716705_at	TRIM44	0.080312	0.00102	-3.6607	-0.73352	-0.424	BC013166.1
11744110_at	TMEM101	0.080312	0.00103	-3.65941	-0.736547	-0.371	BX427411
11725039_at	FGF2	0.080312	0.00103	3.65898	-0.737561	0.981	AB451321.1
11726455_x_at	MYO5B	0.080312	0.00103	-3.65859	-0.738491	-0.346	BM678968
11754170_a_at	TBRG1	0.080312	0.00103	-3.65834	-0.739073	-0.335	AY696294.1
11754253_a_at	COLGALT2	0.080482	0.00103	-3.65694	-0.742366	-0.395	AI201574
11729772_at	RNASE2	0.08063	0.00104	3.65496	-0.747023	0.378	NM_002934.2
11720383_a_at	STX6	0.08063	0.00104	-3.65445	-0.74822	-0.245	BC009944.2
11731896_a_at	TNFSF4	0.081245	0.00105	3.65098	-0.756399	0.229	NM_003326.3
11741445_a_at	PTGES2	0.081519	0.00105	-3.64911	-0.760793	-0.39	AK301618.1
11756848_a_at	MCHR1	0.081663	0.00106	-3.6477	-0.764105	-0.433	AK308739.1
11720562_a_at	PLXNA2	0.081663	0.00106	-3.64667	-0.76655	-0.391	BC136530.1
11758774_at	HACD2	0.081849	0.00107	-3.64397	-0.772902	-0.321	AK074605.1
11721302_a_at	CLEC2B	0.081849	0.00107	3.64344	-0.774128	0.814	BC005254.1
11719499_at	MAOB	0.081938	0.00107	3.64245	-0.776472	0.267	NM_000898.4
11736598_a_at	DLG3	0.082118	0.00108	-3.63917	-0.784171	-0.426	AK304020.1
11729622_at	CLCN4	0.082118	0.00109	-3.63559	-0.792591	-0.284	AA071195
11750282_x_at	DBNL	0.082118	0.00109	-3.63556	-0.792678	-0.275	AK293340.1
11727244_a_at	CCDC66	0.082118	0.0011	3.63441	-0.795375	0.276	NM_001141947.1
11754188_s_at	EIF2AK1	0.082118	0.0011	-3.63433	-0.795564	-0.356	AI191458
11743679_a_at	PTCH1	0.082118	0.0011	3.63207	-0.800878	0.568	DB299015
11749244_s_at	FAM98A	0.082118	0.00111	-3.6307	-0.804088	-0.329	AK300023.1
11742281_at	NAF1	0.082118	0.00111	-3.62993	-0.805896	-0.328	NM_001128931.1
11736974_a_at	SMURF1	0.082118	0.00111	-3.62985	-0.806093	-0.277	BC136804.1
11730845_a_at	PIK3R3	0.082118	0.00111	-3.6293	-0.807389	-0.296	AK304713.1
11724104_s_at	C8orf44-SGK3 /// SGK3	0.082118	0.00111	3.62928	-0.807415	0.405	NM_001033578.1
11723307_a_at	ACACA	0.082118	0.00112	-3.62724	-0.812219	-0.25	AK295805.1
11757448_s_at	ADD3	0.082118	0.00112	3.6272	-0.81231	0.584	AA866216
11753006_a_at	BCR	0.082118	0.00112	-3.62678	-0.813308	-0.514	EU216063.1
11730786_a_at	KLHL20	0.082118	0.00112	-3.62661	-0.813708	-0.191	AB026190.1
11748947_x_at	UBTF	0.082118	0.00112	-3.6263	-0.814434	-0.249	AK291733.1
11723167_at	EPHB2	0.082118	0.00112	-3.6259	-0.815359	-0.348	NM_004442.6
11748887_a_at	RING1	0.082118	0.00112	-3.62566	-0.815924	-0.256	AK297552.1
11741388_a_at	TSPAN14	0.082118	0.00112	-3.62552	-0.816256	-0.318	AK295321.1
11731522_a_at	ZNF592	0.082602	0.00113	-3.62227	-0.823885	-0.321	DB363212
11740369_x_at	PDLIM5	0.082602	0.00113	3.62147	-0.825759	0.472	AL832157.1
11757731_s_at	RAB31	0.082634	0.00114	3.61885	-0.831911	0.423	BE789881
11749070_x_at	PAQR4	0.082634	0.00114	-3.61824	-0.833339	-0.272	AK295348.1
11718269_x_at	ANGPTL2	0.082634	0.00114	-3.61777	-0.834444	-0.395	AY358274.1
11759525_at	GADD45B	0.082634	0.00115	3.61654	-0.837345	0.866	CD240090
11759408_at	AQR	0.082634	0.00115	-3.61641	-0.83764	-0.355	AK001173.1
11758993_at	TRIM52	0.082634	0.00115	3.61557	-0.839607	0.453	BM983088
11726360_a_at	ALDH3A1	0.082634	0.00115	-3.61503	-0.840893	-0.269	NM_001135168.1
11750950_a_at	CACNA1D	0.082634	0.00115	-3.61459	-0.84191	-0.496	AK294585.1
11719231_a_at	PTPRS	0.082634	0.00116	-3.61326	-0.845029	-0.256	U35234.1
11726815_a_at	GPRIN1	0.082634	0.00116	-3.61278	-0.84617	-0.292	NM_052899.2
11730859_a_at	SLC6A7	0.082634	0.00116	-3.61276	-0.846202	-0.524	BC113425.1
11739164_a_at	PYCRL	0.082634	0.00116	-3.61264	-0.846481	-0.326	AK023914.1
11750688_a_at	EFR3B	0.082634	0.00116	-3.612	-0.847996	-0.441	BC049384.1
11745524_a_at	CTNNBIP1	0.082634	0.00116	-3.61095	-0.850465	-0.301	BC146896.1
11751396_a_at	SRCIN1	0.082711	0.00117	-3.61005	-0.852572	-0.437	BC033233.1
11754475_a_at	IQCK	0.082766	0.00117	3.6092	-0.854557	0.514	AF520569.1
11755718_s_at	HDAC1	0.082766	0.00117	3.60871	-0.855713	0.529	AK225555.1
11735711_a_at	CSNK1G2	0.08299	0.00118	-3.607	-0.859707	-0.269	BC018699.2
11720908_a_at	LRRC16A	0.08299	0.00118	3.6066	-0.860666	0.45	NM_017640.4
11750851_a_at	SLC6A6	0.083721	0.00119	-3.60194	-0.871589	-0.603	AK303649.1
11720235_a_at	RHOBTB2	0.083974	0.0012	-3.59991	-0.876346	-0.235	BU734296
11734109_at	LSM11	0.083974	0.0012	-3.59941	-0.877503	-0.45	BC126449.1
11751561_a_at	SLC12A5	0.084152	0.00121	-3.59785	-0.881162	-0.363	AK296331.1
11747892_a_at	TOMM40L	0.084152	0.00121	-3.59668	-0.883916	-0.306	AK297848.1
11755880_a_at	SNX33	0.084152	0.00121	-3.59659	-0.884125	-0.208	AK091291.1
11718792_a_at	EXOC4	0.084152	0.00121	-3.59617	-0.885092	-0.252	AK298191.1
11751668_a_at	AGPAT1	0.084152	0.00121	-3.59593	-0.885672	-0.205	AK315950.1
11752012_a_at	SREBF2	0.084165	0.00121	-3.59533	-0.88707	-0.269	AK299914.1
11735483_at	LANCL3	0.084887	0.00123	-3.5906	-0.898137	-0.18	NM_198511.1
11742118_a_at	NEIL2	0.084887	0.00123	-3.59048	-0.898421	-0.406	AK294224.1
11749952_a_at	CFAP46	0.08496	0.00124	-3.58801	-0.904208	-0.571	BC044661.1
11753142_a_at	PSMD11	0.08496	0.00124	-3.58734	-0.905788	-0.243	AK300342.1
11726249_a_at	PARP1	0.08496	0.00124	-3.58725	-0.905985	-0.331	BM459863
11743458_a_at	FAM49A	0.08496	0.00124	-3.58698	-0.906625	-0.384	BG206322
11755696_a_at	PRDM11	0.085127	0.00125	-3.58562	-0.909799	-0.226	AK094792.1
11730200_a_at	ALAD	0.085298	0.00125	-3.58336	-0.915089	-0.293	M13928.1
11719660_at	ATP1A2	0.086198	0.00127	3.57831	-0.926894	0.559	NM_000702.3
11758884_at	AK3	0.086378	0.00128	3.57609	-0.932101	0.688	BX640794.1
11745955_a_at	CLSTN1	0.086378	0.00128	-3.57546	-0.933569	-0.181	AK304813.1
11739983_x_at	PRH1	0.086378	0.00128	-3.57451	-0.935798	-0.484	BC133676.1
11739722_a_at	ATP2B2	0.086378	0.00128	-3.57415	-0.936622	-0.363	M97260.1
11717207_x_at	GOLGA2	0.086378	0.00128	-3.57378	-0.937485	-0.323	L06147.1
11721963_a_at	SLC4A8	0.086378	0.00129	-3.57335	-0.9385	-0.535	DQ063579.2
11735907_at	GJD2	0.086387	0.00129	-3.57255	-0.940382	-0.685	BC112110.1
11745048_a_at	ACSBG1	0.086387	0.00129	3.57195	-0.941772	0.792	AK294202.1
11747314_a_at	PDP1	0.086387	0.00129	-3.57165	-0.942465	-0.379	AK302651.1
11747677_a_at	BZW2	0.086387	0.0013	-3.57019	-0.94588	-0.496	AK300655.1
11717147_a_at	PTPN1	0.086387	0.0013	-3.56978	-0.946848	-0.268	AK290638.1
11752079_x_at	ADAMTS4	0.086387	0.0013	-3.5697	-0.947032	-0.751	AK291573.1
11721441_x_at	RSRP1	0.086529	0.0013	3.56816	-0.950626	0.496	NM_020317.3
11740649_a_at	IRAK4	0.086539	0.00131	3.56749	-0.952193	0.283	AY340963.1
11751026_a_at	CHRNA2	0.087284	0.00132	-3.56371	-0.961018	-0.755	AK296348.1
11724115_at	ZNF512B	0.08783	0.00134	-3.55894	-0.972172	-0.36	BC125128.1
11746873_a_at	MFSD8	0.08783	0.00134	-3.55879	-0.972517	-0.333	AK294439.1
11760611_x_at	SETD6	0.087864	0.00134	-3.55711	-0.976428	-0.366	AK304822.1
11743596_a_at	PTPRE	0.087864	0.00135	-3.55583	-0.979417	-0.409	AI431466
11749887_a_at	VIPR1	0.087864	0.00135	-3.55536	-0.980533	-0.38	AK293548.1
11737365_a_at	PCDHA1 /// PCDHA10 /// PCDHA11 /// PCDHA12 /// PCDHA13 /// PCDHA2 /// PCDHA3 /// PCDHA4 /// PCDHA5 /// PCDHA6 /// PCDHA7 /// PCDHA8 /// PCDHA9 /// PCDHAC1 /// PCDHAC2	0.087887	0.00135	-3.5545	-0.982525	-0.304	AW136168
11718812_a_at	MKNK1	0.08879	0.00137	3.5501	-0.992796	0.451	NM_003684.4
11762957_x_at	DPY30	0.089525	0.00138	-3.54645	-1.0013	-0.334	AK295755.1
11748852_x_at	HMP19	0.089639	0.00139	-3.54496	-1.00478	-0.312	AK294383.1
11762736_at	BTNL9	0.089713	0.00139	3.54415	-1.00668	0.593	BC062459.1
11763340_s_at	LOC642852	0.090142	0.0014	3.54133	-1.01325	0.681	BU171903
11738433_at	MAP1LC3C	0.090158	0.0014	-3.54056	-1.01504	-0.28	NM_001004343.2
11723657_a_at	ZNF668	0.090158	0.0014	-3.54026	-1.01573	-0.282	NM_024706.3
11731110_at	ADAM17	0.090244	0.00141	3.5394	-1.01774	0.359	NM_003183.4
11751996_a_at	HIRA	0.091149	0.00142	-3.53509	-1.02778	-0.264	AK302835.1
11717367_at	ZC3HAV1	0.091625	0.00143	3.53168	-1.03573	0.788	BC027462.1
11753791_s_at	PRKAR1A	0.091625	0.00143	-3.53162	-1.03587	-0.614	EF428111.1
11745097_s_at	FAM135B	0.091756	0.00144	-3.53058	-1.03829	-0.42	BC037288.1
11740594_s_at	HIST1H3E	0.091955	0.00145	-3.52757	-1.04528	-0.29	NM_003532.2
11756020_a_at	LY6G5C	0.091955	0.00145	3.52689	-1.04687	0.635	AJ315541.1
11723093_a_at	CYLD	0.091955	0.00145	-3.5268	-1.04709	-0.191	CN480592
11746607_a_at	UBN1	0.092299	0.00146	-3.52488	-1.05155	-0.402	AK300131.1
11734186_a_at	PPIL6	0.092656	0.00147	3.52292	-1.05613	0.383	NM_173672.3
11737797_a_at	STRIP1	0.092801	0.00147	-3.52158	-1.05923	-0.28	BC121793.1
11745816_a_at	CDIP1	0.092801	0.00147	-3.52134	-1.05979	-0.298	CR533446.1
11755924_a_at	RAB11FIP4	0.092852	0.00148	-3.52057	-1.06159	-0.394	AK097424.1
11749206_a_at	TUB	0.092852	0.00148	-3.52013	-1.06261	-0.453	AK293528.1
11719784_x_at	RPS23	0.092852	0.00148	3.51967	-1.06367	0.99	NM_001025.4
11747196_s_at	CR1 /// CR1L	0.092928	0.00148	3.51887	-1.06554	0.736	BC109190.1
11724043_a_at	PDZD4	0.092942	0.00149	-3.518	-1.06755	-0.234	BC143545.1
11739018_a_at	USP22	0.092942	0.00149	-3.51745	-1.06884	-0.329	BC126898.1
11737020_x_at	AGAP2	0.092942	0.00149	-3.51736	-1.06905	-0.274	NM_014770.2
11753505_a_at	PGAP2	0.093405	0.0015	-3.51405	-1.07675	-0.421	AY373030.1
11737228_a_at	SETD4	0.093405	0.0015	-3.51391	-1.07706	-0.235	NM_001007259.1
11744217_a_at	TSPAN17	0.093405	0.0015	-3.5134	-1.07825	-0.424	CR599209.1
11726721_x_at	MPG	0.093669	0.00152	-3.5105	-1.08499	-0.235	NM_002434.2
11733083_s_at	PALLD	0.093669	0.00152	3.50936	-1.08765	0.799	NM_016081.3
11747143_x_at	ACSL6	0.093669	0.00152	-3.50932	-1.08773	-0.317	AF129166.1
11757844_s_at	GNG5	0.093687	0.00152	3.50854	-1.08955	0.927	H26382
11747420_s_at	ARF3	0.093738	0.00153	-3.5077	-1.09151	-0.321	AK300080.1
11729652_a_at	CYP11A1	0.093738	0.00153	3.50665	-1.09393	0.523	NM_000781.2
11719626_at	RDH10	0.093738	0.00153	-3.50589	-1.09571	-0.487	AF456765.1
11748548_a_at	P2RX4	0.093738	0.00153	-3.50574	-1.09606	-0.256	AK293660.1
11736439_a_at	INF2	0.093738	0.00154	-3.5056	-1.09638	-0.461	AK290083.1
11746890_a_at	RPS6KL1	0.093738	0.00154	-3.50501	-1.09775	-0.36	AK299846.1
11722399_a_at	DAPK3	0.093808	0.00154	-3.50401	-1.10007	-0.342	BF686824
11734578_a_at	CFH	0.093808	0.00154	3.50378	-1.1006	0.845	NM_001014975.2
11724470_s_at	MGST1	0.093914	0.00155	3.50271	-1.1031	0.819	NM_145791.1
11763848_a_at	TRIM35	0.093914	0.00155	-3.50179	-1.10522	-0.365	AK308236.1
11737551_at	B3GALT1	0.093914	0.00155	-3.5009	-1.10729	-0.374	BC104813.1
11753095_a_at	SLC22A15	0.093914	0.00156	-3.50048	-1.10826	-0.469	AY358258.1
11748528_a_at	DEDD	0.093914	0.00156	-3.49887	-1.11201	-0.221	AF064605.3
11719688_a_at	TCF25	0.093914	0.00157	-3.4983	-1.11334	-0.261	NM_014972.2
11724336_a_at	HSPA12A	0.093914	0.00157	-3.49773	-1.11466	-0.476	AK294884.1
11748036_a_at	ATP2A3	0.093935	0.00157	-3.49707	-1.11619	-0.387	AF068220.1
11720572_x_at	JADE2	0.093935	0.00157	-3.49633	-1.1179	-0.338	AK290471.1
11744968_a_at	SEZ6	0.093935	0.00157	-3.49625	-1.11809	-0.568	AF502130.1
11726895_a_at	IRAK3	0.09396	0.00158	3.4954	-1.12007	0.435	BC057800.1
11732202_s_at	TMEM39A	0.09396	0.00158	3.49522	-1.12047	0.386	BC021277.2
11748895_a_at	GRPEL2	0.094128	0.00158	-3.49407	-1.12313	-0.382	AK294005.1
11718143_a_at	LOC81691	0.09446	0.00159	-3.49226	-1.12734	-0.263	NM_030941.2
11755808_a_at	KIAA1462	0.094498	0.00159	-3.49165	-1.12876	-0.508	BC153865.1
11751406_a_at	RABGGTA	0.094687	0.0016	-3.48996	-1.13267	-0.297	AK303247.1
11732273_at	COA7	0.095039	0.00161	-3.48716	-1.13917	-0.229	NM_023077.1
11744354_a_at	TATDN2	0.095039	0.00162	-3.48579	-1.14234	-0.333	BC101776.1
11748803_a_at	RERG	0.095266	0.00163	3.48353	-1.14759	0.614	AK295343.1
11760615_x_at	SKIV2L	0.095266	0.00163	-3.48351	-1.14764	-0.339	AK293881.1
11748547_a_at	TMEM39B	0.095789	0.00164	-3.47947	-1.15699	-0.31	AK296653.1
11721057_a_at	ANO10	0.095789	0.00164	-3.47937	-1.15723	-0.203	NM_018075.3
11736031_at	DHX16	0.095789	0.00164	-3.47935	-1.15728	-0.328	BU741122
11718018_a_at	ADARB1	0.095789	0.00165	-3.47914	-1.15776	-0.45	BC065545.1
11747890_a_at	CTPS1	0.095888	0.00166	-3.47666	-1.16351	-0.48	AK304817.1
11760824_at	MORN5	0.095888	0.00166	3.47556	-1.16605	0.567	AK302081.1
11756649_a_at	SEH1L	0.095888	0.00166	-3.47534	-1.16656	-0.335	AK314403.1
11749969_a_at	TSPAN5	0.095888	0.00166	-3.47479	-1.16783	-0.256	AK295385.1
11731858_a_at	ZNF529	0.095888	0.00166	3.47469	-1.16807	0.505	NM_001145649.1
11735007_a_at	FCHSD1	0.096013	0.00167	-3.47374	-1.17026	-0.307	NM_033449.1
11719481_a_at	FABP7	0.096131	0.00168	3.47174	-1.17489	0.378	NM_001446.3
11728867_a_at	PCK2	0.096131	0.00168	-3.4708	-1.17707	-0.309	NM_001018073.1
11741315_a_at	PLSCR4	0.096131	0.00168	3.4705	-1.17777	0.839	NM_001128305.1
11736681_at	SLC46A1	0.096131	0.00168	3.47027	-1.17831	0.354	NM_080669.3
11751261_a_at	ITPK1	0.096131	0.00168	-3.47015	-1.17857	-0.183	AK293515.1
11723903_at	PLEKHG1	0.096179	0.00169	3.46941	-1.18028	0.453	NM_001029884.1
11751419_s_at	TMEM185A	0.096179	0.00169	-3.46878	-1.18175	-0.267	AK297335.1
11746334_a_at	SV2B	0.096179	0.00169	-3.46809	-1.18335	-0.538	AK294902.1
11746771_a_at	CCDC130	0.096179	0.00169	-3.46797	-1.18361	-0.265	AK293927.1
11718635_at	KIF1B	0.096179	0.00169	3.46774	-1.18415	0.778	NM_183416.3
11747189_a_at	BCL11A	0.096342	0.0017	-3.46665	-1.18667	-0.291	AK297507.1
11740351_a_at	SEZ6L	0.09659	0.00171	-3.46523	-1.18997	-0.4	BC126115.1
11763981_s_at	XPNPEP3	0.096609	0.00171	3.46471	-1.19116	0.383	CN478808
11727184_x_at	ZNF175	0.096999	0.00172	3.4626	-1.19603	0.263	NM_007147.2
11723249_a_at	EML2	0.096999	0.00172	-3.46228	-1.19678	-0.384	BE793842
11752473_x_at	MED24	0.09811	0.00174	-3.45667	-1.20975	-0.266	AK293309.1
11717774_a_at	PLEKHB1	0.09851	0.00176	3.45415	-1.21558	0.189	NM_021200.2
11715792_a_at	STOM	0.099329	0.00178	3.44966	-1.22596	0.526	NM_198194.1
11723175_at	PLEKHA6	0.099521	0.00178	-3.44831	-1.22907	-0.266	BC152475.1
11740168_at	HUNK	0.099521	0.00179	-3.44761	-1.23069	-0.378	CD625789
11726435_at	DAGLA	0.099554	0.00179	-3.447	-1.23208	-0.299	NM_006133.1
11728117_a_at	ADAMTSL3	0.099554	0.00179	-3.44661	-1.23298	-0.469	NM_207517.2
11724986_a_at	CCDC113	0.099725	0.0018	-3.44417	-1.23863	-0.328	CR533506.1
11763794_a_at	DUSP22	0.099725	0.0018	-3.44379	-1.2395	-0.323	AK310653.1
11746320_x_at	SERPINH1	0.099831	0.00181	3.44215	-1.24328	0.362	AK290124.1
11739856_s_at	TENM2	0.099831	0.00181	-3.44209	-1.24342	-0.325	AK302302.1
11744925_a_at	TUBGCP3	0.099886	0.00182	-3.44113	-1.24563	-0.335	BC013781.1
11747994_a_at	TBC1D1	0.099886	0.00182	-3.44102	-1.24589	-0.358	AK303574.1

## Sheet: GSE26415_BloodVsCont_adjP<0.1
Probe ID	Gene.symbol	adj.P.Val	P.Value	t	B	logFC
A_32_P30831	RAD51-AS1	0.000602	8.33e-08	-6.30177	7.78255	-0.766702
A_23_P322593	TAPT1-AS1	0.000602	9.41e-08	-6.26755	7.67061	-0.988472
A_23_P131676	ACKR3	0.001162	2.86e-07	-5.95353	6.64511	-0.806419
A_23_P371215	ICOS	0.001162	7.31e-07	-5.68632	5.77641	-0.801258
A_23_P396804	ZNF160	0.001162	8.19e-07	-5.65393	5.67148	-0.820006
A_32_P177300	ZADH2	0.001162	8.71e-07	-5.6364	5.61471	-0.711137
A_23_P365834	PYHIN1	0.001162	1e-06	-5.59679	5.48657	-1.02422
A_23_P418934	NHLRC3	0.001162	1.04e-06	-5.58636	5.45283	-0.945379
A_24_P391591	LINC00342	0.001162	1.06e-06	-5.57945	5.43051	-0.72319
A_23_P430051	NGLY1	0.001162	1.34e-06	-5.51242	5.21409	-0.698916
A_32_P9963	HSF2	0.001162	1.54e-06	-5.47374	5.08941	-0.753218
A_23_P52885	MSANTD2	0.001162	1.73e-06	-5.4395	4.97922	-0.791547
A_23_P381976	OGT	0.001162	1.8e-06	-5.42897	4.94532	-0.745303
A_24_P282377	LOC202025	0.001162	1.85e-06	-5.42071	4.91878	-0.946722
A_24_P384588	GOLGA8F	0.001162	1.93e-06	-5.40903	4.88123	-0.931389
A_23_P62042	PRH1-PRR4	0.001162	2.28e-06	-5.35999	4.72377	-0.861961
A_24_P312417	ZBTB26	0.001162	2.29e-06	-5.35905	4.72074	-0.991202
A_24_P141804	TMTC3	0.001162	2.37e-06	-5.34933	4.68957	-0.858388
A_24_P341958	STT3B	0.001162	2.39e-06	-5.34701	4.68215	-0.815296
A_24_P944723	PGM3	0.001162	2.41e-06	-5.34451	4.67414	-0.775889
A_32_P2392	GOLGA8A	0.001162	2.42e-06	-5.34385	4.672	-0.973921
A_23_P149050	LINC00115	0.001162	2.51e-06	-5.33264	4.63607	-0.854707
A_23_P25566	GPR183	0.001162	2.56e-06	-5.32767	4.62016	-0.776099
A_23_P409355	PXN	0.001162	2.65e-06	-5.31715	4.58648	-0.826026
A_23_P51317	TRMT13	0.001162	2.77e-06	-5.30433	4.54541	-1.18628
A_23_P86222	LYPLAL1	0.001162	2.98e-06	-5.28361	4.47913	-0.668729
A_32_P78904	STRN	0.001162	2.99e-06	-5.28254	4.4757	-0.696242
A_32_P76853	GOLGA8T	0.001162	3.05e-06	-5.27632	4.45582	-0.789997
A_23_P5568	SFT2D3	0.001162	3.16e-06	-5.26609	4.42312	-0.710036
A_23_P112478	NUDT2	0.001162	3.3e-06	-5.25398	4.38443	-0.816978
A_32_P71113	SCAI	0.001162	3.37e-06	-5.24761	4.36407	-0.946546
A_24_P298077	ANKRD10	0.001162	3.4e-06	-5.24551	4.35738	-0.721091
A_23_P255166	ARHGAP15	0.001162	3.47e-06	-5.23917	4.33712	-0.591328
A_23_P32426	RPF1	0.001162	3.48e-06	-5.23874	4.33576	-0.766434
A_23_P200801	PDE4DIP	0.001162	3.56e-06	-5.23229	4.31519	-0.657426
A_23_P53530	MTERF2	0.001162	3.79e-06	-5.21353	4.25535	-0.821931
A_23_P56654	MCEE	0.001162	3.81e-06	-5.21204	4.25058	-0.86081
A_24_P781846	LINC01578	0.001183	3.94e-06	-5.20223	4.21932	-0.975509
A_24_P927883	JADE2	0.001184	4.01e-06	-5.19744	4.20407	-0.690664
A_32_P122226	AMDHD1	0.001189	4.09e-06	-5.19193	4.18652	-0.778577
A_24_P187119	RPAIN	0.001203	4.21e-06	-5.18341	4.15939	-0.664613
A_23_P125748	ZMAT1	0.001203	4.26e-06	-5.17986	4.14807	-0.958941
A_32_P81173	USP34	0.00122	4.39e-06	-5.17145	4.1213	-0.8831
A_24_P203630	ANKRD36	0.00125	4.85e-06	-5.14232	4.02867	-1.10092
A_24_P649357	GUSBP3	0.00125	4.9e-06	-5.13937	4.0193	-0.996108
A_24_P117301	MCM3AP-AS1	0.00125	5.01e-06	-5.13269	3.99807	-0.888831
A_23_P501805	LIPT1	0.00125	5.02e-06	-5.13237	3.99706	-0.866962
A_23_P105276	ZNF84	0.00125	5.02e-06	-5.13229	3.9968	-0.945912
A_24_P479645	THUMPD3-AS1	0.00125	5.08e-06	-5.12864	3.98523	-0.889238
A_32_P59673	FAM221A	0.00125	5.21e-06	-5.12126	3.96179	-0.992287
A_23_P337790	SHPRH	0.00125	5.29e-06	-5.11714	3.9487	-0.954519
A_23_P121141	ASTE1	0.00125	5.44e-06	-5.10892	3.92263	-0.614947
A_23_P145244	ZSCAN26	0.00125	5.47e-06	-5.10738	3.91775	-0.742332
A_24_P360529	PDE7A	0.00125	5.54e-06	-5.10351	3.90546	-0.615009
A_23_P4640	ZNF548	0.00125	5.77e-06	-5.09177	3.86824	-0.628851
A_23_P39910	COA5	0.00125	5.8e-06	-5.09043	3.864	-0.779273
A_23_P155556	CLDND1	0.00125	5.85e-06	-5.08757	3.85492	-0.732396
A_24_P615822	BMS1	0.00125	5.9e-06	-5.08536	3.84793	-0.733529
A_24_P242299	ZRANB2	0.00125	5.9e-06	-5.08498	3.84671	-1.05134
A_23_P110433	PPWD1	0.00125	6.18e-06	-5.0718	3.80497	-0.816076
A_23_P66190	VAC14	0.00125	6.26e-06	-5.06776	3.79218	-0.710472
A_24_P67096	ABCA5	0.00125	6.32e-06	-5.06527	3.78431	-0.706218
A_24_P925361	MBNL1	0.001252	6.45e-06	-5.05919	3.76505	-0.781078
A_24_P260582	TRIM52	0.001252	6.48e-06	-5.05778	3.76058	-0.886936
A_23_P210074	ZNF514	0.001302	6.96e-06	-5.03704	3.69502	-0.691635
A_32_P46765	C12orf29	0.001302	7.1e-06	-5.03134	3.677	-0.856733
A_23_P11341	FAM104B	0.001302	7.12e-06	-5.0305	3.67435	-0.581748
A_32_P22501	EIF3J-AS1	0.001302	7.36e-06	-5.02058	3.643	-0.580068
A_23_P156355	TMEM161B	0.001302	7.63e-06	-5.01023	3.61034	-0.94552
A_32_P24489	SNHG21	0.001302	7.66e-06	-5.00905	3.60662	-0.63439
A_32_P40463	NUDT9P1	0.001302	7.67e-06	-5.00878	3.60577	-0.815288
A_23_P435002	SRFBP1	0.001324	7.87e-06	-5.00123	3.58192	-0.745067
A_24_P791669	ZNF879	0.001362	8.59e-06	-4.97549	3.5008	-0.949919
A_24_P205263	ESF1	0.001362	8.63e-06	-4.97413	3.4965	-0.885198
A_24_P268993	LEAP2	0.001362	8.65e-06	-4.97353	3.49461	-0.726084
A_24_P942786	DYRK2	0.001362	8.72e-06	-4.97117	3.48719	-0.72901
A_24_P332683	ZNF761	0.001362	8.78e-06	-4.96919	3.48093	-0.866162
A_24_P913666	MRPS11	0.001362	8.96e-06	-4.96324	3.46223	-0.685445
A_24_P645765	KLHL42	0.001362	9.03e-06	-4.96081	3.45456	-0.716853
A_23_P377245	LOC653160	0.001362	9.05e-06	-4.96017	3.45257	-0.708543
A_32_P1533	LOC202181	0.001362	9.14e-06	-4.95729	3.44348	-0.657567
A_24_P260346	ADH5	0.001362	9.24e-06	-4.95407	3.43337	-0.811622
A_23_P384056	CCDC14	0.001362	9.37e-06	-4.94985	3.42007	-0.869328
A_24_P243834	MTERF3	0.001362	9.42e-06	-4.94844	3.41565	-0.807631
A_23_P26905	POLG2	0.001362	9.45e-06	-4.94759	3.41297	-0.672096
A_23_P344853	WDR43	0.001362	9.48e-06	-4.94667	3.41009	-0.761617
A_32_P7721	RORA	0.001362	9.51e-06	-4.94568	3.40696	-0.827834
A_32_P127997	LOC644656	0.001369	9.63e-06	-4.94181	3.39481	-0.692381
A_23_P415622	EPM2AIP1	0.001369	9.7e-06	-4.93972	3.38823	-0.761774
A_24_P917934	U2AF1	0.001369	9.81e-06	-4.93656	3.37828	-0.763376
A_23_P151565	RALGAPA1	0.001369	9.85e-06	-4.93545	3.37481	-0.776124
A_32_P61145	PGGT1B	0.001373	9.95e-06	-4.93248	3.36547	-0.827741
A_23_P46769	NHLRC2	0.001379	1.01e-05	-4.92925	3.35532	-0.82712
A_23_P95599	ERVK13-1	0.00144	1.06e-05	-4.91444	3.30881	-0.673255
A_23_P119778	SLC39A10	0.001488	1.1e-05	-4.90264	3.27179	-0.786724
A_32_P182388	ZNF77	0.001506	1.12e-05	-4.89661	3.2529	-0.675194
A_23_P59255	SMIM8	0.001507	1.15e-05	-4.89078	3.2346	-0.804202
A_32_P89679	ALG10B	0.001509	1.16e-05	-4.887	3.22275	-0.845998
A_23_P82051	SMIM11A	0.001509	1.17e-05	-4.88557	3.21829	-0.662468
A_24_P684186	EMB	0.001509	1.17e-05	-4.88446	3.2148	-0.539027
A_24_P181149	BBS10	0.001528	1.23e-05	-4.87008	3.16975	-0.844306
A_23_P205944	LINS1	0.001528	1.24e-05	-4.86652	3.15862	-0.668803
A_23_P259328	PEX3	0.001528	1.26e-05	-4.86271	3.14671	-0.94539
A_23_P69918	GNL3L	0.001528	1.26e-05	-4.8622	3.1451	-0.614173
A_23_P354827	ZNF550	0.001528	1.27e-05	-4.86153	3.14302	-0.986706
A_23_P65217	TGDS	0.001534	1.29e-05	-4.85628	3.12657	-0.843329
A_24_P620456	AP5M1	0.001534	1.3e-05	-4.85326	3.11714	-0.659053
A_32_P482979	RBM12B	0.001534	1.34e-05	-4.84537	3.09246	-0.815663
A_23_P101141	RNF125	0.001534	1.34e-05	-4.84532	3.09232	-0.755545
A_23_P138635	BNIP3	0.001534	1.34e-05	-4.84524	3.09207	-0.658102
A_24_P787914	NR3C1	0.001534	1.36e-05	-4.84107	3.07903	-1.00546
A_24_P69379	CASD1	0.001534	1.36e-05	-4.84056	3.07744	-0.770191
A_23_P98483	ZBED5	0.001534	1.37e-05	-4.83863	3.0714	-0.782508
A_23_P94546	GKAP1	0.001534	1.38e-05	-4.83654	3.06488	-0.776416
A_24_P74329	ZNF493	0.001534	1.38e-05	-4.8361	3.0635	-0.554839
A_32_P90709	CEP85L	0.001547	1.4e-05	-4.8311	3.0479	-0.761203
A_24_P387321	ZNF44	0.001547	1.43e-05	-4.82647	3.03344	-0.752538
A_23_P144165	DZIP3	0.001547	1.45e-05	-4.8212	3.017	-0.702883
A_23_P203829	ZNF10	0.001547	1.46e-05	-4.82003	3.01335	-0.788238
A_32_P540991	DGKE	0.001547	1.47e-05	-4.81814	3.00744	-0.683428
A_32_P173058	TMEM41B	0.001547	1.47e-05	-4.81793	3.00678	-0.605701
A_23_P328836	LCOR	0.001547	1.47e-05	-4.81652	3.00238	-0.637777
A_24_P99838	ZNF223	0.001547	1.49e-05	-4.81296	2.99128	-0.777883
A_32_P216369	CCDC144A	0.001547	1.5e-05	-4.81147	2.98662	-1.02799
A_23_P411814	OSTC	0.001547	1.5e-05	-4.81054	2.98372	-0.663268
A_24_P371053	ORMDL1	0.00156	1.55e-05	-4.80239	2.95833	-0.977663
A_23_P102320	NUP35	0.00156	1.55e-05	-4.80139	2.9552	-0.763486
A_23_P28015	ZNF558	0.001574	1.58e-05	-4.79624	2.93916	-0.699133
A_24_P380022	EIF5A2	0.001586	1.62e-05	-4.78957	2.91837	-0.75938
A_24_P116242	KLHDC2	0.001586	1.62e-05	-4.78872	2.91574	-0.606869
A_32_P16489	MRPL35	0.001586	1.64e-05	-4.78582	2.90671	-0.751881
A_24_P78540	NR2C1	0.001588	1.66e-05	-4.78149	2.89324	-0.72878
A_24_P535219	PHF10	0.001588	1.66e-05	-4.78071	2.8908	-0.965759
A_23_P170587	SMYD2	0.001588	1.67e-05	-4.78014	2.88903	-0.701593
A_23_P419213	CCDC191	0.001594	1.7e-05	-4.77411	2.87025	-0.754561
A_23_P76078	IL23A	0.001594	1.72e-05	-4.77133	2.86162	-0.683695
A_32_P217510	WDR75	0.001594	1.72e-05	-4.77118	2.86113	-0.727028
A_23_P213486	PARP8	0.001594	1.72e-05	-4.77088	2.86021	-0.704603
A_23_P103765	FCER1A	0.001594	1.74e-05	-4.76733	2.84918	-1.10815
A_24_P265856	SENP7	0.001594	1.75e-05	-4.76539	2.84314	-0.986955
A_23_P69877	ZFP62	0.001594	1.77e-05	-4.76208	2.83286	-0.676305
A_23_P98057	ZNF32	0.001594	1.8e-05	-4.75667	2.81604	-0.705713
A_23_P252603	FBXW4P1	0.001594	1.85e-05	-4.75005	2.79545	-0.46599
A_23_P433676	ZNF529	0.001594	1.85e-05	-4.74871	2.7913	-0.713118
A_24_P350708	LOC100505915	0.001594	1.86e-05	-4.74774	2.78829	-0.800496
A_23_P12140	RPL5	0.001594	1.87e-05	-4.74613	2.7833	-0.639865
A_32_P86118	PM20D2	0.001594	1.88e-05	-4.74506	2.77996	-0.653644
A_23_P29924	TMEM128	0.001594	1.88e-05	-4.74407	2.7769	-0.729297
A_24_P414952	TMEM168	0.001594	1.89e-05	-4.74344	2.77495	-0.8919
A_24_P313678	MED31	0.001594	1.89e-05	-4.74333	2.77459	-0.554
A_24_P189458	NSMCE4A	0.001594	1.89e-05	-4.74244	2.77185	-0.655366
A_23_P52058	TARBP1	0.001594	1.89e-05	-4.74242	2.77178	-0.696416
A_24_P303080	MFSD8	0.001599	1.92e-05	-4.73796	2.75792	-0.784254
A_24_P259922	LANCL1	0.001599	1.92e-05	-4.73764	2.75695	-0.689264
A_24_P932680	LOC100289230	0.001599	1.92e-05	-4.73754	2.75664	-0.664332
A_23_P128215	SOCS2	0.001604	1.94e-05	-4.73479	2.74808	-0.644964
A_23_P252857	BRIX1	0.001604	1.95e-05	-4.73399	2.74561	-0.64561
A_23_P92614	HELQ	0.001604	1.97e-05	-4.73004	2.73335	-0.814359
A_23_P304395	OSTCP1	0.001604	1.99e-05	-4.72736	2.72506	-0.626488
A_23_P92994	MFF	0.001604	2e-05	-4.72663	2.72278	-0.634137
A_23_P11664	SRSF11	0.001613	2.02e-05	-4.72372	2.71377	-0.701275
A_32_P63848	OXCT1	0.001624	2.04e-05	-4.72051	2.70381	-0.749806
A_23_P404091	GRPEL2	0.001645	2.09e-05	-4.71314	2.68098	-0.69898
A_23_P212204	SETD5	0.001659	2.12e-05	-4.70923	2.66887	-0.612765
A_32_P167122	RCOR3	0.001662	2.14e-05	-4.70612	2.65923	-0.890403
A_23_P93562	SESN1	0.001662	2.16e-05	-4.70317	2.65009	-0.672283
A_24_P41391	COX19	0.001662	2.16e-05	-4.70295	2.64941	-0.532378
A_24_P15563	GPATCH2L	0.001662	2.17e-05	-4.70199	2.64645	-0.633403
A_32_P230720	E2F6	0.001662	2.2e-05	-4.69743	2.63234	-0.654388
A_24_P105564	PRKAB2	0.001662	2.23e-05	-4.69316	2.61911	-0.73689
A_23_P207811	PAIP1	0.001662	2.25e-05	-4.69175	2.61474	-0.767061
A_23_P6786	TRNT1	0.001662	2.27e-05	-4.68826	2.60397	-0.815923
A_32_P183983	PTPN4	0.001662	2.28e-05	-4.68722	2.60076	-0.809123
A_23_P5415	NIF3L1	0.001662	2.28e-05	-4.6869	2.59976	-0.646433
A_24_P222237	HERC2P2	0.001662	2.28e-05	-4.6869	2.59975	-0.669216
A_24_P28619	ANGEL2	0.001662	2.28e-05	-4.68682	2.5995	-0.748054
A_23_P254594	GNRH1	0.001662	2.29e-05	-4.68635	2.59805	-0.619973
A_23_P102160	RMDN2	0.001666	2.3e-05	-4.6845	2.59234	-0.934082
A_23_P134014	ADAT2	0.001673	2.32e-05	-4.68223	2.58531	-0.696097
A_23_P79962	MKKS	0.001684	2.34e-05	-4.67915	2.57581	-0.643466
A_24_P137522	USP53	0.001685	2.35e-05	-4.67787	2.57185	-1.01044
A_23_P111753	MRPL32	0.001689	2.38e-05	-4.67455	2.5616	-0.782323
A_32_P126467	ANKRD36BP2	0.001689	2.39e-05	-4.67367	2.55888	-0.796624
A_24_P769672	C12orf73	0.001689	2.39e-05	-4.67345	2.55818	-0.751443
A_23_P27638	ZNF700	0.001689	2.41e-05	-4.67094	2.55045	-0.781346
A_23_P2884	PIGH	0.001692	2.42e-05	-4.6689	2.54413	-0.603656
A_23_P48416	DIS3	0.001709	2.46e-05	-4.66493	2.53187	-0.536689
A_23_P434430	ZNF439	0.001716	2.49e-05	-4.66143	2.52108	-1.03726
A_23_P2922	MBIP	0.001716	2.5e-05	-4.65978	2.51599	-0.68617
A_32_P36942	TYW5	0.001716	2.51e-05	-4.65883	2.51305	-0.701923
A_23_P202844	FBXO3	0.001716	2.53e-05	-4.65664	2.5063	-0.79008
A_23_P53866	COG6	0.001716	2.53e-05	-4.65564	2.50321	-0.739146
A_32_P194004	ZNF492	0.001716	2.54e-05	-4.65441	2.49942	-0.549023
A_24_P124325	IKZF5	0.001716	2.55e-05	-4.65432	2.49914	-0.856227
A_32_P3742	RFX3	0.001716	2.55e-05	-4.65395	2.49799	-0.86985
A_23_P128060	ZNF26	0.001716	2.56e-05	-4.65268	2.49407	-0.855597
A_23_P148959	TM2D1	0.001716	2.58e-05	-4.65043	2.48715	-0.626177
A_23_P80648	MFN1	0.001716	2.62e-05	-4.64574	2.47267	-0.660709
A_23_P40059	PMS1	0.001716	2.63e-05	-4.64501	2.47041	-1.00344
A_23_P40588	HSCB	0.001716	2.63e-05	-4.64468	2.46942	-0.673854
A_23_P35168	ALG6	0.001716	2.64e-05	-4.64384	2.46681	-0.628497
A_23_P25626	BORA	0.00172	2.66e-05	-4.64111	2.4584	-0.763916
A_23_P120335	MTX2	0.001729	2.68e-05	-4.63844	2.45018	-0.77963
A_24_P33077	HOXB2	0.001732	2.7e-05	-4.63673	2.4449	-0.646886
A_23_P933	RWDD3	0.001732	2.73e-05	-4.63358	2.4352	-0.951455
A_23_P393777	PTGDR	0.001732	2.74e-05	-4.63266	2.43236	-0.836744
A_24_P368575	SLC4A7	0.001736	2.76e-05	-4.62975	2.42342	-0.954068
A_23_P133995	PPIL1	0.001736	2.79e-05	-4.62742	2.41623	-0.638021
A_23_P71537	CSPP1	0.001742	2.81e-05	-4.62517	2.40931	-0.746108
A_23_P213255	SMARCAD1	0.001753	2.85e-05	-4.62067	2.39545	-0.774438
A_23_P201731	TRAF5	0.001753	2.88e-05	-4.61783	2.38672	-0.634353
A_24_P942030	VAMP4	0.001754	2.89e-05	-4.61667	2.38314	-0.71527
A_23_P23266	BLZF1	0.001756	2.9e-05	-4.61536	2.37912	-0.714791
A_23_P149775	ARHGAP12	0.001759	2.92e-05	-4.61329	2.37277	-1.01912
A_23_P21230	TRIM37	0.001759	2.93e-05	-4.61253	2.37042	-0.691191
A_23_P8241	FBXO5	0.001759	2.94e-05	-4.61083	2.36521	-0.782106
A_23_P339053	C16orf52	0.001759	2.95e-05	-4.61024	2.36339	-0.534006
A_32_P19752	FAM76B	0.001759	2.97e-05	-4.60871	2.35867	-0.885553
A_23_P75288	ATAD1	0.001759	2.97e-05	-4.60859	2.3583	-0.820926
A_23_P131348	THUMPD2	0.001759	2.99e-05	-4.60645	2.35172	-0.740465
A_23_P92012	TSEN2	0.001759	3.02e-05	-4.6032	2.34175	-0.587136
A_23_P97218	ERO1B	0.001759	3.04e-05	-4.60116	2.33546	-0.871304
A_23_P382654	ASCC3	0.001759	3.05e-05	-4.59998	2.33186	-0.827862
A_32_P177024	SBDS	0.001759	3.05e-05	-4.59987	2.3315	-0.727203
A_23_P214291	EFHC1	0.001759	3.05e-05	-4.59986	2.33148	-0.637946
A_23_P314115	BMI1	0.001759	3.06e-05	-4.59923	2.32954	-0.749884
A_23_P345928	METTL25	0.001759	3.07e-05	-4.59868	2.32786	-0.648203
A_24_P399220	HOXB3	0.001759	3.08e-05	-4.59736	2.3238	-0.890143
A_23_P127140	RAB11FIP2	0.001763	3.12e-05	-4.59347	2.31185	-0.59384
A_32_P232704	MTERF1	0.001763	3.14e-05	-4.59198	2.30728	-0.605944
A_32_P84772	ZNF765	0.001763	3.14e-05	-4.59137	2.3054	-0.851695
A_23_P14184	THSD1	0.001767	3.16e-05	-4.58995	2.30103	-0.618139
A_23_P356122	ZNF451	0.001768	3.17e-05	-4.58878	2.29746	-0.9563
A_23_P207493	LUC7L3	0.00177	3.18e-05	-4.58768	2.29407	-1.0041
A_24_P63969	LSM8	0.001781	3.21e-05	-4.58493	2.28565	-0.755382
A_24_P412943	FAM98C	0.001787	3.23e-05	-4.58306	2.27991	-0.499411
A_32_P219963	LOC100133091	0.001796	3.26e-05	-4.58057	2.27225	-0.617456
A_23_P42045	ORC3	0.001797	3.28e-05	-4.57856	2.2661	-0.644852
A_23_P31866	MED30	0.001797	3.31e-05	-4.57592	2.258	-0.602729
A_24_P832113	NPM1	0.001797	3.31e-05	-4.57564	2.25716	-0.625623
A_24_P391811	DOCK10	0.001797	3.31e-05	-4.57532	2.25616	-0.755251
A_23_P104025	TSEN15	0.001799	3.33e-05	-4.57418	2.25267	-0.730393
A_32_P117170	NAPEPLD	0.001811	3.37e-05	-4.57065	2.24185	-0.650168
A_23_P45940	TFB2M	0.001811	3.37e-05	-4.57024	2.24059	-0.709122
A_24_P290163	SMG1P1	0.001811	3.38e-05	-4.56964	2.23875	-0.526466
A_32_P42236	GOLGA8S	0.001811	3.4e-05	-4.56805	2.23387	-0.930979
A_23_P210829	PCMTD2	0.001816	3.42e-05	-4.56635	2.22867	-0.842409
A_24_P680857	ATG12	0.001818	3.43e-05	-4.56523	2.22523	-0.817175
A_23_P251785	NAA16	0.001824	3.45e-05	-4.56301	2.21843	-0.694304
A_23_P29836	TMEM42	0.001824	3.46e-05	-4.56245	2.21673	-0.593539
A_24_P37441	PDK1	0.001828	3.48e-05	-4.5607	2.21135	-0.624169
A_23_P53856	N4BP2L2	0.001839	3.52e-05	-4.55765	2.20201	-0.773287
A_24_P357576	FAM214A	0.001863	3.58e-05	-4.55249	2.18623	-0.781933
A_24_P222911	SRSF7	0.001863	3.58e-05	-4.55204	2.18486	-0.869739
A_23_P138137	OMA1	0.001879	3.64e-05	-4.54725	2.1702	-0.635375
A_23_P38813	ZNF320	0.001879	3.65e-05	-4.54657	2.16811	-0.6725
A_24_P943106	U2SURP	0.001879	3.65e-05	-4.54627	2.16717	-0.756743
A_32_P3998	ZNF813	0.001891	3.68e-05	-4.54351	2.15874	-0.69009
A_23_P7282	ELMOD2	0.001895	3.7e-05	-4.54201	2.15416	-0.804111
A_23_P108871	ZC3H8	0.001903	3.73e-05	-4.54	2.14801	-0.634905
A_23_P35684	INPP5F	0.001911	3.78e-05	-4.53589	2.13544	-0.597869
A_23_P165676	MZT2B	0.001911	3.78e-05	-4.53573	2.13497	-0.761804
A_24_P940725	PNISR	0.001911	3.8e-05	-4.53449	2.13117	-0.99961
A_32_P123990	PDCD2	0.001911	3.81e-05	-4.53348	2.12808	-0.664275
A_23_P151043	PYROXD1	0.001911	3.82e-05	-4.53256	2.12529	-0.836807
A_24_P514517	LINC00938	0.001911	3.84e-05	-4.53108	2.12074	-0.663407
A_32_P98348	ZNF525	0.001911	3.84e-05	-4.53089	2.12018	-0.921151
A_23_P81690	COX7A2	0.001918	3.89e-05	-4.52737	2.10941	-0.754101
A_24_P941148	HAUS6	0.001932	3.93e-05	-4.52441	2.10039	-0.796295
A_24_P852082	BBIP1	0.001943	3.97e-05	-4.52133	2.09096	-0.77943
A_24_P677783	LINC00691	0.001943	3.97e-05	-4.52126	2.09077	-0.657403
A_24_P277155	HLTF	0.001968	4.09e-05	-4.51232	2.06347	-0.779085
A_23_P253932	FAIM	0.001968	4.09e-05	-4.51212	2.06287	-0.636164
A_24_P102151	SNRK	0.001968	4.09e-05	-4.51201	2.06253	-0.768715
A_23_P61580	NSUN6	0.001972	4.12e-05	-4.50993	2.05618	-0.693349
A_23_P3552	RRN3P1	0.001972	4.14e-05	-4.50834	2.05135	-0.959665
A_23_P213199	DNAJB14	0.001972	4.15e-05	-4.50754	2.04891	-0.847901
A_23_P120062	GCFC2	0.001972	4.17e-05	-4.50651	2.04576	-0.673166
A_32_P206293	ZNF322	0.001972	4.17e-05	-4.50605	2.04434	-0.707198
A_32_P43812	DCUN1D4	0.001978	4.22e-05	-4.50244	2.03336	-0.781957
A_23_P379142	ZNF626	0.001978	4.25e-05	-4.5003	2.02683	-0.498974
A_24_P933400	ERGIC2	0.001978	4.26e-05	-4.50013	2.02632	-0.554974
A_24_P118011	PRORSD1P	0.001978	4.28e-05	-4.4982	2.02042	-0.749198
A_23_P358470	PRIMPOL	0.001978	4.28e-05	-4.49819	2.02041	-0.8391
A_23_P502488	ATG4C	0.001978	4.29e-05	-4.49768	2.01885	-0.640789
A_23_P84140	IQCB1	0.001978	4.29e-05	-4.49757	2.0185	-0.733179
A_24_P257151	CLK1	0.001978	4.3e-05	-4.49723	2.01747	-1.06386
A_23_P398770	PWWP2A	0.001978	4.31e-05	-4.49659	2.01551	-0.655011
A_23_P54447	LINC00597	0.001978	4.31e-05	-4.49604	2.01384	-0.830622
A_23_P76598	MICU2	0.001978	4.32e-05	-4.49547	2.01212	-0.761119
A_32_P103837	FAM60A	0.001982	4.35e-05	-4.49327	2.0054	-0.716604
A_23_P89145	ZNF83	0.001982	4.36e-05	-4.49298	2.00452	-1.12407
A_23_P124642	RASGRP1	0.001993	4.39e-05	-4.49058	1.9972	-0.674504
A_24_P922397	ZXDC	0.001993	4.4e-05	-4.48991	1.99516	-0.781247
A_23_P78152	MIS12	0.001998	4.42e-05	-4.48845	1.99073	-0.641425
A_24_P233944	CEPT1	0.002001	4.46e-05	-4.48563	1.98213	-0.73513
A_23_P313632	FUT8	0.002001	4.48e-05	-4.48488	1.97985	-0.590546
A_23_P121250	EIF4A2	0.002001	4.49e-05	-4.48388	1.97681	-0.625159
A_24_P73943	COX11	0.002001	4.5e-05	-4.48344	1.97547	-0.6567
A_23_P383601	PSMA3-AS1	0.002001	4.5e-05	-4.48306	1.97432	-0.853449
A_23_P150746	LOC100506282	0.002002	4.55e-05	-4.48002	1.96507	-0.634317
A_23_P31335	ZNF12	0.002002	4.56e-05	-4.47922	1.96263	-0.687136
A_24_P96527	ATP5L	0.002002	4.56e-05	-4.4792	1.96257	-0.721065
A_32_P114284	IKZF2	0.002002	4.57e-05	-4.47874	1.96117	-0.765903
A_24_P86868	METTL10	0.002002	4.59e-05	-4.47701	1.95591	-0.716529
A_23_P28213	PPIL3	0.002002	4.6e-05	-4.47672	1.95503	-0.702706
A_23_P23983	FAM188A	0.002002	4.61e-05	-4.4758	1.95222	-0.773352
A_24_P33048	C14orf28	0.002002	4.62e-05	-4.47534	1.95085	-0.61125
A_23_P363647	INTS6L	0.002002	4.63e-05	-4.47487	1.94939	-0.716738
A_23_P305938	ZNF75D	0.002002	4.63e-05	-4.47475	1.94904	-0.647922
A_32_P142028	HNRNPC	0.002002	4.65e-05	-4.47319	1.94431	-0.58817
A_23_P213093	OCIAD1	0.002002	4.65e-05	-4.47317	1.94423	-0.557871
A_23_P218637	RGPD5	0.002002	4.68e-05	-4.47147	1.93907	-0.645357
A_23_P79732	RPS27A	0.002002	4.68e-05	-4.47125	1.93839	-0.644822
A_23_P44154	CD96	0.002002	4.68e-05	-4.47123	1.93835	-0.606178
A_23_P204689	CLEC2D	0.002002	4.68e-05	-4.47109	1.9379	-0.70796
A_23_P32615	MNAT1	0.002002	4.69e-05	-4.47102	1.9377	-0.61886
A_32_P38404	MRPL50	0.002002	4.69e-05	-4.47056	1.93632	-0.763175
A_23_P37275	CGRRF1	0.002003	4.71e-05	-4.46959	1.93336	-0.780948
A_32_P196854	FAM76A	0.002003	4.72e-05	-4.46899	1.93154	-0.56642
A_23_P163113	PRPF39	0.002006	4.74e-05	-4.46747	1.92692	-0.937441
A_24_P106522	FBXO9	0.002006	4.74e-05	-4.46729	1.92635	-0.511521
A_23_P157283	TMEM243	0.002039	4.83e-05	-4.46154	1.9089	-0.536986
A_23_P86731	ZNF239	0.002045	4.88e-05	-4.45863	1.90004	-0.633197
A_23_P90220	ZNF585A	0.002045	4.89e-05	-4.45794	1.89796	-0.540377
A_24_P405430	TIA1	0.002045	4.9e-05	-4.4572	1.89572	-0.828527
A_23_P88439	TC2N	0.002045	4.94e-05	-4.45494	1.88886	-0.634728
A_23_P63908	TRUB1	0.002045	4.94e-05	-4.45475	1.88828	-0.954744
A_32_P926336	UHRF1	0.002045	4.95e-05	-4.45426	1.8868	-0.621706
A_24_P256654	ZNF674-AS1	0.002045	4.95e-05	-4.45418	1.88654	-0.62714
A_23_P362046	TEX30	0.002076	5.07e-05	-4.44708	1.86499	-0.763854
A_23_P89921	ZNF180	0.002076	5.12e-05	-4.44424	1.85639	-0.829593
A_24_P188056	PARP11	0.002076	5.13e-05	-4.44386	1.85524	-0.883701
A_24_P194508	SPIN2B	0.002076	5.13e-05	-4.4433	1.85354	-0.548036
A_23_P165788	PHOSPHO2	0.002076	5.14e-05	-4.44311	1.85296	-0.8038
A_24_P419300	PP7080	0.002076	5.15e-05	-4.44259	1.85137	-0.570216
A_23_P77459	NAE1	0.002076	5.16e-05	-4.44208	1.84982	-0.659313
A_23_P117163	RCBTB1	0.002076	5.17e-05	-4.44143	1.84787	-0.895152
A_23_P99473	UPF3A	0.002076	5.21e-05	-4.43919	1.84107	-0.644034
A_32_P126311	SLC38A9	0.002076	5.21e-05	-4.43887	1.8401	-0.61628
A_23_P88184	BTBD7	0.002076	5.21e-05	-4.43885	1.84002	-0.694134
A_23_P24365	ANKRD49	0.002076	5.24e-05	-4.43738	1.83559	-0.897517
A_23_P144257	COPS8	0.002076	5.25e-05	-4.43682	1.83389	-0.627534
A_24_P302574	OSGEPL1	0.002076	5.3e-05	-4.4337	1.82442	-0.592587
A_32_P61857	KIAA1468	0.002076	5.32e-05	-4.43256	1.82097	-0.865763
A_24_P253215	EMG1	0.002076	5.32e-05	-4.43253	1.82089	-0.626382
A_32_P175580	RPS15A	0.002076	5.33e-05	-4.4321	1.81957	-0.972615
A_32_P19608	GNPDA2	0.002076	5.33e-05	-4.43196	1.81917	-0.792506
A_23_P58898	CASP8AP2	0.002076	5.34e-05	-4.43128	1.81708	-0.830799
A_24_P253318	ACTR10	0.002076	5.35e-05	-4.43089	1.81591	-0.620883
A_23_P122464	ZSCAN9	0.002076	5.35e-05	-4.43068	1.81527	-0.550107
A_23_P212511	TTC14	0.002078	5.38e-05	-4.42913	1.81057	-0.662516
A_23_P411723	PLAG1	0.002083	5.41e-05	-4.42773	1.80633	-0.816415
A_23_P335428	HIBADH	0.002087	5.44e-05	-4.42602	1.80117	-0.565983
A_23_P103864	TTC13	0.002087	5.44e-05	-4.42595	1.80095	-0.627408
A_23_P92765	CCDC112	0.002099	5.49e-05	-4.42328	1.79287	-0.912973
A_23_P341532	SETDB2	0.002099	5.5e-05	-4.4227	1.7911	-0.682305
A_23_P88280	TTC5	0.00211	5.56e-05	-4.41902	1.77998	-0.517966
A_23_P51508	DUSP12	0.00211	5.59e-05	-4.4177	1.77596	-0.599856
A_23_P55911	ZNF440	0.00211	5.6e-05	-4.41706	1.77403	-0.71784
A_24_P506726	CNIH1	0.00211	5.61e-05	-4.41647	1.77224	-0.597935
A_32_P60343	GOLGA6L9	0.00211	5.62e-05	-4.41593	1.77063	-0.711857
A_24_P336705	RABGGTB	0.00211	5.64e-05	-4.41479	1.76717	-0.616022
A_23_P56437	GTF3C3	0.00211	5.64e-05	-4.41473	1.76698	-0.713516
A_23_P162807	MRPS31	0.00211	5.65e-05	-4.41427	1.76561	-0.619841
A_23_P161197	SEC61A2	0.00212	5.71e-05	-4.41104	1.75583	-0.594089
A_32_P78131	NIPBL-AS1	0.00212	5.72e-05	-4.41047	1.75411	-0.804214
A_23_P31414	ORC5	0.00212	5.72e-05	-4.41045	1.75405	-0.561334
A_23_P159012	ANKRA2	0.002127	5.76e-05	-4.40865	1.7486	-0.807497
A_23_P358662	CEP44	0.002132	5.79e-05	-4.40698	1.74356	-0.830167
A_23_P141389	RPL27	0.00214	5.82e-05	-4.40528	1.73842	-0.810725
A_23_P16032	TRAPPC2B	0.002141	5.85e-05	-4.4039	1.73423	-0.876551
A_23_P110076	WDR53	0.002141	5.86e-05	-4.40346	1.7329	-0.542101
A_23_P28318	NDUFAF7	0.002141	5.86e-05	-4.40345	1.73288	-0.655553
A_24_P75158	PTAR1	0.002146	5.88e-05	-4.40215	1.72895	-0.969102
A_24_P278460	FAR1	0.002146	5.89e-05	-4.40155	1.72713	-0.731749
A_23_P112482	AQP3	0.002146	5.9e-05	-4.40095	1.72533	-0.536559
A_24_P382266	PIAS2	0.002156	5.94e-05	-4.39893	1.71923	-0.803754
A_24_P928574	2007-03-01	0.002158	5.96e-05	-4.39784	1.71593	-0.708406
A_24_P109244	MON2	0.002158	5.98e-05	-4.39728	1.71424	-0.723118
A_23_P164706	ZNF177	0.002158	5.98e-05	-4.39705	1.71353	-0.72288
A_24_P280803	RPS21	0.002158	6e-05	-4.39585	1.70991	-0.697504
A_23_P384085	GCC2	0.002158	6e-05	-4.39581	1.70979	-0.65952
A_23_P34307	PIGK	0.002163	6.05e-05	-4.39358	1.70307	-0.80561
A_23_P218375	ITGAE	0.002163	6.07e-05	-4.39246	1.69969	-0.572416
A_23_P91095	CD28	0.002163	6.09e-05	-4.39164	1.69721	-0.674113
A_23_P369666	ZMYND8	0.002163	6.09e-05	-4.39134	1.69631	-0.551803
A_24_P241276	EXOSC8	0.002164	6.12e-05	-4.38994	1.69209	-0.587615
A_23_P94095	ANKRD46	0.002169	6.16e-05	-4.38807	1.68642	-0.803594
A_24_P268160	DRAM2	0.00217	6.17e-05	-4.38741	1.68444	-0.611054
A_23_P142714	SLC25A12	0.002173	6.19e-05	-4.38634	1.68122	-0.633246
A_23_P19219	ASF1A	0.002174	6.21e-05	-4.38549	1.67866	-0.568279
A_23_P385322	STAMBPL1	0.002174	6.23e-05	-4.38458	1.67591	-0.663491
A_23_P22672	ALG13	0.002177	6.25e-05	-4.38346	1.67252	-0.775258
A_23_P165214	ZNF253	0.002177	6.26e-05	-4.38312	1.67151	-0.529247
A_23_P213237	CBR4	0.002179	6.29e-05	-4.38187	1.66771	-0.551346
A_23_P202860	CYP2R1	0.002179	6.3e-05	-4.38122	1.66577	-0.682497
A_23_P98446	SC5D	0.002196	6.38e-05	-4.37739	1.65422	-0.700022
A_23_P204929	AKAP11	0.002196	6.39e-05	-4.37678	1.65238	-0.706018
A_23_P95736	ZNF429	0.002196	6.41e-05	-4.37601	1.65004	-0.666593
A_32_P175934	CD48	0.002196	6.42e-05	-4.37534	1.64805	-0.669465
A_23_P8664	DMTF1	0.002196	6.42e-05	-4.37521	1.64764	-0.67155
A_24_P365048	TEFM	0.002196	6.44e-05	-4.37468	1.64605	-0.74734
A_23_P341471	UBE2N	0.002196	6.44e-05	-4.37439	1.64519	-0.595244
A_23_P501849	RPL13	0.002202	6.47e-05	-4.37301	1.64101	-0.556518
A_23_P63829	HSPA14	0.002224	6.58e-05	-4.36777	1.62522	-0.735462
A_24_P128255	DKFZP586B0319	0.002224	6.59e-05	-4.36749	1.62438	-1.02499
A_24_P54220	FASLG	0.002224	6.61e-05	-4.36648	1.62133	-0.874452
A_23_P37144	DTD2	0.002224	6.62e-05	-4.36618	1.62043	-0.609347
A_32_P206549	LOC105375677	0.002224	6.62e-05	-4.36609	1.62017	-0.640915
A_23_P90223	ZNF585B	0.002224	6.64e-05	-4.36524	1.61761	-0.581139
A_23_P65068	EID3	0.002224	6.64e-05	-4.36515	1.61734	-0.709639
A_23_P74320	SCYL3	0.002232	6.69e-05	-4.363	1.61085	-0.566386
A_23_P56798	ACP1	0.002234	6.73e-05	-4.36091	1.60457	-0.55657
A_23_P308800	GLS	0.002234	6.76e-05	-4.3597	1.60093	-0.893093
A_23_P363163	CGGBP1	0.002234	6.76e-05	-4.35963	1.60071	-0.69421
A_23_P18384	ARMC8	0.002237	6.79e-05	-4.35828	1.59666	-0.77971
A_24_P942694	CCDC186	0.002237	6.8e-05	-4.35813	1.59618	-0.615507
A_23_P168965	C8orf44	0.002237	6.81e-05	-4.35763	1.59468	-0.513789
A_23_P307400	CEP95	0.002238	6.82e-05	-4.35683	1.59228	-0.556027
A_24_P285831	NDUFB5	0.002238	6.84e-05	-4.35607	1.59	-0.61942
A_23_P101811	ZNF14	0.002238	6.84e-05	-4.35596	1.58968	-0.697823
A_32_P26376	POGLUT1	0.00224	6.87e-05	-4.35462	1.58565	-0.64312
A_23_P354894	ZNF567	0.00224	6.9e-05	-4.35366	1.58276	-0.852882
A_23_P16006	ZNF600	0.00224	6.9e-05	-4.35354	1.58238	-0.797035
A_24_P192197	WRNIP1	0.00224	6.92e-05	-4.35241	1.57898	-0.605909
A_23_P114616	ANKRD13C	0.00224	6.93e-05	-4.35199	1.57773	-0.906993
A_23_P207014	RAD51C	0.00224	6.94e-05	-4.35156	1.57645	-0.680956
A_23_P92320	NUP54	0.00224	6.94e-05	-4.35153	1.57635	-0.705641
A_23_P58877	GOPC	0.002242	6.96e-05	-4.35069	1.5738	-0.827609
A_32_P233938	FAM133B	0.002253	7.01e-05	-4.3485	1.56723	-0.786671
A_23_P117635	ATXN3	0.002253	7.02e-05	-4.34828	1.56655	-0.564244
A_23_P110961	MPC1	0.002256	7.04e-05	-4.34727	1.56355	-0.570743
A_23_P59202	TAF11	0.002257	7.07e-05	-4.34584	1.55924	-0.616237
A_23_P201445	DESI2	0.002257	7.1e-05	-4.34473	1.55589	-0.604644
A_23_P347048	SGPP1	0.002257	7.1e-05	-4.34468	1.55574	-0.803187
A_32_P233019	SEC22A	0.002257	7.11e-05	-4.34443	1.55499	-0.600225
A_24_P226700	HMBOX1	0.002257	7.12e-05	-4.34392	1.55347	-0.578805
A_24_P175059	ATG5	0.002263	7.18e-05	-4.34139	1.54585	-0.812014
A_23_P205646	MAP4K5	0.002263	7.18e-05	-4.34131	1.5456	-0.763739
A_23_P401238	DDHD2	0.002264	7.19e-05	-4.34068	1.54373	-0.542778
A_24_P919640	CD44	0.002265	7.25e-05	-4.33833	1.53666	-0.71577
A_24_P131752	DLG1	0.002265	7.26e-05	-4.33784	1.5352	-0.659588
A_23_P353744	LARP1B	0.002265	7.26e-05	-4.33782	1.53514	-0.701038
A_24_P268893	THAP6	0.002265	7.27e-05	-4.33767	1.53467	-0.642874
A_24_P400926	KIZ	0.002265	7.27e-05	-4.33748	1.5341	-0.584784
A_23_P2262	MED21	0.002285	7.38e-05	-4.33286	1.52025	-0.748585
A_23_P314642	ZNF280C	0.002285	7.38e-05	-4.33281	1.52008	-0.603768
A_23_P70417	MRPS10	0.002285	7.39e-05	-4.33233	1.51864	-0.594531
A_23_P420256	LDAH	0.002308	7.48e-05	-4.32885	1.50819	-0.725092
A_32_P204330	DENND1B	0.002326	7.55e-05	-4.32601	1.49967	-0.727179
A_23_P253622	ANKRD36B	0.002331	7.58e-05	-4.32479	1.496	-0.75856
A_23_P55127	ADPRM	0.002332	7.6e-05	-4.324	1.49364	-0.646379
A_23_P122624	LTV1	0.002332	7.66e-05	-4.32161	1.48648	-0.630766
A_23_P96008	MALT1	0.002332	7.66e-05	-4.32159	1.48641	-0.679249
A_23_P253921	ZKSCAN7	0.002332	7.66e-05	-4.32153	1.48625	-0.692025
A_23_P380815	KIF1BP	0.002332	7.68e-05	-4.32083	1.48414	-0.592084
A_24_P109511	CHCHD2	0.002332	7.7e-05	-4.31984	1.48115	-0.580138
A_23_P88309	SLC38A6	0.002332	7.71e-05	-4.31937	1.47975	-0.84988
A_23_P133365	TCERG1	0.002334	7.75e-05	-4.31791	1.47539	-0.651768
A_24_P116766	ZNF207	0.002334	7.76e-05	-4.31764	1.47457	-1.08473
A_24_P305623	TMEM50B	0.002352	7.84e-05	-4.31426	1.46444	-0.620678
A_23_P408455	SLC25A36	0.002352	7.87e-05	-4.31337	1.46178	-0.715213
A_24_P941787	PRPF4B	0.002352	7.9e-05	-4.31219	1.45823	-0.773752
A_24_P98371	PSIP1	0.002352	7.91e-05	-4.31186	1.45723	-0.71797
A_24_P376229	UBA2	0.002352	7.92e-05	-4.31145	1.45602	-0.612412
A_24_P940776	BDP1	0.002361	7.97e-05	-4.30938	1.44981	-0.91394
A_24_P171873	FBXO4	0.002361	7.98e-05	-4.30886	1.44825	-0.807884
A_23_P78563	UBL5	0.002389	8.09e-05	-4.30479	1.43605	-0.531791
A_23_P205098	PDS5B	0.002396	8.13e-05	-4.30321	1.43134	-0.612819
A_23_P203645	CREBZF	0.002396	8.16e-05	-4.30202	1.42778	-0.902616
A_23_P99693	ZBTB1	0.002396	8.18e-05	-4.30146	1.42609	-1.2162
A_23_P150129	PPP6R3	0.002396	8.18e-05	-4.3014	1.42592	-0.671911
A_23_P215931	LEPROTL1	0.002396	8.2e-05	-4.30054	1.42333	-0.653321
A_23_P51117	ETAA1	0.002396	8.25e-05	-4.29894	1.41854	-0.881802
A_23_P88095	TBC1D4	0.002396	8.3e-05	-4.2969	1.41246	-0.723672
A_23_P81612	SRP19	0.002396	8.36e-05	-4.29466	1.40574	-0.663979
A_23_P53567	CCDC53	0.002396	8.39e-05	-4.29346	1.40216	-0.550038
A_23_P139687	ERP27	0.002396	8.42e-05	-4.29256	1.39948	-0.521884
A_24_P944144	DIDO1	0.002396	8.42e-05	-4.29243	1.39909	-0.585
A_23_P376759	DUSP11	0.002396	8.44e-05	-4.29196	1.39766	-0.535681
A_24_P943802	THAP9-AS1	0.002396	8.44e-05	-4.29186	1.39736	-0.889451
A_23_P354805	KLF12	0.002396	8.45e-05	-4.29141	1.39602	-0.678118
A_32_P207436	ZNF845	0.002396	8.48e-05	-4.29019	1.39237	-0.717664
A_23_P53788	MTIF3	0.002396	8.52e-05	-4.28908	1.38905	-0.564755
A_24_P835763	PCF11	0.002396	8.52e-05	-4.28891	1.38855	-0.546618
A_32_P9382	MZT1	0.002396	8.55e-05	-4.28799	1.38578	-0.838373
A_23_P21162	TCTEX1D2	0.002396	8.55e-05	-4.28785	1.38538	-0.676902
A_24_P234792	CSNK1G3	0.002396	8.56e-05	-4.28752	1.38439	-0.842379
A_23_P258944	DNAJB9	0.002396	8.58e-05	-4.28688	1.38248	-0.681011
A_24_P842962	ZXDA	0.002396	8.59e-05	-4.28636	1.38092	-0.664427
A_23_P331943	TMEM181	0.002396	8.59e-05	-4.28626	1.38063	-0.684944
A_24_P351435	CRBN	0.002396	8.62e-05	-4.28531	1.37777	-0.698407
A_23_P99582	PNN	0.002396	8.64e-05	-4.28449	1.37534	-0.658972
A_24_P88800	COX7A2L	0.002396	8.65e-05	-4.28417	1.37437	-0.55126
A_23_P63711	ARL3	0.002396	8.66e-05	-4.28393	1.37367	-0.482074
A_24_P808522	RPS14	0.002396	8.66e-05	-4.28378	1.3732	-0.541844
A_23_P82674	GBAS	0.002396	8.67e-05	-4.28368	1.3729	-0.649052
A_24_P269814	PLEKHA1	0.002396	8.69e-05	-4.28292	1.37064	-0.698818
A_32_P140656	IL6ST	0.002396	8.71e-05	-4.28226	1.36867	-0.585331
A_23_P25433	C12orf4	0.002408	8.78e-05	-4.27954	1.36056	-0.851984
A_32_P84242	FAM169A	0.002418	8.9e-05	-4.27543	1.34826	-0.779468
A_23_P110611	GIN1	0.002418	8.91e-05	-4.27531	1.3479	-0.995778
A_23_P105664	CCDC59	0.002418	8.93e-05	-4.27439	1.34516	-0.561108
A_23_P143446	MRPL39	0.002418	8.94e-05	-4.27408	1.34425	-0.626768
A_23_P213431	GFM2	0.002418	8.94e-05	-4.274	1.344	-0.66966
A_23_P328652	NPHP3	0.002421	9e-05	-4.27218	1.33856	-0.652594
A_23_P37005	MTRF1	0.002421	9.01e-05	-4.27186	1.3376	-0.606867
A_23_P161091	ZMYM1	0.002422	9.03e-05	-4.27103	1.33513	-0.919653
A_23_P42036	LYRM2	0.002422	9.05e-05	-4.27041	1.33328	-0.679167
A_32_P113584	ZNF292	0.002422	9.06e-05	-4.27004	1.33218	-0.829847
A_23_P52147	TBCE	0.002422	9.1e-05	-4.26858	1.32783	-0.550747
A_23_P32913	ARMC10	0.002422	9.1e-05	-4.26852	1.32765	-0.548026
A_32_P22263	HMGN1	0.002433	9.2e-05	-4.26521	1.31778	-0.51999
A_23_P74467	KIAA0907	0.002433	9.21e-05	-4.26485	1.3167	-0.608051
A_23_P379327	FAM63B	0.002433	9.25e-05	-4.26359	1.31293	-0.546638
A_23_P8522	TMEM106B	0.002433	9.25e-05	-4.2635	1.31267	-0.669219
A_23_P432034	CCDC117	0.002433	9.27e-05	-4.26308	1.31142	-0.562123
A_24_P175176	PHTF2	0.002433	9.28e-05	-4.26281	1.31061	-0.889149
A_23_P46095	C1orf131	0.002433	9.28e-05	-4.26266	1.31017	-0.592036
A_23_P3994	TMEM256	0.002435	9.31e-05	-4.26161	1.30703	-0.748367
A_24_P354257	RASA2	0.002438	9.34e-05	-4.26082	1.30467	-0.733963
A_24_P284584	ZNF559	0.00244	9.36e-05	-4.26016	1.30272	-0.696773
A_24_P744818	SP3	0.002443	9.42e-05	-4.25802	1.29634	-0.832929
A_23_P355623	ANKIB1	0.002443	9.42e-05	-4.25799	1.29625	-0.712907
A_23_P350234	UBE2NL	0.002443	9.43e-05	-4.25768	1.29531	-0.583818
A_23_P58529	DIMT1	0.002443	9.43e-05	-4.25766	1.29525	-0.531664
A_32_P223370	ZNF736	0.002443	9.45e-05	-4.25718	1.29383	-0.636729
A_23_P28625	WDR12	0.002443	9.47e-05	-4.25636	1.29137	-0.6357
A_32_P160972	ABRACL	0.002443	9.48e-05	-4.25604	1.29043	-0.576399
A_24_P91405	ZNF709	0.002443	9.49e-05	-4.25586	1.28989	-0.654289
A_23_P163380	MTHFS	0.002455	9.57e-05	-4.2533	1.28226	-0.554411
A_32_P45493	SRSF10	0.002468	9.63e-05	-4.2512	1.27602	-0.76415
A_23_P253949	RAB2A	0.00247	9.66e-05	-4.2502	1.27302	-0.558032
A_23_P309361	HENMT1	0.002476	9.74e-05	-4.2478	1.26589	-0.6724
A_23_P99405	ZMYM2	0.002501	9.85e-05	-4.24422	1.25523	-0.758303
A_23_P252403	COMMD10	0.002515	9.93e-05	-4.24195	1.24846	-0.743378
A_23_P218517	ZNF222	0.002515	9.94e-05	-4.24165	1.24757	-0.648
A_23_P98463	TBRG1	0.002515	9.95e-05	-4.24132	1.2466	-0.682175
A_23_P201567	PRPF38B	0.002516	9.98e-05	-4.24024	1.24337	-0.765001
A_23_P25644	PCID2	0.002516	0.0001	-4.23937	1.2408	-0.5509
A_23_P14062	NUP107	0.002516	0.0001	-4.23891	1.23943	-0.621586
A_24_P285480	MRPL33	0.002516	0.0001	-4.23884	1.2392	-0.551711
A_23_P217098	VPS13A	0.002516	0.0001	-4.23873	1.23889	-0.632021
A_23_P133375	SLC25A46	0.002527	0.000101	-4.23665	1.2327	-0.735469
A_24_P126628	NEMP1	0.002529	0.000101	-4.23533	1.22876	-0.57452
A_23_P209032	ZNF302	0.002529	0.000101	-4.23507	1.22799	-1.04968
A_32_P106732	FANCM	0.002529	0.000102	-4.23426	1.22558	-0.925875
A_32_P143880	MEMO1	0.002529	0.000102	-4.23404	1.22492	-0.545998
A_23_P151267	LIMA1	0.002537	0.000102	-4.23227	1.21967	-0.709774
A_23_P258814	DPH3P1	0.002537	0.000103	-4.23184	1.21837	-0.642658
A_23_P354146	ITK	0.002539	0.000103	-4.23004	1.21303	-0.528799
A_23_P81241	NDFIP1	0.002566	0.000105	-4.22415	1.19555	-0.582377
A_23_P350070	RCHY1	0.002566	0.000106	-4.22287	1.19175	-0.624504
A_23_P166698	SS18L2	0.002566	0.000106	-4.22224	1.18985	-0.636911
A_23_P255805	ZNF7	0.002577	0.000106	-4.22032	1.18415	-0.51268
A_23_P69249	ACTL6A	0.002581	0.000107	-4.21942	1.18148	-0.537295
A_23_P360245	NUDCD2	0.002583	0.000107	-4.21883	1.17974	-0.633199
A_24_P256603	LYRM7	0.002588	0.000107	-4.21787	1.17688	-0.576311
A_32_P220307	RPL39	0.002591	0.000108	-4.21579	1.17071	-1.01005
A_24_P791829	NUFIP2	0.002591	0.000108	-4.21475	1.16762	-0.670561
A_23_P207940	PTPN2	0.002591	0.000108	-4.21452	1.16696	-0.653047
A_23_P20384	LSM1	0.002591	0.000109	-4.21436	1.16647	-0.61839
A_23_P212552	TBL1XR1	0.00261	0.000109	-4.21171	1.1586	-0.614179
A_24_P808100	MCTS1	0.002623	0.00011	-4.20953	1.15215	-0.5949
A_32_P90210	TAF9	0.002623	0.000111	-4.20709	1.14491	-0.674821
A_23_P43425	C9orf40	0.002623	0.000111	-4.20691	1.14438	-0.557684
A_23_P162378	CEP83	0.002623	0.000112	-4.20578	1.14101	-0.807671
A_24_P285179	CDC73	0.002623	0.000112	-4.20507	1.1389	-0.823678
A_23_P62840	YRDC	0.002623	0.000112	-4.20472	1.13786	-0.514132
A_24_P134653	OFD1	0.002623	0.000112	-4.20458	1.13747	-0.522564
A_23_P39971	ERLEC1	0.002623	0.000112	-4.20418	1.13627	-0.657732
A_24_P345377	GOLPH3L	0.002623	0.000112	-4.20398	1.13567	-0.513205
A_24_P548354	RPS29	0.002623	0.000112	-4.20362	1.13462	-0.875897
A_23_P355289	AFG3L1P	0.002623	0.000112	-4.2035	1.13427	-0.586934
A_23_P131149	ORC4	0.002624	0.000113	-4.20258	1.13152	-0.643281
A_23_P30956	UFL1	0.002624	0.000113	-4.20234	1.13083	-0.844924
A_32_P85539	HCFC2	0.002624	0.000113	-4.20164	1.12873	-0.763789
A_24_P310756	FBXO28	0.002624	0.000114	-4.20033	1.12487	-0.698427
A_23_P395555	ZNF226	0.002624	0.000114	-4.19997	1.12378	-0.639723
A_23_P50897	NIFK	0.002625	0.000114	-4.19943	1.12219	-0.687517
A_23_P123039	NUPL2	0.002625	0.000114	-4.19904	1.12105	-0.685337
A_24_P186401	DCLRE1C	0.002652	0.000115	-4.19554	1.11068	-0.709511
A_23_P53267	RSRC2	0.002659	0.000116	-4.19397	1.106	-0.599969
A_24_P238402	ZNF644	0.002659	0.000116	-4.19313	1.10355	-0.638719
A_23_P386450	POLK	0.002659	0.000116	-4.19311	1.10349	-0.672522
A_24_P830025	FNTA	0.002659	0.000117	-4.192	1.1002	-0.634159
A_23_P46396	PTBP2	0.002659	0.000117	-4.19196	1.10007	-0.930453
A_23_P307346	CA5B	0.002659	0.000117	-4.1908	1.09664	-0.631189
A_24_P943193	PREPL	0.002659	0.000117	-4.1901	1.09456	-0.847401
A_32_P220472	ZFAND6	0.002659	0.000117	-4.18989	1.09392	-0.616042
A_32_P229065	TIPRL	0.002659	0.000118	-4.18964	1.09319	-0.541749
A_23_P33154	STAU2	0.002659	0.000118	-4.18921	1.09193	-0.721878
A_23_P113966	EXOC1	0.002659	0.000118	-4.18883	1.09082	-0.720055
A_32_P41405	THOC3	0.002659	0.000118	-4.18852	1.08989	-0.486555
A_24_P194313	PAXBP1	0.002659	0.000118	-4.18764	1.08729	-0.887584
A_23_P167269	TMA16	0.002659	0.000119	-4.18721	1.086	-0.669796
A_24_P212072	SLF1	0.002659	0.000119	-4.1872	1.08598	-0.666981
A_24_P318939	ZNF337	0.002659	0.000119	-4.18695	1.08525	-0.524165
A_23_P254756	CD164	0.002673	0.000119	-4.18501	1.07949	-0.70263
A_24_P72646	BIN3-IT1	0.002673	0.00012	-4.18432	1.07745	-0.536953
A_23_P209619	ATL2	0.002673	0.00012	-4.18417	1.07701	-0.689115
A_23_P212728	TBC1D23	0.002677	0.00012	-4.18255	1.07223	-0.740186
A_24_P850428	RPSAP36	0.002684	0.000121	-4.18118	1.06816	-0.567942
A_23_P15906	ENOSF1	0.002688	0.000121	-4.18008	1.06492	-0.648477
A_23_P154294	DDX11L2	0.002688	0.000121	4.18005	1.06482	0.653653
A_23_P212792	CEP135	0.002691	0.000122	-4.17757	1.05751	-0.689427
A_32_P206479	ZNF831	0.002691	0.000122	-4.17698	1.05574	-0.630038
A_24_P319354	SUMO1	0.002691	0.000123	-4.17662	1.0547	-0.540481
A_23_P143147	TCFL5	0.002691	0.000123	-4.17641	1.05407	-0.613961
A_23_P133058	MRFAP1L1	0.002691	0.000123	-4.17633	1.05383	-0.638292
A_24_P140391	PIGY	0.002691	0.000123	-4.17585	1.05242	-0.570924
A_24_P144499	PPIAL4A	0.002691	0.000123	-4.17581	1.05229	-0.581762
A_24_P56130	MYL6	0.002691	0.000123	-4.17475	1.04915	-0.586382
A_32_P59486	SDHD	0.002691	0.000124	-4.17402	1.04701	-0.555416
A_23_P48099	NUP37	0.002691	0.000124	-4.17399	1.04691	-0.619063
A_23_P255785	NCK1	0.002691	0.000124	-4.17363	1.04583	-0.619328
A_23_P44546	DFFB	0.002702	0.000125	-4.17078	1.03742	-0.51603
A_23_P208009	SEC11C	0.002702	0.000125	-4.17016	1.03561	-0.644682
A_24_P303420	ADCY10P1	0.002702	0.000125	-4.16984	1.03466	-0.621545
A_23_P117558	FKBP3	0.002702	0.000125	-4.16974	1.03436	-0.600537
A_23_P159053	RAD17	0.002702	0.000126	-4.16916	1.03263	-0.540743
A_23_P61854	TTC37	0.002702	0.000126	-4.16885	1.03172	-0.66467
A_23_P373054	TCAIM	0.002702	0.000126	-4.16839	1.03036	-0.744048
A_23_P164387	SMARCE1	0.002702	0.000126	-4.16838	1.03035	-0.531782
A_23_P77174	PIGB	0.00271	0.000127	-4.16693	1.02606	-0.706977
A_24_P80138	PDCL3	0.00272	0.000127	-4.16525	1.02109	-0.494138
A_23_P49021	WDR61	0.002726	0.000128	-4.1634	1.01564	-0.56725
A_23_P500773	MAP3K7	0.002726	0.000128	-4.16329	1.0153	-0.559322
A_23_P85726	METTL18	0.002726	0.000128	-4.16302	1.01451	-0.783168
A_23_P87591	YEATS4	0.002729	0.000129	-4.16198	1.01145	-0.736016
A_23_P136547	PIGG	0.002742	0.00013	-4.15924	1.00337	-0.505779
A_24_P706312	HNRNPA3	0.002742	0.00013	-4.15914	1.00305	-0.578924
A_23_P338233	BCDIN3D	0.002742	0.00013	-4.15848	1.0011	-0.518105
A_23_P47559	C11orf58	0.002742	0.00013	-4.15845	1.00103	-0.559927
A_32_P109794	STYX	0.002742	0.000131	-4.15726	0.9975	-0.515472
A_24_P201323	ZMYND11	0.002742	0.000131	-4.15666	0.99576	-0.604109
A_24_P378302	ANP32A-IT1	0.002742	0.000131	-4.15656	0.99546	-0.56733
A_23_P370544	ANKAR	0.002742	0.000131	-4.15652	0.99533	-0.633786
A_23_P151436	ALG5	0.002742	0.000131	-4.1565	0.99528	-0.579435
A_24_P19544	STK39	0.002754	0.000132	-4.15441	0.98911	-0.641255
A_23_P258570	PSMD10	0.002757	0.000132	-4.1535	0.98642	-0.677286
A_24_P568190	GUSBP3///SMA4	0.002757	0.000132	-4.15279	0.98432	-0.801569
A_23_P71389	MTMR9	0.002757	0.000132	-4.15271	0.9841	-0.637661
A_23_P162279	CCDC91	0.002766	0.000133	-4.15107	0.97928	-0.717721
A_23_P148969	LRRC40	0.002767	0.000133	-4.15053	0.97768	-0.933401
A_23_P92441	MAD2L1	0.002767	0.000134	-4.15022	0.97676	-0.836512
A_24_P51118	MTAP	0.002772	0.000134	-4.14901	0.97318	-0.603051
A_23_P107295	LRRC37B	0.002778	0.000134	-4.14799	0.97019	-0.494329
A_32_P103669	GOLGA6C	0.002783	0.000135	-4.14717	0.96777	-0.954018
A_23_P318581	CFAP97	0.002785	0.000135	-4.14628	0.96514	-0.644625
A_23_P9144	UHRF2	0.002785	0.000135	-4.14576	0.96361	-0.598109
A_24_P382253	RPRD1A	0.002785	0.000136	-4.14525	0.9621	-0.578275
A_23_P408675	BTAF1	0.002785	0.000136	-4.14474	0.96062	-0.765677
A_24_P321511	GOLT1B	0.002789	0.000136	-4.14376	0.95772	-0.735089
A_24_P238333	NSA2	0.002805	0.000137	-4.14168	0.95159	-0.552503
A_23_P15493	PTRH2	0.002805	0.000137	-4.14132	0.95053	-0.572985
A_23_P434347	ITSN2	0.002808	0.000138	-4.14071	0.94873	-0.543931
A_23_P103442	MEAF6	0.002811	0.000138	-4.13991	0.94637	-0.481629
A_23_P122027	KIF3A	0.002811	0.000138	-4.13967	0.94567	-0.551745
A_23_P34144	MAGEH1	0.002827	0.000139	-4.13722	0.93847	-0.551793
A_32_P43050	FRG1	0.002829	0.000139	-4.13668	0.93686	-0.632719
A_23_P87532	CAPRIN2	0.002831	0.00014	-4.13584	0.93438	-0.531547
A_23_P2216	KRR1	0.002833	0.00014	-4.13445	0.93031	-0.667583
A_23_P48166	TWF1	0.002833	0.000141	-4.13423	0.92967	-0.827058
A_23_P62652	SLAMF1	0.002833	0.000141	-4.13413	0.92937	-0.522993
A_24_P260440	TNPO1	0.002833	0.000141	-4.13374	0.92822	-0.649298
A_24_P192209	ZNF92	0.002833	0.000141	-4.13288	0.9257	-0.64419
A_24_P708363	PPIAP30	0.002833	0.000141	-4.13268	0.92511	-0.577244
A_23_P20683	PUM3	0.002834	0.000141	-4.13224	0.92381	-0.622463
A_24_P167063	ZNF518A	0.002842	0.000142	-4.13074	0.91938	-0.771202
A_32_P229760	EIF3E	0.002842	0.000142	-4.13028	0.91803	-0.671466
A_32_P58937	MBTD1	0.002842	0.000142	-4.13008	0.91744	-0.649585
A_23_P317800	ANAPC4	0.002846	0.000143	-4.12929	0.91512	-0.628509
A_23_P339588	TAGAP	0.002852	0.000143	-4.12834	0.91234	-0.548571
A_24_P177844	LOC102724760///IGHV1OR15-1	0.002853	0.000143	-4.12794	0.91117	-1.00999
A_23_P3212	DTWD1	0.002879	0.000145	-4.12477	0.90185	-0.712434
A_23_P72568	SNX4	0.00288	0.000145	-4.12434	0.90056	-0.755769
A_23_P325501	MORC3	0.002886	0.000146	-4.12328	0.89747	-0.714383
A_24_P218509	TM9SF3	0.002886	0.000146	-4.1224	0.89488	-0.675236
A_23_P117286	CLN5	0.002886	0.000146	-4.12195	0.89354	-0.538332
A_23_P18422	MRPL3	0.002886	0.000146	-4.12192	0.89347	-0.756746
A_32_P76060	CTDSPL2	0.002886	0.000146	-4.12155	0.89236	-0.721142
A_24_P387869	PKN2	0.002886	0.000146	-4.12134	0.89175	-0.882546
A_24_P45620	UTS2	0.002886	0.000147	-4.1211	0.89106	-2.34349
A_23_P209962	SMC6	0.002889	0.000147	-4.12046	0.88918	-0.784484
A_24_P370970	NSL1	0.002899	0.000148	-4.11905	0.88502	-0.547276
A_23_P316150	IFT80	0.0029	0.000148	-4.11861	0.88373	-0.81745
A_23_P127851	TIMM10B	0.002916	0.000149	-4.11602	0.87614	-0.631045
A_23_P162127	CCDC90B	0.002918	0.000149	-4.11541	0.87434	-0.675442
A_23_P41541	PRMT9	0.002918	0.000149	-4.11512	0.8735	-0.612404
A_23_P217151	KRBOX4	0.002918	0.00015	-4.11486	0.87272	-0.684357
A_32_P31633	SF3B1	0.002934	0.000151	-4.11245	0.86563	-0.698546
A_23_P142918	C2orf69	0.002934	0.000151	-4.11214	0.86474	-0.603153
A_23_P345081	ZNF655	0.002935	0.000151	-4.11161	0.86317	-0.587007
A_23_P166122	POLR3F	0.002951	0.000153	-4.10879	0.8549	-0.664467
A_24_P630039	PHIP	0.002954	0.000153	-4.10813	0.85298	-0.894886
A_24_P66125	STAG2	0.002956	0.000153	-4.10757	0.85133	-0.716058
A_32_P218249	TDG	0.002956	0.000153	-4.10727	0.85044	-0.658791
A_32_P118586	DENND6A	0.002956	0.000153	-4.10689	0.84933	-0.555681
A_24_P151325	ZNF100	0.002956	0.000154	-4.10667	0.84869	-0.62885
A_24_P385376	DPH5	0.002956	0.000154	-4.10527	0.84456	-0.721996
A_23_P87973	TRIM13	0.002956	0.000155	-4.10445	0.84217	-0.504569
A_32_P139367	TES	0.002956	0.000155	-4.10423	0.84153	-0.548909
A_23_P80068	BTG3	0.002958	0.000155	-4.10369	0.83994	-0.696807
A_23_P502832	RBM12	0.002976	0.000156	-4.10083	0.83156	-0.665657
A_23_P7655	BNIP1	0.002991	0.000157	-4.09896	0.82606	-0.578047
A_24_P115511	RAB14	0.002997	0.000158	-4.09703	0.8204	-0.627658
A_23_P154345	HIBCH	0.002997	0.000158	-4.09679	0.81972	-0.496663
A_32_P146635	SESN3	0.003009	0.00016	-4.09453	0.8131	-0.538587
A_32_P48043	ZNF37BP	0.003009	0.00016	-4.09381	0.81097	-0.634431
A_24_P60972	TSTD2	0.003009	0.00016	-4.09373	0.81076	-0.516997
A_23_P139396	HIKESHI	0.003009	0.00016	-4.09341	0.8098	-0.565435
A_23_P213718	UQCRQ	0.003015	0.000161	-4.0915	0.80421	-0.819963
A_24_P193093	KLRK1	0.003015	0.000161	-4.09096	0.80263	-0.781778
A_23_P215070	CEP41	0.003015	0.000162	-4.09069	0.80185	-0.625063
A_32_P229299	PHF6	0.003023	0.000162	-4.08941	0.7981	-0.755991
A_23_P129128	TARSL2	0.003023	0.000163	-4.08822	0.79462	-0.603282
A_23_P132486	OXSM	0.003023	0.000163	-4.08814	0.79437	-0.637935
A_24_P260300	HNRNPDL	0.003023	0.000163	-4.08806	0.79413	-0.720241
A_23_P436476	RBM34	0.003023	0.000163	-4.08801	0.79399	-0.579477
A_23_P30338	CCNH	0.003027	0.000163	-4.08725	0.79178	-0.55782
A_23_P436259	ERN1	0.003034	0.000164	-4.08601	0.78814	-0.483888
A_23_P139558	TBC1D15	0.003036	0.000165	-4.08485	0.78474	-0.616663
A_23_P252748	ZNF195	0.003043	0.000165	-4.08383	0.78176	-0.639567
A_23_P25073	MRPS35	0.003043	0.000166	-4.08322	0.77998	-0.557307
A_32_P117098	GCOM1	0.003044	0.000166	-4.08289	0.779	-0.702628
A_24_P288754	PIGA	0.003049	0.000166	-4.082	0.7764	-0.824986
A_23_P208238	ZNF137P	0.003056	0.000167	-4.08103	0.77358	-0.662606
A_23_P202496	NOC3L	0.003057	0.000167	-4.08065	0.77245	-0.762391
A_23_P203009	CUL5	0.003061	0.000168	-4.07935	0.76865	-0.604208
A_23_P255663	MANEA	0.003061	0.000168	-4.07922	0.76828	-0.873928
A_23_P202458	ZNF22	0.003061	0.000168	-4.079	0.76762	-0.682301
A_32_P151594	SRP9	0.003072	0.000169	-4.07735	0.76279	-0.731884
A_23_P212568	TRAT1	0.003072	0.000169	-4.07726	0.76253	-0.736262
A_23_P160460	UAP1	0.003073	0.000169	-4.07688	0.76143	-0.620104
A_23_P208288	ZNF304	0.003085	0.00017	-4.07535	0.75697	-0.567176
A_24_P63109	PPP1R2	0.003088	0.000171	-4.07329	0.75093	-0.533155
A_23_P61674	CLK4	0.003088	0.000171	-4.07319	0.75065	-0.963732
A_23_P122233	MRPL22	0.003088	0.000171	-4.07311	0.75042	-0.697863
A_23_P135995	ARV1	0.003088	0.000171	-4.07284	0.74961	-0.634486
A_24_P106357	WDR36	0.003088	0.000171	-4.07264	0.74903	-0.618273
A_23_P148807	CDC7	0.003088	0.000172	-4.07195	0.74703	-0.657771
A_23_P157495	PPP3CC	0.003088	0.000172	-4.07183	0.74666	-0.532668
A_23_P255869	PLGRKT	0.00309	0.000172	-4.071	0.74423	-0.595512
A_32_P207180	ARL16	0.0031	0.000173	-4.06955	0.74001	-0.539219
A_24_P200848	SNX13	0.0031	0.000173	-4.06946	0.73974	-0.775513
A_23_P382199	VAPA	0.00311	0.000174	-4.06792	0.73523	-0.461785
A_23_P20852	AUH	0.003112	0.000174	-4.06696	0.73243	-0.539516
A_23_P102471	MSH2	0.003112	0.000175	-4.0666	0.7314	-0.764211
A_23_P258002	CDKN2AIP	0.003112	0.000175	-4.06652	0.73116	-0.641271
A_23_P382043	NT5DC1	0.003112	0.000175	-4.06618	0.73015	-0.544072
A_24_P90097	ADD3	0.003112	0.000175	-4.06601	0.72966	-0.691465
A_23_P2661	RAP1B	0.003112	0.000175	-4.06546	0.72807	-0.668588
A_24_P69439	SLC25A32	0.003123	0.000176	-4.06364	0.72275	-0.605599
A_24_P261005	SMIM19	0.003131	0.000177	-4.06229	0.71879	-0.589978
A_24_P134392	HSPA13	0.003143	0.000178	-4.06047	0.71348	-0.806488
A_23_P320250	MYO19	0.003151	0.000179	-4.05937	0.71027	-0.539589
A_24_P18621	AEBP2	0.003151	0.000179	-4.05891	0.70894	-0.67753
A_32_P84389	UHMK1	0.003151	0.000179	-4.05886	0.7088	-0.625476
A_23_P58606	CCNG1	0.003151	0.000179	-4.05825	0.707	-0.565431
A_24_P341222	SMIM20	0.003152	0.00018	-4.05746	0.70471	-0.614079
A_23_P76159	EEA1	0.003152	0.000181	-4.0561	0.70073	-0.733636
A_23_P140328	NEMF	0.003152	0.000181	-4.056	0.70046	-0.752558
A_23_P28507	MGAT4A	0.003152	0.000181	-4.05585	0.70001	-0.547568
A_32_P75299	TOMM5	0.003152	0.000181	-4.05567	0.69948	-0.67586
A_24_P365571	MRPS6	0.003154	0.000181	-4.05502	0.69759	-0.471754
A_23_P131653	PIGF	0.003154	0.000181	-4.05479	0.69692	-0.578276
A_23_P256223	VBP1	0.00316	0.000182	-4.05322	0.69235	-0.69434
A_32_P79584	2007-09-01	0.00316	0.000182	-4.0532	0.69229	-0.599019
A_23_P502641	SEC22C	0.00316	0.000182	-4.05299	0.69166	-0.559364
A_23_P92967	MOCS2	0.00316	0.000182	-4.0528	0.69112	-0.626011
A_23_P43226	KCTD9	0.003164	0.000183	-4.0521	0.68907	-0.607808
A_24_P45476	XCL1	0.003171	0.000183	-4.05115	0.6863	-0.831265
A_23_P257911	USP16	0.003171	0.000184	-4.05089	0.68554	-0.752723
A_23_P215875	DCAF13	0.00318	0.000184	-4.04972	0.68212	-0.69167
A_23_P74794	ABCD3	0.003182	0.000185	-4.04907	0.68023	-0.709826
A_23_P135730	ZNF627	0.003182	0.000185	-4.04837	0.67821	-0.576655
A_23_P88194	GEMIN2	0.003182	0.000185	-4.04809	0.67738	-0.753744
A_23_P109254	RBM39	0.003182	0.000185	-4.04805	0.67728	-0.57012
A_32_P44316	EEF1A1	0.003183	0.000186	-4.04668	0.67326	-0.566818
A_23_P99604	G2E3	0.003183	0.000186	-4.0466	0.67305	-0.625794
A_23_P154266	PTCD3	0.003183	0.000186	-4.04634	0.6723	-0.567742
A_23_P101208	CYB5A	0.003183	0.000186	-4.04627	0.67209	-0.469167
A_24_P175989	VPS29	0.003186	0.000187	-4.04573	0.67051	-0.657802
A_23_P85188	ARMCX5	0.003194	0.000187	-4.04438	0.66656	-0.618993
A_32_P220696	TERF1	0.003198	0.000188	-4.04292	0.66231	-0.596054
A_24_P71280	GPR157	0.003198	0.000188	-4.04287	0.66218	-0.608167
A_23_P99275	KLRB1	0.0032	0.000189	-4.04236	0.66068	-0.849394
A_23_P214211	RARS2	0.003202	0.000189	-4.0419	0.65934	-0.584314
A_23_P200298	AGL	0.003217	0.00019	-4.04018	0.65434	-0.748294
A_24_P245330	USP14	0.003226	0.000191	-4.03847	0.64937	-0.656117
A_23_P117157	SUCLA2	0.00323	0.000191	-4.0376	0.64684	-0.720835
A_32_P93852	BOD1	0.00323	0.000192	-4.03751	0.64658	-0.614564
A_24_P191833	SREK1	0.003239	0.000192	-4.03642	0.64339	-0.817485
A_23_P68198	SH3YL1	0.003248	0.000193	-4.03487	0.6389	-0.719381
A_32_P219520	TNFAIP8	0.003248	0.000193	-4.0344	0.63751	-0.584741
A_23_P113471	FAAH2	0.003248	0.000194	-4.03426	0.63711	-0.647838
A_24_P102389	ALG11	0.003248	0.000194	-4.03401	0.63639	-0.692461
A_23_P413803	POC5	0.003248	0.000194	-4.03388	0.636	-0.564497
A_23_P216257	TPD52	0.003253	0.000194	-4.03307	0.63365	-0.677073
A_23_P314191	ZDHHC17	0.003255	0.000194	-4.03267	0.63249	-0.808749
A_24_P823514	LOC105371763	0.003267	0.000196	-4.03032	0.62565	-0.588651
A_23_P214666	RPS18	0.003267	0.000196	-4.03	0.62471	-0.596769
A_23_P146990	WWP1	0.003267	0.000196	-4.0295	0.62327	-0.52445
A_23_P13065	ZDHHC13	0.003267	0.000197	-4.02878	0.62117	-0.534476
A_23_P81248	TAF7	0.003267	0.000197	-4.02874	0.62105	-0.679292
A_23_P404005	FAM58A	0.003267	0.000197	-4.02869	0.62092	-0.478118
A_23_P336992	ZFAND2A	0.003267	0.000197	-4.02859	0.62062	-0.631693
A_23_P146050	ZFAND1	0.003267	0.000197	-4.02787	0.61852	-0.630254
A_23_P102235	SNRPG	0.003267	0.000198	-4.02748	0.61739	-0.955451
A_23_P301360	ZNF572	0.00327	0.000198	-4.02683	0.6155	-0.700175
A_23_P128174	RAB3IP	0.003279	0.000199	-4.02565	0.61207	-0.531864
A_23_P423926	SS18L1	0.003279	0.000199	-4.02548	0.61157	-0.752306
A_23_P94623	PPP6C	0.003281	0.000199	-4.02494	0.61001	-0.577919
A_23_P390384	ZNF630	0.003281	0.0002	-4.02375	0.60655	-0.489387
A_23_P203013	NPAT	0.003281	0.0002	-4.02373	0.60649	-0.593626
A_24_P296070	COG3	0.003281	0.0002	-4.02361	0.60613	-0.606721
A_23_P200043	CEP104	0.003281	0.0002	-4.02343	0.60561	-0.536431
A_23_P332374	ZNF175	0.003288	0.000201	-4.02201	0.6015	-0.55645
A_23_P200199	TXNDC12	0.003288	0.000201	-4.02185	0.60102	-0.611114
A_23_P132454	CCNL1	0.003297	0.000202	-4.02075	0.59783	-0.683733
A_23_P212522	ATP11B	0.003312	0.000203	-4.01905	0.59289	-0.532956
A_23_P71440	GOLGA7	0.003319	0.000204	-4.01811	0.59016	-0.494881
A_23_P68327	CFAP36	0.003322	0.000205	-4.01685	0.5865	-0.569428
A_32_P115505	LTN1	0.003322	0.000205	-4.01684	0.58646	-0.802446
A_24_P335901	ZNF266	0.003322	0.000205	-4.01666	0.58593	-0.575488
A_23_P213661	PPIP5K2	0.003322	0.000205	-4.01603	0.58411	-0.835298
A_23_P157352	MRPS33	0.003322	0.000206	-4.0152	0.5817	-0.644803
A_23_P104054	SUCO	0.003328	0.000206	-4.0141	0.57851	-0.778773
A_23_P114405	MORF4L2	0.003332	0.000207	-4.01284	0.57485	-0.578913
A_24_P80406	NCBP2-AS2	0.003332	0.000207	-4.01272	0.57452	-0.491374
A_23_P217737	ATP7A	0.003332	0.000207	-4.01268	0.57439	-0.696905
A_23_P17287	IAH1	0.003336	0.000208	-4.01097	0.56943	-0.598455
A_23_P9523	RBKS	0.003336	0.000209	-4.0107	0.56866	-0.568815
A_23_P213754	PAIP2	0.003336	0.000209	-4.01068	0.56858	-0.581871
A_32_P91107	ZNF782	0.003336	0.000209	-4.01039	0.56775	-0.645261
A_24_P278762	MAPKAPK5-AS1	0.003339	0.000209	-4.00981	0.56606	-0.501808
A_23_P74344	TADA1	0.003345	0.00021	-4.00871	0.56288	-0.602661
A_23_P202258	TFAM	0.003345	0.000211	-4.00704	0.55804	-0.648836
A_23_P93524	SAMD3	0.003345	0.000211	-4.00689	0.5576	-0.678574
A_23_P390744	FOPNL	0.003345	0.000212	-4.00628	0.55583	-0.672317
A_32_P336445	HINT1	0.003345	0.000212	-4.00617	0.55551	-0.854535
A_23_P332439	NUP58	0.003345	0.000212	-4.00606	0.55519	-0.855933
A_24_P240487	PLG	0.003345	0.000212	-4.00598	0.55497	-0.649889
A_23_P259054	SNX14	0.003345	0.000212	-4.00589	0.55469	-0.674382
A_32_P209350	RPL3	0.003346	0.000212	-4.00484	0.55164	-0.517385
A_23_P57547	SLC25A17	0.003346	0.000213	-4.00448	0.55062	-0.472811
A_23_P212002	NKTR	0.003346	0.000213	-4.00397	0.54913	-0.560937
A_23_P208198	ZNF577	0.003346	0.000213	-4.00392	0.54899	-0.674215
A_24_P199500	RNF2	0.003346	0.000213	-4.00375	0.54849	-0.663128
A_32_P72341	TRIM59	0.003346	0.000213	-4.00339	0.54745	-0.626562
A_23_P25503	FNDC3A	0.003346	0.000214	-4.00325	0.54703	-0.720071
A_23_P17219	CRIPT	0.003354	0.000214	-4.00217	0.54391	-0.552817
A_24_P389612	ARL5B	0.003354	0.000214	-4.002	0.54341	-0.663944
A_23_P13524	TMEM126A	0.003354	0.000215	-4.0008	0.53995	-0.715354
A_23_P98382	TIMM8B	0.003354	0.000216	-4.00037	0.5387	-0.783606
A_32_P233304	LIN9	0.003354	0.000216	-3.99985	0.53717	-0.829801
A_23_P218731	CRYZL1	0.003354	0.000216	-3.99977	0.53695	-0.509236
A_24_P248606	ACSL3	0.003354	0.000216	-3.99977	0.53694	-0.718946
A_24_P719948	GMDS-AS1	0.003354	0.000217	-3.9988	0.53414	-0.586297
A_23_P28169	ARL6IP6	0.003354	0.000217	-3.99805	0.53198	-0.633756
A_24_P143686	SPIDR	0.003354	0.000218	-3.99716	0.52939	-0.608952
A_23_P208325	ZNF235	0.003354	0.000219	-3.99556	0.52476	-0.591538
A_23_P320658	BUB3	0.003354	0.000219	-3.99555	0.52472	-0.595925
A_23_P200767	TROVE2	0.003354	0.000219	-3.99545	0.52445	-0.450396
A_23_P84610	POT1	0.003354	0.000219	-3.99528	0.52393	-0.697882
A_23_P369574	CLASP2	0.003354	0.000219	-3.99519	0.52368	-0.716992
A_23_P104451	DDX50	0.003354	0.000219	-3.99488	0.52277	-0.607856
A_24_P227069	GPAM	0.003354	0.000219	-3.99483	0.52265	-0.740447
A_24_P77364	BOLA3	0.003354	0.000219	-3.99462	0.52202	-0.562631
A_23_P428992	LOC93622	0.003354	0.00022	-3.99455	0.52183	-0.484687
A_24_P406301	NDUFB2	0.003354	0.00022	-3.99433	0.5212	-0.691427
A_23_P51534	XCL2	0.003354	0.00022	-3.9941	0.52051	-0.793787
A_24_P54083	PPIE	0.00336	0.00022	-3.99324	0.51805	-0.533655
A_23_P162228	NACA	0.00336	0.000221	-3.99303	0.51743	-0.425327
A_23_P323774	PTER	0.00336	0.000221	-3.99283	0.51684	-0.661566
A_23_P138805	CHORDC1	0.003373	0.000222	-3.99036	0.50969	-0.779725
A_23_P395595	FNBP4	0.003373	0.000223	-3.99022	0.50928	-0.579972
A_23_P116168	MSANTD4	0.003373	0.000223	-3.99007	0.50885	-0.692442
A_24_P20996	STXBP5	0.003375	0.000224	-3.98854	0.50442	-0.768552
A_24_P288116	PIK3C3	0.003375	0.000224	-3.98851	0.50435	-0.562827
A_23_P149345	PTPN22	0.003391	0.000225	-3.98671	0.49913	-0.614182
A_24_P2584	RSRP1	0.003398	0.000226	-3.98578	0.49644	-0.680852
A_23_P255591	ZNF268	0.003404	0.000227	-3.9842	0.49189	-0.661383
A_23_P79599	TMEM18	0.003404	0.000227	-3.984	0.49128	-0.560895
A_23_P44643	ANAPC7	0.00341	0.000228	-3.98318	0.48892	-0.543989
A_23_P371155	WTAP	0.003414	0.000228	-3.9826	0.48726	-0.572917
A_23_P357780	FDX1	0.003415	0.000229	-3.98169	0.48462	-0.553
A_23_P380917	SEC11A	0.003415	0.000229	-3.98126	0.48337	-0.562586
A_23_P20558	CDC37L1	0.003428	0.00023	-3.97943	0.47807	-0.705315
A_23_P394276	RWDD4	0.003428	0.00023	-3.97932	0.47778	-0.75289
A_23_P146417	TMEM245	0.003428	0.00023	-3.9793	0.47771	-0.55729
A_23_P201726	CHTOP	0.003432	0.000231	-3.97864	0.4758	-0.487118
A_24_P185036	CMTR2	0.003437	0.000232	-3.97748	0.47244	-0.72632
A_23_P387691	DIP2B	0.003438	0.000232	-3.97659	0.46988	-0.590289
A_23_P108948	MREG	0.003438	0.000232	-3.97653	0.46969	-0.49768
A_23_P14708	ZNF280D	0.003438	0.000233	-3.97642	0.46938	-1.06824
A_24_P321411	THAP12	0.003456	0.000234	-3.97404	0.46251	-0.632974
A_23_P202170	MGEA5	0.003463	0.000235	-3.97248	0.458	-0.520056
A_24_P922606	NUP160	0.003463	0.000236	-3.97218	0.45713	-0.524532
A_23_P142634	METTL5	0.003463	0.000236	-3.97196	0.45649	-0.546863
A_23_P212383	SACM1L	0.003463	0.000237	-3.9708	0.45316	-0.757602
A_24_P328492	SOCS5	0.003463	0.000237	-3.97058	0.4525	-0.617577
A_23_P136012	FBXO8	0.003463	0.000237	-3.97041	0.45203	-0.507725
A_24_P281243	PLEKHM3	0.003463	0.000237	-3.97028	0.45165	-0.492498
A_32_P234827	ARMC1	0.003463	0.000237	-3.97007	0.45104	-0.546885
A_23_P110882	TSPYL4	0.003463	0.000237	-3.97003	0.45091	-0.503524
A_23_P20045	PEX1	0.003468	0.000238	-3.96926	0.44869	-0.537341
A_24_P107918	CBFB	0.003468	0.000238	-3.96894	0.44777	-0.502582
A_24_P935026	STK4	0.003468	0.000238	-3.96888	0.44761	-0.682066
A_24_P226867	RBM18	0.003469	0.000238	-3.96849	0.44648	-0.627578
A_24_P25326	ZMYM6	0.003469	0.000239	-3.9683	0.44593	-0.699487
A_32_P104619	LOC727820	0.00347	0.000239	-3.96788	0.4447	-0.526168
A_23_P57807	MKRN2	0.00347	0.000239	-3.96754	0.44374	-0.53026
A_24_P240338	CENPC	0.00347	0.000239	-3.96749	0.44358	-0.634792
A_23_P163059	PCNX4	0.003477	0.00024	-3.96656	0.44091	-0.604402
A_23_P155332	PCNP	0.003489	0.000241	-3.96503	0.43648	-0.633978
A_32_P106646	COX20	0.003505	0.000243	-3.96237	0.42882	-0.514676
A_24_P511877	EMBP1	0.003505	0.000243	-3.96233	0.42869	-0.535243
A_23_P56922	HSPE1	0.003505	0.000243	-3.96214	0.42814	-0.570473
A_23_P31399	PON2	0.003505	0.000243	-3.96189	0.42744	-0.587447
A_24_P189464	FRA10AC1	0.003512	0.000244	-3.96065	0.42386	-0.610896
A_24_P328969	YIPF5	0.003512	0.000244	-3.96052	0.42348	-0.648627
A_23_P29803	POLR2H	0.003512	0.000245	-3.96021	0.42257	-0.491232
A_23_P500390	DONSON	0.003512	0.000245	-3.96019	0.42251	-0.660521
A_23_P350551	C12orf57	0.003512	0.000245	-3.95962	0.42089	-0.63759
A_24_P76898	PPP2R5C	0.003512	0.000245	-3.95952	0.42059	-0.494359
A_23_P109774	ZBTB11	0.003512	0.000245	-3.95934	0.42008	-0.73163
A_23_P16652	ZNF555	0.003514	0.000246	-3.9589	0.41879	-0.597443
A_23_P171237	ACRC	0.003514	0.000246	-3.95877	0.41844	-0.624626
A_32_P145447	ENO1-AS1	0.003514	0.000246	-3.9585	0.41765	-0.585531
A_24_P47547	RAN	0.003515	0.000247	-3.95774	0.41546	-0.510735
A_24_P186124	MTERF4	0.003515	0.000247	-3.95771	0.41538	-0.539715
A_23_P334218	TBC1D31	0.003515	0.000247	-3.95742	0.41455	-0.580374
A_23_P120557	TASP1	0.003515	0.000247	-3.9569	0.41302	-0.566704
A_24_P314351	ZBTB33	0.003515	0.000247	-3.9568	0.41275	-0.596528
A_24_P409670	ZNF283	0.003515	0.000247	-3.95679	0.41273	-0.483509
A_23_P250042	SELT	0.003515	0.000247	-3.95677	0.41265	-0.634138
A_23_P39154	ZNF345	0.003543	0.00025	-3.95381	0.40413	-0.609978
A_23_P76761	VRK1	0.003543	0.00025	-3.95323	0.40246	-0.593058
A_24_P713668	BZW1	0.003543	0.00025	-3.95305	0.40194	-0.583713
A_23_P41818	ZFR	0.003543	0.000251	-3.95241	0.40008	-0.580009
A_24_P316154	CSNK1A1	0.003543	0.000251	-3.95215	0.39934	-0.497425
A_23_P6674	LXN	0.003545	0.000251	-3.95172	0.39811	-0.567345
A_23_P258621	RTCA	0.003557	0.000253	-3.94976	0.39246	-0.57397
A_23_P390528	DUSP8	0.003557	0.000253	-3.94973	0.39237	-0.514729
A_23_P41380	ABCE1	0.003559	0.000253	-3.94933	0.39122	-0.627799
A_23_P325075	RNGTT	0.003561	0.000254	-3.94889	0.38995	-0.544053
A_24_P919419	NIPAL3	0.003574	0.000255	-3.94706	0.38469	-0.490591
A_24_P911960	NAP1L1	0.003576	0.000255	-3.94661	0.38338	-0.497102
A_23_P205389	MOAP1	0.003595	0.000257	-3.94434	0.37685	-0.526933
A_23_P394605	SEC24A	0.003595	0.000257	-3.94429	0.3767	-0.69348
A_24_P102769	UQCRH	0.003595	0.000258	-3.94404	0.37599	-0.594177
A_23_P167276	PAQR3	0.003601	0.000259	-3.9427	0.37212	-0.720663
A_24_P40907	PLPP6	0.003601	0.000259	-3.94245	0.37141	-0.536329
A_32_P69368	ID2	0.003601	0.000259	-3.94244	0.37137	-0.601871
A_23_P54389	ICE2	0.003601	0.000259	-3.94234	0.3711	-0.581303
A_24_P772147	EBLN3P	0.003601	0.000259	-3.94195	0.36997	-0.672843
A_32_P23838	CYP4V2	0.003601	0.000259	-3.94175	0.36941	-0.655085
A_23_P121806	ENOPH1	0.003601	0.000259	-3.94164	0.36909	-0.601764
A_23_P55682	ZSCAN18	0.003612	0.000261	-3.94002	0.36442	-0.552222
A_24_P780052	RPSA	0.003612	0.000261	-3.93996	0.36426	-0.585532
A_24_P282000	NUP210	0.003612	0.000261	-3.9398	0.36379	-0.497883
A_23_P99216	POP5	0.003612	0.000261	-3.93958	0.36314	-0.535406
A_23_P431890	DNAJC19	0.003618	0.000262	-3.9388	0.36092	-0.544822
A_24_P97785	PURA	0.003624	0.000263	-3.93741	0.35691	-0.656183
A_23_P25638	RNF219	0.003628	0.000264	-3.9364	0.35399	-0.748609
A_23_P28590	FASTKD1	0.003628	0.000264	-3.93589	0.35253	-0.586301
A_23_P211136	BRWD1	0.003628	0.000264	-3.93563	0.35181	-0.667289
A_23_P392470	NR3C2	0.003628	0.000264	-3.93558	0.35166	-0.543183
A_23_P115137	LAMTOR5	0.003628	0.000265	-3.93542	0.35119	-0.45503
A_32_P201498	TMEM230	0.003628	0.000265	-3.93533	0.35092	-0.483745
A_23_P76841	NGDN	0.003628	0.000265	-3.93495	0.34985	-0.562417
A_24_P135753	HACD2	0.003628	0.000265	-3.93476	0.34929	-0.596425
A_24_P393811	TMCO1	0.00363	0.000266	-3.93412	0.34744	-0.830998
A_23_P165691	PSMD14	0.00363	0.000266	-3.9339	0.34683	-0.579566
A_23_P145024	ADRB2	0.00363	0.000266	-3.93334	0.34521	-0.67426
A_24_P80915	BCLAF1	0.00363	0.000266	-3.93333	0.34518	-0.883127
A_23_P91991	OXNAD1	0.00363	0.000267	-3.93306	0.34439	-0.536255
A_23_P114662	CRYZ	0.00363	0.000267	-3.93299	0.34421	-0.797897
A_24_P166789	IMPAD1	0.003636	0.000267	-3.93226	0.34209	-0.501245
A_23_P419202	ZNF658	0.003642	0.000268	-3.93148	0.33985	-0.575063
A_23_P71908	SNAPC3	0.003659	0.000269	-3.92977	0.33495	-0.605122
A_32_P36046	C2orf68	0.003677	0.000271	-3.92797	0.32977	-0.433954
A_23_P353436	CEP78	0.003685	0.000272	-3.92672	0.3262	-0.676213
A_24_P235316	VDAC3	0.003685	0.000272	-3.92646	0.32544	-0.46241
A_23_P45248	SH2D1A	0.003694	0.000274	-3.92476	0.32054	-0.906061
A_24_P200784	C6orf203	0.003697	0.000275	-3.92367	0.31744	-0.553946
A_23_P204609	VEZT	0.003697	0.000275	-3.92363	0.31731	-0.634964
A_32_P170444	SUB1	0.003697	0.000275	-3.92356	0.31712	-0.803479
A_32_P88598	MAN1A2	0.0037	0.000276	-3.9222	0.3132	-0.489089
A_23_P41777	TXNDC15	0.003701	0.000277	-3.92139	0.31088	-0.528168
A_24_P110558	IGIP	0.003701	0.000277	-3.92095	0.30961	-0.720456
A_23_P136817	KNTC1	0.003701	0.000277	-3.92087	0.30938	-0.584328
A_23_P162782	ARGLU1	0.003701	0.000277	-3.92083	0.30927	-0.759268
A_24_P257359	RPL15	0.003701	0.000277	-3.9204	0.30803	-0.521421
A_23_P41049	LZTFL1	0.003713	0.000279	-3.91822	0.30179	-0.489714
A_23_P83463	2015-09-01	0.003713	0.00028	-3.91799	0.30112	-0.519492
A_32_P100974	RPL24	0.003715	0.00028	-3.9171	0.29857	-0.560279
A_32_P14894	RPS10	0.003715	0.000281	-3.91691	0.29803	-0.589464
A_32_P145335	LOC103344931	0.003715	0.000281	-3.91676	0.29761	-0.467341
A_23_P29005	SAMSN1	0.003721	0.000282	-3.91558	0.29421	-0.613047
A_23_P210747	TRMT6	0.003721	0.000282	-3.91541	0.29372	-0.501696
A_24_P370670	TMEM35B	0.003721	0.000282	-3.91534	0.29351	-0.461445
A_24_P261383	TAF1D	0.00373	0.000283	-3.91436	0.2907	-0.5991
A_23_P124024	MED10	0.003732	0.000283	-3.91381	0.28913	-0.515166
A_23_P83159	KLHL9	0.003739	0.000284	-3.91275	0.28611	-0.607342
A_23_P69188	DPH3	0.003742	0.000285	-3.91226	0.28468	-0.587709
A_24_P268786	MYNN	0.003742	0.000285	-3.912	0.28395	-0.711302
A_23_P21644	HSD17B11	0.003743	0.000285	-3.91177	0.28328	-0.572649
A_23_P326170	CALM2	0.003745	0.000286	-3.91084	0.28061	-0.494233
A_24_P123347	PPAT	0.003745	0.000286	-3.9106	0.27993	-0.478113
A_23_P212213	THUMPD3	0.003745	0.000286	-3.91032	0.27914	-0.517286
A_23_P99985	HMGB1	0.003745	0.000286	-3.91027	0.27899	-0.677619
A_23_P4653	KLC3	0.003749	0.000287	-3.90936	0.27638	-0.466741
A_24_P491087	CCT6P1	0.003749	0.000287	-3.90931	0.27622	-0.65122
A_23_P99172	CCDC77	0.003754	0.000288	-3.90842	0.27367	-0.501417
A_23_P410613	TMEM263	0.003754	0.000288	-3.9083	0.27333	-0.666859
A_23_P213840	ATP6V0E1	0.003754	0.000288	-3.9082	0.27305	-0.514421
A_23_P140423	NDUFB1	0.003758	0.000289	-3.90721	0.27021	-0.537005
A_23_P154025	SSB	0.003758	0.000289	-3.90699	0.26959	-0.592209
A_24_P304969	NPRL3	0.003758	0.00029	3.90679	0.26901	0.584364
A_23_P394166	CNOT7	0.003761	0.00029	-3.90585	0.26632	-0.527709
A_23_P121825	TRAPPC13	0.003769	0.000291	-3.90503	0.26397	-0.82656
A_23_P144179	CPOX	0.003778	0.000292	-3.90378	0.26039	-0.577807
A_23_P416894	GSAP	0.00378	0.000293	-3.90332	0.25908	-0.741017
A_24_P450172	UBR5-AS1	0.00378	0.000293	-3.903	0.25816	-0.82965
A_23_P34433	ZCCHC11	0.003784	0.000294	-3.90219	0.25584	-0.52986
A_24_P337796	STK17A	0.003791	0.000294	-3.90142	0.25364	-0.494844
A_32_P223319	ESCO1	0.003792	0.000295	-3.9008	0.25185	-0.739608
A_23_P94204	OXR1	0.003792	0.000296	-3.90028	0.25038	-0.567869
A_23_P140515	TM2D3	0.003792	0.000296	-3.9001	0.24985	-0.554015
A_24_P359545	RBMXL1	0.003792	0.000296	-3.89995	0.24943	-0.501087
A_23_P119964	CEBPZ	0.003792	0.000296	-3.89985	0.24915	-0.68643
A_24_P800629	TMED10P1	0.003793	0.000297	-3.8992	0.24728	-0.463456
A_23_P373927	ERP44	0.003793	0.000297	-3.89892	0.24647	-0.567188
A_24_P206047	SLC25A4	0.003793	0.000297	-3.89852	0.24534	-0.586414
A_23_P32414	STK26	0.003793	0.000298	-3.89803	0.24392	-0.699072
A_23_P129466	ATF7IP2	0.003796	0.000299	-3.89674	0.24023	-0.499614
A_23_P70318	ENPP4	0.003801	0.000299	-3.89616	0.23859	-0.883131
A_24_P252794	CUL2	0.003802	0.0003	-3.89585	0.23768	-0.555751
A_23_P47839	DDX55	0.003802	0.0003	-3.89553	0.23679	-0.523049
A_23_P31315	CBX3	0.003809	0.000301	-3.89432	0.23331	-0.610006
A_23_P209694	PAPOLG	0.003809	0.000301	-3.89421	0.23299	-0.615945
A_32_P104518	LINC00476	0.003811	0.000302	-3.89385	0.23197	-0.611847
A_23_P134814	THAP1	0.003812	0.000302	-3.89354	0.23108	-0.654295
A_24_P394361	WDR19	0.003816	0.000302	-3.89301	0.22956	-0.503862
A_23_P17739	ZNF74	0.00382	0.000303	-3.89243	0.2279	-0.467413
A_23_P340457	COPS4	0.003828	0.000304	-3.89144	0.22508	-0.62808
A_23_P157022	ZNF786	0.003828	0.000304	-3.89138	0.22492	-0.484302
A_24_P312692	API5	0.003831	0.000305	-3.89066	0.22285	-0.576018
A_23_P380978	FAM210A	0.003854	0.000307	-3.88803	0.21533	-0.648113
A_23_P23611	AMY1C	0.003854	0.000307	-3.88797	0.21517	-0.611541
A_24_P406034	SLC35A1	0.003861	0.000308	-3.88688	0.21203	-0.746279
A_23_P73801	TCEAL1	0.003861	0.000309	-3.88644	0.21077	-0.571365
A_24_P232500	MRPL49	0.003861	0.000309	-3.88593	0.20932	-0.479885
A_23_P252775	APTX	0.003861	0.00031	-3.88549	0.20807	-0.47855
A_32_P85593	LOC100101478	0.003861	0.00031	-3.88539	0.20779	-0.52181
A_24_P767422	HNRNPCL1	0.003861	0.00031	-3.88539	0.20778	-0.544069
A_23_P78438	ELP2	0.003861	0.00031	-3.88507	0.20687	-0.477565
A_23_P49521	SRSF1	0.003861	0.00031	-3.88505	0.20681	-0.582922
A_24_P941188	OTUD3	0.003861	0.00031	-3.88482	0.20617	-0.511781
A_23_P324994	KLHL7	0.003861	0.00031	-3.88471	0.20584	-0.731618
A_23_P63655	ATP5C1	0.003861	0.00031	-3.88456	0.2054	-0.736105
A_23_P256231	FBXO30	0.003866	0.000311	-3.8838	0.20325	-0.607052
A_23_P132669	GLT8D1	0.003868	0.000312	-3.88293	0.20075	-0.475198
A_23_P36266	PDHX	0.003868	0.000312	-3.8828	0.20038	-0.587511
A_24_P214625	PPA2	0.003868	0.000312	-3.88265	0.19994	-0.568519
A_23_P145397	CCNC	0.003868	0.000312	-3.88262	0.19986	-0.741189
A_23_P103172	TYW3	0.003868	0.000313	-3.88222	0.19874	-0.55118
A_23_P215675	COA1	0.003868	0.000313	-3.88164	0.19708	-0.562619
A_23_P83175	HACD4	0.003868	0.000313	-3.88164	0.19708	-0.637793
A_23_P349882	PDCL	0.003871	0.000314	-3.88098	0.19519	-0.602081
A_23_P75255	VPS26A	0.003871	0.000314	-3.88076	0.19456	-0.502125
A_23_P53668	NFYB	0.003876	0.000315	-3.87987	0.192	-0.829109
A_24_P230156	JRK	0.003876	0.000315	-3.87971	0.19155	-0.391439
A_23_P206110	CYP1A2	0.003877	0.000315	-3.87946	0.19085	-0.447646
A_32_P180315	CCDC180	0.003877	0.000316	-3.87886	0.18914	-0.627591
A_32_P61605	APTR	0.003877	0.000316	-3.8786	0.18839	-0.537812
A_23_P25137	CAND1	0.003878	0.000317	-3.87833	0.18763	-0.534837
A_24_P247153	RPS25	0.003879	0.000317	-3.87794	0.18651	-0.578119
A_23_P18196	RFC4	0.003879	0.000317	-3.87755	0.18539	-0.563358
A_24_P98263	EBAG9	0.003879	0.000317	-3.87751	0.18529	-0.494579
A_23_P204427	PPP1CC	0.003879	0.000318	-3.87721	0.18441	-0.512514
A_24_P26073	LRPPRC	0.003879	0.000318	-3.87703	0.18391	-0.562371
A_23_P161719	CWF19L2	0.003879	0.000318	-3.87686	0.18342	-0.622129
A_23_P126486	CROCCP2	0.003885	0.000319	-3.87587	0.18058	-0.712356
A_23_P140698	DNAJC17	0.003885	0.000319	-3.87573	0.18021	-0.611762
A_23_P207299	RNFT1	0.003894	0.000321	-3.87411	0.17556	-0.821877
A_23_P144145	DCUN1D1	0.003894	0.000321	-3.87387	0.1749	-0.65259
A_24_P944458	INSIG2	0.003894	0.000321	-3.87374	0.17452	-0.75605
A_23_P45389	RAB9A	0.003894	0.000321	-3.87366	0.1743	-0.567342
A_23_P14493	DNAAF2	0.003894	0.000321	-3.87356	0.174	-0.629594
A_23_P254573	DNAJC2	0.003896	0.000322	-3.87319	0.17294	-0.537025
A_23_P383977	SNAPC5	0.003897	0.000322	-3.8727	0.17157	-0.511218
A_23_P16022	ZNF256	0.003897	0.000322	-3.87257	0.17119	-0.565862
A_32_P134846	TMEM261	0.003897	0.000323	-3.87216	0.17003	-0.644299
A_24_P849801	RPL22	0.003897	0.000323	-3.87155	0.16829	-0.428501
A_32_P176819	CMAHP	0.003904	0.000324	-3.87078	0.16608	-0.839958
A_23_P133315	ZNF131	0.003905	0.000325	-3.87033	0.1648	-0.537841
A_23_P97584	DNTTIP2	0.003905	0.000325	-3.87024	0.16453	-0.582879
A_24_P126890	RPL9	0.003911	0.000326	-3.86935	0.16201	-0.915429
A_23_P338952	S100PBP	0.003911	0.000326	-3.86884	0.16056	-0.454838
A_23_P58506	ELL2	0.003911	0.000327	-3.86802	0.1582	-0.492146
A_24_P29818	RPL30	0.003911	0.000327	-3.86796	0.15805	-0.574009
A_24_P286465	PURB	0.003911	0.000327	-3.86775	0.15744	-0.498729
A_23_P211748	GTF2E1	0.003912	0.000328	-3.8673	0.15616	-0.569592
A_23_P140154	TMEM251	0.003925	0.000329	-3.86569	0.15157	-0.513834
A_23_P164637	ZNF419	0.003925	0.000329	-3.8656	0.1513	-0.464286
A_23_P35645	RBM17	0.003929	0.00033	-3.86513	0.14996	-0.46664
A_32_P68459	PPIA	0.00393	0.00033	-3.86476	0.14892	-0.577222
A_23_P306890	POLI	0.003947	0.000332	-3.86283	0.14341	-0.878295
A_23_P163622	AKTIP	0.003949	0.000333	-3.8625	0.14247	-0.486753
A_23_P3204	MAPK6	0.003974	0.000336	-3.85929	0.13334	-0.69338
A_23_P209232	CLIP4	0.003975	0.000336	-3.85904	0.13261	-0.756447
A_24_P388632	PCGF3	0.003983	0.000337	-3.85805	0.12981	-0.576424
A_23_P13438	BTBD10	0.003989	0.000339	-3.85692	0.12659	-0.637934
A_23_P62920	KIFAP3	0.003989	0.000339	-3.85652	0.12546	-0.537499
A_24_P246467	ATF2	0.003989	0.000339	-3.85651	0.12541	-0.546731
A_32_P232559	PRKCQ-AS1	0.003989	0.000339	-3.85632	0.12488	-0.468978
A_24_P497226	RPS6KB1	0.003989	0.000339	-3.85629	0.1248	-0.667055
A_23_P154840	SOD1	0.00399	0.00034	-3.8557	0.12311	-0.482407
A_32_P42925	MYL12B	0.00399	0.00034	-3.85567	0.12302	-0.52064
A_23_P112135	TRAM1	0.003991	0.000341	-3.85497	0.12104	-0.569739
A_23_P350574	FCRLB	0.003991	0.000341	-3.85462	0.12004	-0.549641
A_23_P45913	SNRNP40	0.003991	0.000341	-3.85434	0.11924	-0.497926
A_23_P43049	DCTN6	0.003991	0.000342	-3.85386	0.11789	-0.645195
A_23_P94174	MRPL15	0.003991	0.000342	-3.8537	0.11741	-0.599612
A_23_P342910	KLHL15	0.003991	0.000342	-3.85364	0.11726	-0.549546
A_24_P352445	MRPL42	0.003991	0.000342	-3.85364	0.11725	-0.634604
A_23_P218997	PDCD6	0.003991	0.000342	-3.85348	0.1168	-0.490339
A_32_P86400	LYSMD3	0.003991	0.000342	-3.85342	0.11661	-0.684055
A_23_P202988	AASDHPPT	0.003999	0.000343	-3.85255	0.11414	-0.641646
A_32_P6172	LINC01003	0.003999	0.000343	-3.85238	0.11367	-0.554938
A_23_P91076	TMEM87B	0.004	0.000344	-3.85178	0.11196	-0.552633
A_32_P113114	ZNF561	0.004007	0.000345	-3.85065	0.10876	-0.579498
A_23_P253464	FAM175A	0.004027	0.000348	-3.84768	0.10028	-0.696007
A_24_P310630	UPF3B	0.00403	0.000349	-3.84698	0.0983	-0.655338
A_23_P11331	TCEAL8	0.004036	0.00035	-3.84631	0.09641	-0.517842
A_23_P141738	SS18	0.004052	0.000352	-3.84469	0.09179	-0.600145
A_23_P327022	MDFIC	0.004061	0.000353	-3.84345	0.08828	-0.693665
A_23_P106998	MRPS23	0.004061	0.000353	-3.84342	0.08819	-0.579752
A_23_P397455	ACVR1C	0.004061	0.000354	-3.84306	0.08715	-0.671201
A_24_P185314	NAPG	0.004061	0.000354	-3.84298	0.08695	-0.589052
A_23_P251916	RMDN1	0.004067	0.000354	-3.84236	0.08517	-0.497667
A_23_P128783	EAPP	0.004083	0.000356	-3.84063	0.08028	-0.497907
A_23_P375517	ZNF681	0.004083	0.000357	-3.84027	0.07923	-0.551725
A_23_P56304	ZNF430	0.004083	0.000357	-3.8401	0.07877	-0.586246
A_23_P36448	TMED2	0.004091	0.000358	-3.83898	0.07557	-0.525596
A_32_P224911	TATDN1	0.004106	0.00036	-3.83727	0.07072	-0.68009
A_32_P74075	LINC00849	0.004106	0.00036	-3.83719	0.07051	-0.435364
A_23_P68472	DPM1	0.004108	0.000361	-3.83665	0.06897	-0.695158
A_23_P168818	IMPA1	0.00411	0.000361	-3.83602	0.06718	-0.813408
A_23_P157465	UBXN8	0.00411	0.000362	-3.8358	0.06655	-0.707848
A_24_P346807	HERC4	0.00411	0.000362	-3.83571	0.06629	-0.585434
A_23_P70047	MATR3	0.004115	0.000362	-3.83514	0.06466	-0.686599
A_32_P223189	SUMO1P3	0.004115	0.000363	-3.83487	0.06391	-0.521537
A_23_P23542	RPAP2	0.004117	0.000364	-3.83387	0.06108	-0.50296
A_23_P105747	APPL2	0.004117	0.000364	-3.83385	0.061	-0.574793
A_23_P79416	FBXO11	0.004118	0.000364	-3.83344	0.05983	-0.620601
A_23_P54064	METTL3	0.004124	0.000365	-3.83272	0.05781	-0.468129
A_24_P519638	LHX4-AS1	0.004137	0.000366	-3.83156	0.05451	-0.48365
A_23_P65230	TMTC4	0.00414	0.000367	-3.83106	0.05309	-0.739208
A_23_P109907	ILDR1	0.00414	0.000367	-3.83082	0.05242	-0.579552
A_23_P346376	P2RY10	0.00414	0.000367	-3.83068	0.05202	-0.527981
A_23_P146765	RNF139	0.00414	0.000368	-3.83055	0.05165	-0.617071
A_23_P166716	TRMT10C	0.004146	0.000369	-3.82964	0.04908	-0.625509
A_23_P349817	GTF2F2	0.004146	0.000369	-3.82945	0.04852	-0.602613
A_23_P305723	MIER1	0.004146	0.000369	-3.82917	0.04773	-0.635756
A_23_P115366	CMPK1	0.004154	0.00037	-3.82813	0.04478	-0.577343
A_23_P110661	SKIV2L2	0.004169	0.000373	-3.82622	0.03938	-0.596705
A_24_P942469	SPAG9	0.004171	0.000374	-3.82527	0.03668	-0.619018
A_24_P364236	NDUFC2	0.004171	0.000374	-3.82513	0.03628	-0.542173
A_23_P102770	NAA20	0.004171	0.000374	-3.82495	0.03576	-0.519272
A_23_P349615	SMC5	0.004171	0.000374	-3.8248	0.03534	-0.598761
A_24_P120303	TMEM39A	0.004176	0.000375	-3.82419	0.03362	-0.520346
A_32_P15017	RICTOR	0.004183	0.000376	-3.82344	0.03148	-0.685284
A_23_P205007	IPO5	0.004186	0.000376	-3.82292	0.03001	-0.602536
A_23_P169879	SLC25A26	0.004195	0.000377	-3.82203	0.02748	-0.510151
A_23_P405761	RRAS2	0.004196	0.000378	-3.82176	0.02671	-0.595231
A_24_P132787	RAB18	0.004209	0.00038	-3.82003	0.02182	-0.734266
A_23_P151018	LEMD3	0.004214	0.000381	-3.81942	0.0201	-0.693398
A_32_P69296	ZBTB44	0.004216	0.000381	-3.81912	0.01924	-0.475682
A_24_P240166	PHLDB2	0.00423	0.000383	-3.81746	0.01456	-0.943332
A_23_P128940	VCPKMT	0.00423	0.000384	-3.81675	0.01253	-0.676291
A_23_P81660	LMBRD1	0.00423	0.000384	-3.81657	0.01203	-0.564941
A_23_P71513	EFR3A	0.00423	0.000384	-3.8163	0.01125	-0.622916
A_23_P167599	FAM134B	0.00423	0.000384	-3.81616	0.01086	-0.578444
A_23_P153098	HDHD2	0.004233	0.000385	-3.8158	0.00983	-0.514247
A_23_P160466	SLC19A2	0.004236	0.000386	-3.815	0.00757	-0.989561
A_23_P336198	GLCCI1	0.004236	0.000386	-3.81495	0.00745	-0.677752
A_23_P122007	C5orf30	0.004236	0.000386	-3.81462	0.0065	-0.611834
A_23_P71419	COPS5	0.004244	0.000387	-3.81386	0.00436	-0.552271
A_23_P86822	CEP57	0.004262	0.000389	-3.81195	-0.00105	-0.620421
A_23_P259094	ZSCAN16	0.004264	0.00039	-3.81161	-0.00202	-0.507469
A_23_P321349	SAAL1	0.004273	0.000391	-3.81076	-0.00442	-0.465789
A_23_P336670	NEPRO	0.004274	0.000391	-3.8104	-0.00544	-0.499704
A_23_P101950	MDH1	0.004274	0.000392	-3.80991	-0.00682	-0.598157
A_23_P171249	IGBP1	0.004274	0.000392	-3.80983	-0.00707	-0.517678
A_24_P123155	ZNF639	0.004274	0.000392	-3.80981	-0.0071	-0.636201
A_24_P873659	MALAT1	0.004274	0.000392	-3.80972	-0.00736	-0.643195
A_23_P201918	ABCB10	0.004289	0.000394	-3.8082	-0.01165	-0.691138
A_23_P74799	SLC25A24	0.004295	0.000395	-3.80744	-0.01381	-0.792967
A_23_P325661	ZNF134	0.004295	0.000395	-3.80721	-0.01448	-0.475737
A_23_P431638	FITM2	0.004295	0.000396	-3.8069	-0.01533	-0.525505
A_23_P118705	SDF2	0.004295	0.000396	-3.80682	-0.01556	-0.438248
A_24_P29001	LSM3	0.004295	0.000396	-3.80653	-0.01638	-0.69964
A_24_P943792	CD47	0.004295	0.000396	-3.80635	-0.01688	-0.634963
A_23_P43157	MYBL1	0.004301	0.000397	-3.80573	-0.01863	-0.989027
A_32_P52282	HSD17B7	0.004304	0.000398	-3.80532	-0.01981	-0.494267
A_23_P348146	SLAIN1	0.004306	0.000398	-3.80496	-0.02084	-0.574265
A_23_P90911	RDH14	0.004307	0.000398	-3.80474	-0.02144	-0.637413
A_23_P345830	FASTKD2	0.00431	0.000399	-3.80434	-0.02259	-0.524646
A_23_P145501	MED23	0.004322	0.000401	-3.80251	-0.02776	-0.616709
A_32_P429872	IER3IP1	0.004331	0.000402	-3.80165	-0.03018	-0.511438
A_23_P25515	MTMR6	0.004333	0.000402	-3.80134	-0.03106	-0.559781
A_24_P201404	C11orf54	0.004335	0.000403	-3.80089	-0.03232	-0.597743
A_24_P410859	PMS2	0.004335	0.000403	-3.8008	-0.03258	-0.494798
A_23_P95594	NAT1	0.004349	0.000405	-3.7994	-0.03653	-0.82975
A_23_P213441	UTP15	0.004349	0.000405	-3.79929	-0.03684	-0.556855
A_23_P87902	DYRK4	0.004349	0.000405	-3.79922	-0.03705	-0.523047
A_23_P435697	EDRF1	0.004353	0.000406	-3.79861	-0.03877	-0.542241
A_23_P372771	FAM219B	0.004353	0.000406	-3.79861	-0.03878	-0.46067
A_23_P11652	USP1	0.004353	0.000406	-3.79842	-0.0393	-0.726735
A_23_P74629	RPS27	0.004357	0.000407	-3.79744	-0.04208	-0.82298
A_23_P84189	PITPNC1	0.004357	0.000408	-3.79716	-0.04286	-0.769151
A_23_P63178	TAF12	0.004357	0.000408	-3.79683	-0.0438	-0.505509
A_23_P156842	EEF1E1	0.004357	0.000409	-3.79657	-0.04454	-0.959418
A_23_P358995	IBTK	0.004357	0.000409	-3.79629	-0.04532	-0.640278
A_23_P383435	ZNHIT3	0.004357	0.000409	-3.79617	-0.04566	-0.674954
A_24_P913146	HOPX	0.004357	0.000409	-3.79594	-0.04632	-0.736755
A_24_P12218	NDUFA2	0.004367	0.00041	-3.79504	-0.04886	-0.445931
A_23_P105392	CCT2	0.004376	0.000412	-3.79401	-0.05176	-0.592212
A_23_P24960	NARS2	0.004385	0.000413	-3.79315	-0.05419	-0.506988
A_24_P138556	EIF2S1	0.004393	0.000415	-3.79168	-0.05833	-0.543858
A_32_P165713	SARNP	0.004393	0.000415	-3.79165	-0.05842	-0.545031
A_24_P109082	USP37	0.004393	0.000416	-3.79084	-0.06071	-0.542326
A_23_P2423	MAGOHB	0.004393	0.000416	-3.79061	-0.06135	-0.515447
A_23_P34930	BCAS2	0.004393	0.000416	-3.79057	-0.06146	-0.516101
A_23_P380965	JKAMP	0.004393	0.000416	-3.79049	-0.06169	-0.557478
A_23_P312246	CCDC82	0.004395	0.000417	-3.78978	-0.06368	-0.9667
A_23_P90696	TRIB2	0.004403	0.000419	-3.7887	-0.06676	-0.508958
A_24_P934563	MTCH2	0.004403	0.000419	-3.78869	-0.06677	-0.456235
A_23_P128663	SACS	0.004403	0.000419	-3.78845	-0.06744	-0.777528
A_24_P63522	HMGCS1	0.004404	0.000419	-3.78825	-0.068	-0.612989
A_23_P104282	SLF2	0.004407	0.00042	-3.7877	-0.06956	-0.53748
A_23_P432545	CRACR2B	0.004407	0.00042	-3.78763	-0.06976	-0.480617
A_23_P128486	TIGAR	0.004411	0.000421	-3.7872	-0.07098	-0.574292
A_23_P46063	NME7	0.004412	0.000421	-3.78662	-0.07262	-0.508943
A_24_P226355	RANBP9	0.004416	0.000422	-3.78609	-0.07411	-0.559935
A_23_P131375	PQLC3	0.004418	0.000422	-3.78574	-0.07509	-0.589015
A_32_P203013	RPS10P7	0.004418	0.000423	-3.78556	-0.0756	-0.550369
A_23_P165301	RPE	0.004418	0.000423	-3.78527	-0.0764	-0.560469
A_23_P43248	TAF2	0.004419	0.000423	-3.78503	-0.07708	-0.586796
A_23_P50008	TTC19	0.004419	0.000424	-3.78481	-0.07772	-0.468345
A_24_P66001	UQCR10	0.004419	0.000424	-3.78467	-0.07812	-0.514683
A_23_P152028	TRIP4	0.004426	0.000425	-3.7835	-0.08142	-0.538352
A_23_P25463	CEP290	0.00443	0.000426	-3.78272	-0.0836	-0.977484
A_23_P117721	RPS17	0.00443	0.000427	-3.78245	-0.08437	-0.842557
A_23_P212639	TRA2B	0.004433	0.000427	-3.78208	-0.08542	-0.513861
A_23_P115046	EIF2B3	0.004435	0.000429	-3.78073	-0.0892	-0.578458
A_24_P100228	XBP1	0.004442	0.000431	-3.77932	-0.09318	-0.531875
A_24_P468810	RBBP4	0.004458	0.000433	-3.77756	-0.09815	-0.431617
A_23_P140602	NGRN	0.004458	0.000434	-3.77725	-0.09902	-0.452445
A_23_P56833	ASB3	0.004458	0.000434	-3.77724	-0.09904	-0.419158
A_23_P82859	OSGIN2	0.004458	0.000434	-3.77715	-0.09929	-0.575789
A_23_P125078	SLC26A11	0.004461	0.000434	-3.77671	-0.10054	-0.486921
A_23_P14537	TMED10	0.004474	0.000436	-3.77526	-0.10461	-0.474963
A_23_P111373	MRS2	0.004498	0.00044	-3.77279	-0.11158	-0.503063
A_24_P296347	RRN3	0.004498	0.00044	-3.77272	-0.11178	-0.740702
A_24_P272225	ASH1L-AS1	0.004498	0.00044	-3.77248	-0.11245	-0.508048
A_23_P217367	ATG4A	0.004498	0.00044	-3.77238	-0.11272	-0.512427
A_24_P382724	TUG1	0.004498	0.00044	-3.77233	-0.11287	-0.48156
A_24_P169378	RPS7	0.004517	0.000443	-3.77014	-0.11902	-0.916959
A_23_P266	PIN1P1	0.004518	0.000444	-3.76957	-0.12064	-0.470746
A_23_P34628	GTF2B	0.004518	0.000444	-3.76954	-0.12071	-0.597906
A_23_P30784	ABT1	0.004522	0.000445	-3.76905	-0.1221	-0.550493
A_23_P115743	FAM204A	0.004525	0.000446	-3.76823	-0.12442	-0.597341
A_32_P72940	RPL35	0.004525	0.000446	-3.7681	-0.12478	-0.660123
A_24_P286054	ZFYVE16	0.004525	0.000446	-3.76809	-0.12479	-0.938411
A_24_P928038	IDE	0.00453	0.000448	-3.76654	-0.12917	-0.484667
A_23_P317465	RAB8B	0.00453	0.000449	-3.76628	-0.12989	-0.549329
A_32_P129527	ERMARD	0.00453	0.000449	-3.76598	-0.13073	-0.5538
A_23_P253012	GRAMD1C	0.00453	0.000449	-3.76593	-0.13086	-0.969115
A_24_P381029	GLRX3	0.004533	0.00045	-3.76555	-0.13195	-0.527392
A_24_P943957	PIKFYVE	0.004542	0.000452	-3.76423	-0.13565	-0.611068
A_32_P21646	FAM120AOS	0.004542	0.000452	-3.76405	-0.13617	-0.48193
A_24_P157087	CASP8	0.004542	0.000452	-3.76386	-0.13669	-0.50791
A_23_P71415	WDYHV1	0.004542	0.000452	-3.76384	-0.13675	-0.63892
A_23_P91019	PRKRA	0.004542	0.000452	-3.76357	-0.13751	-0.506587
A_23_P133585	CDK7	0.004542	0.000453	-3.76352	-0.13765	-0.484077
A_24_P169544	ZNF17	0.004542	0.000453	-3.76343	-0.13791	-0.559344
A_23_P110846	CNOT8	0.004542	0.000453	-3.76312	-0.13877	-0.54286
A_24_P46725	SNRNP48	0.004546	0.000454	-3.76225	-0.14122	-0.44598
A_32_P191004	ATAD2B	0.004546	0.000454	-3.76225	-0.14123	-0.626565
A_24_P157424	NCBP2	0.004562	0.000456	-3.76096	-0.14486	-0.498894
A_23_P423891	SLC25A16	0.004568	0.000457	-3.7604	-0.14643	-0.656446
A_24_P141995	PAPOLA	0.004584	0.000459	-3.75907	-0.15015	-0.52108
A_24_P364066	HIPK3	0.004589	0.00046	-3.75855	-0.15161	-0.659693
A_23_P347720	MLLT10	0.00459	0.00046	-3.75829	-0.15235	-0.40449
A_24_P372562	PTPMT1	0.004597	0.000462	-3.75682	-0.15647	-0.511295
A_32_P49555	NDUFAF2	0.004597	0.000462	-3.75682	-0.15647	-0.576333
A_23_P167698	TBCA	0.004597	0.000462	-3.75652	-0.15732	-0.509479
A_23_P302018	TXK	0.004597	0.000463	-3.75645	-0.15752	-0.524958
A_24_P54178	TMED5	0.004597	0.000463	-3.75595	-0.15891	-0.684986
A_24_P798709	NIPAL2	0.004599	0.000464	-3.75525	-0.16088	-0.485496
A_24_P147190	PARN	0.004608	0.000466	-3.7542	-0.16383	-0.474925
A_23_P92410	CASP3	0.004609	0.000466	-3.75393	-0.16459	-0.657794
A_24_P71153	PAFAH2	0.004622	0.000468	-3.75256	-0.16845	-0.470778
A_32_P149536	SUMO2	0.004623	0.000468	-3.75229	-0.16919	-0.410455
A_23_P30307	MED7	0.004624	0.000469	-3.75209	-0.16977	-0.711121
A_32_P130265	ZC3H11A	0.004624	0.000469	-3.7519	-0.1703	-0.513965
A_24_P177763	CDADC1	0.004635	0.000471	-3.75082	-0.17332	-0.534417
A_24_P228667	MRPL40	0.004635	0.000471	-3.75079	-0.17341	-0.570042
A_23_P166219	GABPA	0.004649	0.000473	-3.74938	-0.17736	-0.609963
A_23_P41424	SLC39A8	0.004654	0.000474	-3.74847	-0.17991	-0.5781
A_23_P139958	CDK8	0.004661	0.000475	-3.74786	-0.18164	-0.616618
A_23_P385246	KCTD6	0.004674	0.000477	-3.74628	-0.18607	-0.510558
A_24_P172768	GMFB	0.004674	0.000478	-3.74598	-0.18689	-0.640886
A_24_P19268	ZNF714	0.00469	0.00048	-3.74451	-0.19103	-0.579254
A_23_P257104	NCBP1	0.00469	0.00048	-3.7445	-0.19106	-0.533153
A_23_P30395	GPBP1	0.004696	0.000481	-3.74375	-0.19315	-0.618133
A_23_P94118	GTF2E2	0.004696	0.000481	-3.7437	-0.19328	-0.491728
A_23_P88209	SCFD1	0.004696	0.000481	-3.74356	-0.19369	-0.552198
A_24_P124662	MAPKAPK5	0.004696	0.000482	-3.743	-0.19524	-0.49682
A_32_P75094	AIFM2	0.004696	0.000482	-3.74294	-0.19543	-0.487728
A_23_P138631	SMC3	0.004698	0.000483	-3.74261	-0.19634	-0.545295
A_23_P71727	CKS2	0.004702	0.000483	-3.7422	-0.19751	-0.833833
A_24_P90022	SEPHS1	0.004707	0.000484	-3.74153	-0.19938	-0.530834
A_24_P181672	B3GNTL1	0.004709	0.000485	-3.7412	-0.2003	-0.568652
A_23_P118150	ARL6IP1	0.004711	0.000486	-3.7407	-0.2017	-0.503458
A_23_P27334	ZBTB14	0.004711	0.000486	-3.7405	-0.20227	-0.530233
A_24_P287756	NUDT21	0.004711	0.000486	-3.74041	-0.2025	-0.698413
A_24_P30206	BCCIP	0.004725	0.000488	-3.73909	-0.20622	-0.498639
A_23_P250118	HSPBAP1	0.004725	0.000488	-3.73895	-0.20659	-0.503929
A_32_P82475	SNHG10	0.004726	0.000489	-3.73861	-0.20756	-0.489993
A_24_P137376	ATP2C1	0.004734	0.00049	-3.73784	-0.20972	-0.490944
A_23_P168882	TP53INP1	0.00474	0.000491	-3.73677	-0.2127	-0.504129
A_23_P147121	ZNF136	0.00474	0.000491	-3.73675	-0.21275	-0.631117
A_23_P309224	AGK	0.004741	0.000492	-3.73656	-0.2133	-0.553925
A_24_P161463	ZFAS1	0.004748	0.000493	-3.7359	-0.21514	-0.467873
A_23_P17307	MRGBP	0.004763	0.000495	-3.73472	-0.21846	-0.452035
A_23_P252700	UNC50	0.004763	0.000495	-3.73456	-0.21889	-0.490554
A_24_P21056	PHF14	0.004783	0.000498	-3.73274	-0.22399	-0.536351
A_24_P203678	ACAT1	0.004784	0.000498	-3.7325	-0.22467	-0.582446
A_23_P15621	PRAC1	0.004784	0.000498	-3.73218	-0.22555	-0.711465
A_23_P347128	LOC100288893	0.004784	0.000499	-3.73198	-0.22611	-0.588373
A_24_P201353	BORCS7	0.004786	0.0005	-3.73123	-0.22822	-0.691288
A_32_P192922	LOC157562	0.004803	0.000502	-3.72959	-0.23282	-0.443552
A_23_P212617	TFRC	0.004809	0.000503	-3.72898	-0.23451	-0.513009
A_24_P655268	OIP5-AS1	0.004812	0.000504	-3.72853	-0.23578	-0.528516
A_23_P41512	HAUS3	0.004818	0.000505	-3.72776	-0.23792	-0.859676
A_23_P256455	RPA3	0.004819	0.000506	-3.72723	-0.23942	-0.57923
A_23_P121386	IFT57	0.004819	0.000506	-3.72722	-0.23944	-0.658145
A_23_P118643	EIF4E	0.004823	0.000507	-3.72646	-0.24158	-0.558373
A_32_P11451	NMD3	0.004839	0.00051	-3.72502	-0.24558	-0.804062
A_23_P92213	ABHD10	0.004841	0.00051	-3.72476	-0.24631	-0.553023
A_24_P346604	UBE2W	0.004853	0.000512	-3.7237	-0.24927	-0.653603
A_23_P86133	RPA2	0.004853	0.000512	-3.72365	-0.24941	-0.440536
A_23_P40307	SNRPB2	0.004857	0.000512	-3.72322	-0.25061	-0.510027
A_24_P916686	KLHL18	0.004869	0.000514	-3.7221	-0.25374	-0.821332
A_23_P26094	SLTM	0.004872	0.000515	-3.72174	-0.25475	-0.499198
A_23_P33187	MFSD14B	0.004873	0.000515	-3.72135	-0.25585	-0.503913
A_24_P54485	CCDC115	0.004882	0.000517	-3.72047	-0.25829	-0.440834
A_24_P133991	ANKRD12	0.004882	0.000517	-3.72027	-0.25885	-0.773383
A_24_P41570	H2AFZ	0.004886	0.000518	-3.71966	-0.26057	-0.442462
A_23_P36665	CRY1	0.004889	0.000519	-3.71893	-0.2626	-0.578613
A_24_P115774	BIRC2	0.004889	0.000519	-3.71879	-0.263	-0.705192
A_23_P17144	GPN1	0.004889	0.00052	-3.71863	-0.26343	-0.479882
A_23_P57697	DHX36	0.004889	0.00052	-3.7185	-0.26381	-0.591054
A_23_P20022	HILPDA	0.004896	0.000521	-3.71785	-0.26563	-0.439705
A_24_P203964	SMA4	0.004906	0.000523	-3.71656	-0.26922	-0.580217
A_23_P62731	MRPS14	0.004906	0.000524	-3.71622	-0.27017	-0.525853
A_23_P25019	PRIM1	0.004906	0.000524	-3.71607	-0.27059	-0.554033
A_23_P127533	DCUN1D5	0.00491	0.000525	-3.7151	-0.2733	-0.648942
A_23_P31116	ACOT13	0.00491	0.000526	-3.7149	-0.27386	-0.491614
A_23_P52189	GGPS1	0.00491	0.000526	-3.71455	-0.27483	-0.494752
A_23_P42695	GGCT	0.00491	0.000526	-3.71445	-0.27511	-0.564106
A_24_P191417	NAB1	0.00491	0.000527	-3.71436	-0.27538	-0.738966
A_24_P373726	ZNF587	0.00491	0.000527	-3.71425	-0.27568	-0.42567
A_23_P144264	TOMM70	0.00491	0.000527	-3.71414	-0.27599	-0.556794
A_32_P159651	KAT2B	0.00491	0.000527	-3.71411	-0.27606	-0.694153
A_23_P210658	PRELID3B	0.004919	0.000528	-3.71321	-0.27859	-0.497064
A_23_P46017	KYAT3	0.004919	0.000529	-3.71301	-0.27913	-0.461347
A_23_P141856	ZNF544	0.004932	0.000531	-3.71166	-0.28291	-0.451636
A_24_P927650	VPS13C	0.004932	0.000531	-3.71163	-0.28298	-0.532785
A_23_P100883	SUZ12	0.004932	0.000531	-3.71152	-0.28329	-0.508368
A_24_P252718	EPC1	0.004932	0.000532	-3.71127	-0.28401	-0.446641
A_23_P98022	SIRT1	0.004932	0.000532	-3.71107	-0.28456	-0.53817
A_23_P14165	GPR18	0.004932	0.000532	-3.71096	-0.28487	-0.560867
A_24_P371758	MRPL36	0.004932	0.000532	-3.71087	-0.28511	-0.515743
A_23_P18282	DLEC1	0.004932	0.000532	-3.71073	-0.28551	-0.458329
A_23_P65870	FBXO22	0.004938	0.000533	-3.71015	-0.28713	-0.523488
A_24_P217365	ANKRD28	0.004938	0.000534	-3.71005	-0.28741	-0.441543
A_23_P396353	NIN	0.004939	0.000534	-3.70983	-0.28802	-0.566134
A_23_P51009	NDUFB3	0.004958	0.000536	-3.70842	-0.29196	-0.679109
A_24_P201879	UTP14C	0.004958	0.000536	-3.70826	-0.29239	-0.534464
A_23_P429184	GNPNAT1	0.004961	0.000537	-3.70791	-0.29336	-0.552989
A_23_P126716	ATPIF1	0.00498	0.00054	-3.70627	-0.29795	-0.461945
A_23_P56759	KRCC1	0.00498	0.00054	-3.70621	-0.29812	-0.781273
A_23_P38328	DBF4B	0.004986	0.000541	-3.70566	-0.29965	-0.423218
A_24_P91916	NXT2	0.004987	0.000541	-3.70542	-0.3003	-0.679983
A_23_P129925	SLFN11	0.004988	0.000542	-3.7052	-0.30092	-0.584773
A_23_P218282	ZSCAN32	0.004989	0.000542	-3.70491	-0.30173	-0.45414
A_23_P50137	MEX3C	0.004989	0.000542	-3.7048	-0.30205	-0.660619
A_32_P20997	CSE1L-AS1	0.004993	0.000543	-3.70442	-0.3031	-0.579584
A_23_P68717	PSMG1	0.004993	0.000543	-3.70422	-0.30366	-0.495793
A_23_P37584	MRPL46	0.004996	0.000544	-3.70388	-0.30461	-0.517956
A_24_P381625	PSMC6	0.005	0.000544	-3.70347	-0.30576	-0.83739
A_23_P121182	HACL1	0.005002	0.000545	-3.70305	-0.30691	-0.466761
A_24_P244952	SMG1	0.005002	0.000545	-3.70301	-0.30702	-0.52646
A_32_P135818	RPS3A	0.00502	0.000547	-3.70173	-0.31061	-1.02468
A_23_P205768	ARPP19	0.005027	0.000549	-3.70097	-0.31271	-0.546742
A_23_P121702	OCIAD2	0.005027	0.000549	-3.70072	-0.31342	-0.490777
A_24_P226210	CEP120	0.005027	0.00055	-3.70041	-0.31426	-0.589564
A_24_P372608	RPS13	0.005027	0.00055	-3.70036	-0.3144	-0.491897
A_23_P393425	PAPD4	0.005027	0.00055	-3.70032	-0.31451	-0.581424
A_23_P143926	ULK4	0.005032	0.000551	-3.69937	-0.31716	-0.541614
A_32_P13795	DNAJC27	0.005042	0.000553	-3.69845	-0.31972	-0.375144
A_23_P60259	TMEM38B	0.005042	0.000553	-3.69833	-0.32008	-0.65968
A_24_P942250	CHD9	0.005042	0.000553	-3.69828	-0.32022	-0.589007
A_24_P945147	RABEP1	0.005049	0.000554	-3.69763	-0.32201	-0.534003
A_23_P77160	RNF111	0.005053	0.000555	-3.69703	-0.3237	-0.551915
A_24_P358245	ATP8B5P	0.005053	0.000555	-3.697	-0.32378	-0.654557
A_32_P92295	RPL13A	0.005053	0.000556	-3.69688	-0.3241	-0.470886
A_23_P44177	C3orf38	0.005053	0.000556	-3.69646	-0.32528	-0.560723
A_23_P368681	GIMAP2	0.005055	0.000557	-3.69614	-0.32617	-0.722647
A_23_P60506	HPF1	0.005055	0.000557	-3.69604	-0.32645	-0.542375
A_23_P11214	NKRF	0.005055	0.000557	-3.69586	-0.32695	-0.503826
A_23_P209700	NMUR1	0.005056	0.000558	-3.69545	-0.32809	-0.801559
A_23_P95764	PRPS1	0.00506	0.000559	-3.69491	-0.32959	-0.512284
A_24_P941922	CNOT4	0.005062	0.00056	-3.69452	-0.33068	-0.621467
A_23_P168276	TBPL1	0.005066	0.00056	-3.69407	-0.33193	-0.478363
A_24_P200603	PCBD2	0.005067	0.000561	-3.69387	-0.3325	-0.46061
A_24_P225719	MOB4	0.005071	0.000562	-3.69329	-0.33411	-0.731653
A_24_P371303	FAM208A	0.005074	0.000562	-3.69294	-0.33507	-0.665733
A_24_P200162	HIGD1A	0.005088	0.000565	-3.69141	-0.33933	-0.608153
A_23_P101615	ZNF565	0.005089	0.000565	-3.6911	-0.3402	-0.506777
A_23_P31702	PEX2	0.005096	0.000567	-3.69049	-0.3419	-0.742925
A_24_P822869	RCSD1	0.005107	0.000568	-3.68958	-0.34443	-0.473198
A_24_P399942	ATP11C	0.005108	0.000569	-3.68923	-0.34539	-0.755822
A_24_P22657	KLHL11	0.005112	0.00057	-3.68844	-0.3476	-0.532822
A_32_P29806	CRADD	0.00512	0.000571	-3.68774	-0.34955	-0.454869
A_23_P321485	COX18	0.005137	0.000574	-3.68633	-0.35348	-0.510139
A_23_P154447	NOP58	0.005143	0.000575	-3.6854	-0.35604	-0.555693
A_24_P74160	SNRPD2	0.005143	0.000576	-3.68534	-0.35622	-0.640154
A_24_P465772	RPSAP52	0.005144	0.000576	-3.68494	-0.35734	-0.551052
A_32_P95823	UBXN4	0.00515	0.000577	-3.68428	-0.35915	-0.567831
A_23_P102420	CCT4	0.00515	0.000577	-3.68427	-0.35918	-0.452252
A_24_P222114	N4BP2	0.005159	0.000579	-3.68339	-0.36163	-0.529599
A_23_P215806	ZNF117	0.005159	0.000579	-3.68339	-0.36164	-0.608532
A_23_P400435	CRLS1	0.005163	0.00058	-3.68276	-0.36339	-0.547875
A_23_P152234	CMTM2	0.005163	0.00058	-3.68275	-0.36341	-0.625403
A_24_P338757	USPL1	0.005163	0.000581	-3.68247	-0.3642	-0.529148
A_23_P92842	SAR1B	0.005163	0.000581	-3.68234	-0.36454	-0.644504
A_23_P343250	ZNF554	0.005163	0.000581	-3.68224	-0.36484	-0.531495
A_23_P136964	RPGR	0.005163	0.000582	-3.68181	-0.36602	-0.746545
A_23_P138514	COMMD3	0.005163	0.000582	-3.68177	-0.36614	-0.54761
A_23_P215253	POLR2J3	0.005168	0.000583	-3.68115	-0.36786	-0.427838
A_23_P64669	ZCCHC8	0.005173	0.000584	-3.68056	-0.36949	-0.481941
A_23_P96872	HSPB11	0.005173	0.000585	-3.68001	-0.37102	-0.573771
A_23_P115346	EIF2D	0.005173	0.000585	-3.67998	-0.3711	-0.411022
A_23_P157449	POLR2K	0.005194	0.000588	-3.6782	-0.37606	-0.902588
A_24_P7202	KIDINS220	0.005195	0.000589	-3.6778	-0.37718	-0.533382
A_24_P6911	DTX2P1-UPK3BP1-PMS2P11	0.005196	0.00059	-3.67749	-0.37802	-0.481921
A_23_P153360	SMIM7	0.005196	0.00059	-3.67745	-0.37814	-0.452871
A_23_P8281	IFNGR1	0.005197	0.00059	-3.67724	-0.37873	-0.594663
A_23_P255812	SARAF	0.005197	0.00059	-3.67708	-0.37917	-0.491288
A_23_P80040	PROCR	0.005205	0.000592	-3.67622	-0.38154	-0.577589
A_32_P27706	AGPS	0.005205	0.000592	-3.67611	-0.38186	-0.484606
A_23_P69826	DHX15	0.005208	0.000593	-3.67571	-0.38296	-0.509961
A_23_P78268	GLOD4	0.005208	0.000593	-3.67566	-0.3831	-0.428614
A_23_P136058	ATR	0.005238	0.000597	-3.67363	-0.38873	-0.537103
A_24_P27415	LOC729603	0.005259	0.0006	-3.6717	-0.39409	-0.73114
A_23_P205336	GSKIP	0.005259	0.0006	-3.67163	-0.39429	-0.698602
A_23_P42368	VTA1	0.005259	0.000601	-3.67145	-0.39478	-0.537524
A_24_P28657	AHCTF1	0.005259	0.000601	-3.67129	-0.39524	-0.674097
A_23_P161183	ZDHHC6	0.005259	0.000601	-3.67127	-0.3953	-0.481426
A_23_P26084	VIMP	0.005259	0.000601	-3.67094	-0.39619	-0.501931
A_23_P137751	FAM46C	0.005259	0.000602	3.67088	-0.39637	0.632819
A_32_P68586	ARL1	0.005259	0.000602	-3.67083	-0.39652	-0.716465
A_23_P147296	NFU1	0.00526	0.000602	-3.67053	-0.39734	-0.519191
A_23_P145134	FGFR1OP	0.00526	0.000602	-3.67048	-0.39748	-0.658241
A_23_P69695	CISD2	0.005266	0.000604	-3.66965	-0.39977	-0.494413
A_32_P87809	LOC401320	0.005266	0.000604	-3.6696	-0.39992	-0.481661
A_24_P190804	AP1S2	0.005268	0.000605	-3.6689	-0.40185	-0.66019
A_24_P415959	EIF5	0.00528	0.000607	-3.66786	-0.40475	-0.508366
A_23_P134247	RHEB	0.005284	0.000608	-3.66739	-0.40606	-0.500042
A_23_P127995	CLNS1A	0.005284	0.000608	-3.66735	-0.40615	-0.515657
A_24_P90878	THUMPD1	0.005284	0.000608	-3.66719	-0.4066	-0.620028
A_23_P44974	MRPL13	0.005285	0.000609	-3.66687	-0.40749	-0.789966
A_24_P396720	PPP1CB	0.005285	0.000609	-3.66685	-0.40754	-0.597893
A_24_P82142	TCF12	0.005288	0.00061	-3.66622	-0.40929	-0.527265
A_23_P140705	KNSTRN	0.005288	0.00061	-3.66617	-0.40944	-0.482788
A_24_P318073	RPUSD4	0.005294	0.000611	-3.66561	-0.41097	-0.442785
A_24_P183264	BTF3	0.005294	0.000611	-3.66554	-0.41117	-0.346009
A_24_P213710	AHI1	0.005298	0.000612	-3.66499	-0.41269	-0.52867
A_24_P16036	PTRHD1	0.005306	0.000614	-3.66415	-0.41503	-0.554275
A_24_P307869	LLGL2	0.005306	0.000614	-3.66406	-0.41528	-0.578083
A_23_P359738	EPC2	0.005309	0.000615	-3.66366	-0.4164	-0.536791
A_24_P316005	RABGAP1L	0.005309	0.000615	-3.66349	-0.41687	-0.533812
A_23_P15944	ELAC1	0.005328	0.000619	-3.66149	-0.4224	-0.558867
A_23_P36513	PRKAG1	0.005335	0.00062	-3.66093	-0.42394	-0.472649
A_23_P109452	CHEK2	0.005341	0.000621	-3.6604	-0.42541	-0.494033
A_23_P25097	LLPH	0.005347	0.000622	-3.65988	-0.42685	-0.532981
A_23_P140035	WBP4	0.005349	0.000623	-3.65967	-0.42744	-0.533344
A_24_P23245	NDUFA6	0.00535	0.000623	-3.65944	-0.42809	-0.534699
A_23_P329016	DPH7	0.005355	0.000624	-3.6588	-0.42985	-0.405263
A_23_P69431	RPL4	0.005355	0.000625	-3.65847	-0.43078	-0.477147
A_23_P126057	SCP2	0.005355	0.000625	-3.65841	-0.43093	-0.520691
A_23_P51572	TSNAX	0.005355	0.000625	-3.65838	-0.431	-0.540212
A_23_P137427	ZMPSTE24	0.005355	0.000626	-3.6581	-0.43178	-0.522764
A_24_P226076	METAP1	0.005355	0.000626	-3.65797	-0.43215	-0.524902
A_24_P921477	METTL23	0.005371	0.000629	-3.65652	-0.43616	-0.451436
A_23_P14482	C14orf166	0.005375	0.000629	-3.65616	-0.43716	-0.511223
A_23_P46275	ATP5F1	0.005379	0.00063	-3.65574	-0.43833	-0.575028
A_23_P128408	TRIAP1	0.005385	0.000631	-3.65517	-0.43989	-0.629343
A_23_P26243	CCNDBP1	0.005385	0.000633	-3.65437	-0.44212	-0.406469
A_24_P124973	NSMCE3	0.005385	0.000633	-3.65434	-0.4422	-0.462532
A_23_P102517	PDE6D	0.005385	0.000633	-3.65406	-0.44296	-0.442945
A_23_P118660	DDX52	0.005385	0.000633	-3.65404	-0.44303	-0.513969
A_24_P242820	TSN	0.005385	0.000634	-3.65394	-0.44332	-0.474181
A_23_P337422	SERBP1	0.005385	0.000634	-3.65379	-0.44373	-0.469451
A_24_P336848	ACYP2	0.005385	0.000634	-3.65363	-0.44416	-0.528506
A_23_P77274	UBE2Q2	0.005385	0.000634	-3.65356	-0.44435	-0.561237
A_23_P120048	BAZ2B	0.005385	0.000634	-3.65348	-0.44457	-0.796624
A_24_P388622	STX18	0.005393	0.000636	-3.65274	-0.44662	-0.47625
A_23_P165402	SF3B6	0.005397	0.000637	-3.65229	-0.44787	-0.600199
A_23_P1056	GPR89B	0.005397	0.000637	-3.65202	-0.44863	-0.577423
A_23_P203564	ZNF143	0.005397	0.000637	-3.652	-0.44867	-0.478146
A_23_P381378	CAPN7	0.005397	0.000637	-3.65193	-0.44885	-0.536752
A_23_P124122	PXMP2	0.005398	0.000638	-3.65168	-0.44955	-0.443503
A_32_P158966	KLRF1	0.005399	0.000638	-3.65137	-0.45041	-1.0498
A_32_P84933	MAPK1IP1L	0.005399	0.000638	-3.65137	-0.45041	-0.523913
A_32_P89755	SSR1	0.005408	0.00064	-3.65037	-0.45316	-0.499389
A_24_P353912	GNAI3	0.005438	0.000644	-3.6484	-0.45863	-0.57072
A_23_P18413	TIMMDC1	0.005447	0.000646	-3.64747	-0.4612	-0.479541
A_23_P82478	PUS7	0.005447	0.000646	-3.64728	-0.46173	-0.481416
A_24_P177353	THOC2	0.005449	0.000647	-3.64703	-0.4624	-0.549823
A_32_P175539	RCN2	0.005466	0.00065	-3.64555	-0.46649	-0.563817
A_32_P98975	C15orf57	0.005484	0.000653	-3.64418	-0.47029	-0.455349
A_24_P261734	SLC38A1	0.005491	0.000654	-3.64344	-0.47234	-0.499096
A_23_P74663	TAF1A	0.005491	0.000655	-3.64301	-0.47353	-0.567691
A_24_P56252	PPP1R12A	0.005491	0.000656	-3.64264	-0.47454	-0.767153
A_32_P61684	PAG1	0.005491	0.000656	-3.64262	-0.47461	-0.648563
A_23_P116016	SRSF8	0.005491	0.000656	-3.64262	-0.47461	-0.474925
A_23_P73577	DYNLT3	0.005505	0.000658	-3.64166	-0.47725	-0.709718
A_23_P361569	SLC35F5	0.005505	0.000658	-3.64148	-0.47774	-0.678092
A_32_P208403	GNG2	0.005505	0.000658	-3.64134	-0.47812	-0.600593
A_23_P96369	CXorf57	0.005505	0.000659	-3.6409	-0.47936	-0.872548
A_23_P431981	HMGXB4	0.005505	0.00066	-3.64064	-0.48006	-0.503906
A_23_P106544	CMC2	0.005506	0.00066	-3.64047	-0.48053	-0.593001
A_23_P132444	TCEA1	0.005509	0.000661	-3.64016	-0.48138	-0.443996
A_24_P208045	EDEM3	0.005515	0.000662	-3.63926	-0.48389	-0.693651
A_24_P381164	TTC17	0.005515	0.000663	-3.63905	-0.48447	-0.437199
A_23_P58538	EPB41L4A-AS1	0.005515	0.000663	-3.63904	-0.48449	-0.45311
A_23_P319565	PGBD3	0.005519	0.000664	-3.63852	-0.48593	-0.499964
A_23_P203389	TMEM216	0.005519	0.000664	-3.63841	-0.48623	-0.436015
A_23_P206396	CKLF	0.00553	0.000667	-3.63717	-0.48966	-0.584888
A_24_P945194	PDCD6IP	0.00553	0.000667	-3.63702	-0.49007	-0.528108
A_23_P55073	NOL11	0.005538	0.000668	-3.63644	-0.49166	-0.44757
A_23_P70938	STARD3NL	0.005542	0.000669	-3.63602	-0.49283	-0.672563
A_32_P517749	RPS6KA3	0.005545	0.00067	-3.63573	-0.49361	-0.592043
A_24_P348649	NDUFA1	0.005548	0.00067	-3.63542	-0.49448	-0.567799
A_24_P51805	AZI2	0.005552	0.000671	-3.63499	-0.49565	-0.572526
A_23_P213908	PHAX	0.005554	0.000672	-3.63475	-0.49632	-0.511574
A_24_P376556	CYCS	0.005569	0.000674	-3.63347	-0.49987	-0.576797
A_23_P115052	RIT1	0.005576	0.000676	-3.63278	-0.50178	-0.599678
A_24_P303647	BMT2	0.005579	0.000677	-3.63229	-0.50312	-0.634621
A_23_P23356	RRP15	0.005592	0.000681	-3.63027	-0.50869	-0.566154
A_24_P113341	C19orf12	0.005592	0.000682	-3.62985	-0.50984	-0.565386
A_24_P25484	INTS6-AS1	0.005605	0.000685	-3.6285	-0.51357	-0.549517
A_24_P456452	QKI	0.005605	0.000685	-3.62839	-0.51388	-0.546762
A_23_P102262	MRPL19	0.005608	0.000686	-3.62784	-0.51539	-0.509997
A_23_P203030	DLAT	0.005614	0.000687	-3.62728	-0.51692	-0.628875
A_32_P157965	EIF2S2	0.005615	0.000687	-3.62711	-0.51738	-0.522324
A_24_P487736	CXorf23	0.005622	0.000689	-3.62653	-0.51899	-0.79182
A_32_P37461	DNAJC3-AS1	0.005632	0.000691	-3.6256	-0.52157	-0.485694
A_24_P97001	PRPF38A	0.005632	0.000691	-3.62551	-0.52182	-0.463464
A_23_P111961	MAK16	0.005634	0.000692	-3.62511	-0.5229	-0.492356
A_24_P405552	SERP1	0.005635	0.000692	-3.62496	-0.52333	-0.615177
A_23_P403398	DKFZP586I1420	0.005635	0.000693	-3.62447	-0.52468	-0.461252
A_32_P116881	RPLP0	0.005635	0.000693	-3.62438	-0.52493	-0.489501
A_23_P41917	HOMER1	0.005635	0.000693	-3.62428	-0.5252	-0.681246
A_23_P146209	RNF170	0.005635	0.000694	-3.62411	-0.52568	-0.560109
A_24_P171983	NDUFAF4	0.005654	0.000697	-3.62242	-0.53032	-0.555052
A_32_P51894	HNRNPU	0.005658	0.000698	-3.62205	-0.53133	-0.668996
A_32_P99902	C15orf40	0.005661	0.000699	-3.62173	-0.53223	-0.474135
A_23_P122304	HDAC2	0.005662	0.000699	-3.62142	-0.53307	-0.457478
A_32_P67747	RBM41	0.005662	0.0007	-3.62125	-0.53354	-0.644464
A_23_P149892	CSGALNACT2	0.005662	0.0007	-3.62123	-0.53359	-0.655642
A_23_P31188	GIMAP1	0.005662	0.0007	-3.62113	-0.53388	-0.462985
A_23_P404108	CCSER2	0.005662	0.0007	-3.62099	-0.53426	-0.447229
A_23_P77776	SRSF2	0.005665	0.000701	-3.62071	-0.53504	-0.505009
A_23_P167227	HADH	0.005682	0.000703	-3.61958	-0.53812	-0.452498
A_23_P46182	RPS8	0.005691	0.000705	-3.61872	-0.54051	-0.391886
A_24_P281801	ZNF732	0.005691	0.000705	-3.61862	-0.54077	-0.589327
A_23_P53363	ATP23	0.005702	0.000707	-3.61771	-0.54329	-0.485894
A_23_P9574	ECT2	0.005711	0.000709	-3.61703	-0.54517	-0.863062
A_23_P501961	L3MBTL1	0.005713	0.00071	-3.61641	-0.54686	-0.451549
A_23_P92230	TSC22D2	0.005721	0.000712	-3.61577	-0.54864	-0.580883
A_32_P73217	TMEM167B	0.005732	0.000713	-3.61495	-0.55088	-0.529265
A_23_P12272	PPP1R8	0.005733	0.000714	-3.61453	-0.55203	-0.472863
A_23_P56553	METTL8	0.005737	0.000717	-3.61335	-0.55528	-0.521874
A_23_P18939	RASA1	0.005737	0.000717	-3.61324	-0.55559	-0.582228
A_23_P69958	AP3S1	0.005737	0.000717	-3.61322	-0.55564	-0.469866
A_23_P67992	C1D	0.005737	0.000717	-3.61321	-0.55567	-0.634009
A_23_P383385	POLE4	0.005737	0.000717	-3.61319	-0.55573	-0.577268
A_24_P279797	MRI1	0.005744	0.000719	-3.61246	-0.55771	-0.427705
A_23_P19243	AKIRIN2	0.005744	0.000719	-3.61235	-0.55803	-0.613084
A_23_P257198	NDUFS4	0.005744	0.000719	-3.61222	-0.5584	-0.673228
A_23_P142994	RBM45	0.005744	0.000719	-3.61212	-0.55865	-0.498559
A_32_P153725	KIAA1033	0.005746	0.00072	-3.61188	-0.55931	-0.80291
A_23_P93750	LSM5	0.005751	0.000721	-3.61121	-0.56115	-0.542939
A_32_P201773	AMMECR1	0.005751	0.000721	-3.61118	-0.56124	-0.516924
A_23_P138308	CD58	0.005751	0.000722	-3.61117	-0.56127	-0.589702
A_23_P14273	ZFYVE21	0.00576	0.000723	-3.61041	-0.56336	-0.397689
A_24_P363802	PSMD5	0.00576	0.000723	-3.61038	-0.56344	-0.427245
A_24_P65910	UQCC1	0.005777	0.000726	-3.60901	-0.56721	-0.426469
A_23_P98015	CUTC	0.005778	0.000727	-3.60867	-0.56813	-0.503314
A_24_P62708	PRKACB	0.005778	0.000727	-3.60853	-0.56853	-0.60087
A_32_P308040	RPLP0P2	0.005799	0.000731	-3.60691	-0.57299	-0.579538
A_23_P93881	SYPL1	0.005801	0.000732	-3.60653	-0.57402	-0.450857
A_24_P579826	ARL17B///ARL17A	0.00581	0.000734	-3.60564	-0.57646	-0.606988
A_24_P29445	TMEM14B	0.00581	0.000734	-3.60546	-0.57696	-0.482806
A_23_P127579	PTS	0.005819	0.000737	-3.60433	-0.58006	-0.730085
A_23_P211244	PRMT2	0.005819	0.000737	-3.60413	-0.58062	-0.491384
A_23_P165535	EEF1B2	0.005819	0.000737	-3.60399	-0.58101	-0.648869
A_23_P59602	MIOS	0.005819	0.000738	-3.60384	-0.58141	-0.448925
A_32_P229746	DNAJB6	0.00585	0.000743	-3.60158	-0.58761	-0.483497
A_23_P145694	ASNS	0.005856	0.000744	-3.60114	-0.58881	-0.452076
A_23_P28279	ACTR1B	0.005858	0.000744	-3.60085	-0.58963	-0.398757
A_32_P92281	PMS2P9	0.005865	0.000746	-3.60036	-0.59096	-0.4828
A_23_P43150	ZHX1	0.005866	0.000746	-3.60003	-0.59187	-0.586378
A_23_P11372	HPRT1	0.005871	0.000747	-3.5996	-0.59305	-0.502763
A_23_P78458	ZNF350	0.005893	0.00075	-3.59818	-0.59694	-0.529094
A_32_P141257	ZMYM5	0.005893	0.000751	-3.59809	-0.59718	-0.561228
A_23_P133470	PJA2	0.005894	0.000752	-3.59773	-0.59819	-0.551977
A_23_P124934	IKZF1	0.005907	0.000754	-3.59676	-0.60084	-0.457459
A_23_P217901	TSTD1	0.00591	0.000754	-3.59649	-0.60158	-0.421552
A_23_P54297	EIF3J	0.005915	0.000756	-3.59587	-0.60329	-0.516116
A_24_P408740	CMC1	0.005915	0.000756	-3.5957	-0.60375	-0.566828
A_23_P1676	TMEM218	0.005923	0.000759	-3.59457	-0.60686	-0.435824
A_32_P64418	DIS3L2	0.005923	0.000759	-3.59452	-0.60698	-0.548111
A_23_P63751	PRDX3	0.005927	0.000761	-3.59379	-0.60899	-0.527534
A_23_P72138	MRPS22	0.005928	0.000761	-3.59341	-0.61004	-0.55571
A_24_P171182	ACBD3	0.005928	0.000762	-3.5932	-0.61062	-0.56207
A_23_P144311	POLR2B	0.005928	0.000762	-3.59314	-0.61077	-0.493764
A_23_P159839	C1GALT1C1	0.005928	0.000763	-3.59286	-0.61154	-0.626867
A_23_P4124	CCDC43	0.005928	0.000763	-3.5926	-0.61224	-0.465384
A_23_P254081	LIAS	0.005928	0.000764	-3.59248	-0.61258	-0.494169
A_23_P106131	KTN1	0.005935	0.000765	-3.59196	-0.61401	-0.641629
A_24_P173234	ZNF613	0.005937	0.000766	-3.5916	-0.61498	-0.607497
A_24_P391368	ATXN10	0.005939	0.000766	-3.59132	-0.61576	-0.489674
A_32_P47566	UBLCP1	0.005939	0.000766	-3.59121	-0.61607	-0.505648
A_23_P12336	PRMT6	0.005942	0.000768	-3.59076	-0.6173	-0.532396
A_23_P356554	BAG2	0.005942	0.000768	-3.59065	-0.61761	-0.571113
A_23_P306105	GALNT1	0.005945	0.000769	-3.59031	-0.61852	-0.516971
A_23_P4604	ZNF611	0.005945	0.000769	-3.59022	-0.61878	-0.543549
A_24_P935252	FXR1	0.005953	0.000771	-3.58919	-0.62161	-0.560915
A_23_P146728	ALG2	0.005953	0.000771	-3.58918	-0.62163	-0.472182
A_32_P149111	MTHFSD	0.005953	0.000771	-3.58912	-0.6218	-0.513511
A_32_P32207	ANAPC16	0.005953	0.000771	-3.58911	-0.62182	-0.421711
A_23_P41437	UFSP2	0.005954	0.000772	-3.58895	-0.62225	-0.458713
A_24_P390096	GLIPR1	0.005955	0.000772	-3.58875	-0.62281	-0.486636
A_23_P109768	RNF7	0.005956	0.000773	-3.58844	-0.62365	-0.510469
A_23_P51906	PFDN2	0.005967	0.000775	-3.58764	-0.62584	-0.453409
A_24_P256552	CSTF3	0.005967	0.000775	-3.58749	-0.62625	-0.558933
A_32_P148824	C1orf27	0.005967	0.000776	-3.58727	-0.62685	-0.791898
A_23_P50331	FAM32A	0.005977	0.000777	-3.58657	-0.62876	-0.480074
A_32_P114246	USP47	0.005982	0.000779	-3.58584	-0.63077	-0.492459
A_32_P170736	CCDC71L	0.005982	0.000779	-3.58579	-0.63092	-0.634526
A_23_P130020	UTP18	0.005992	0.000781	-3.58496	-0.63318	-0.461533
A_23_P334777	PGBD2	0.006006	0.000784	-3.58359	-0.63694	-0.500144
A_24_P176255	GABPB1	0.006006	0.000784	-3.58357	-0.63699	-0.537643
A_23_P148446	UBE2A	0.006006	0.000785	-3.58325	-0.63787	-0.470572
A_32_P226786	FAM126B	0.006006	0.000785	-3.58312	-0.63823	-0.768861
A_23_P253317	GPR171	0.006015	0.000787	-3.58238	-0.64025	-0.571287
A_23_P60283	XPA	0.006019	0.000788	-3.58204	-0.64118	-0.55595
A_23_P25605	KBTBD7	0.00602	0.000788	-3.58184	-0.64171	-0.531799
A_23_P204119	RBM19	0.006027	0.00079	-3.5813	-0.6432	-0.465877
A_32_P122940	LOC642852	0.006027	0.00079	-3.58105	-0.64388	-0.578639
A_23_P24723	TMEM138	0.006027	0.00079	-3.58105	-0.64389	-0.456898
A_23_P403955	TARDBP	0.00603	0.000791	-3.58075	-0.64472	-0.443851
A_24_P106591	BLOC1S5	0.006036	0.000792	-3.58033	-0.64587	-0.529838
A_23_P367628	C2CD5	0.006036	0.000793	-3.58006	-0.6466	-0.697619
A_23_P200901	ENSA	0.006036	0.000793	-3.57998	-0.64683	-0.528282
A_23_P157038	CNPY4	0.006036	0.000793	-3.57993	-0.64696	-0.429285
A_23_P49646	PRPSAP2	0.006038	0.000794	-3.5795	-0.64812	-0.397481
A_23_P2293	HELB	0.006038	0.000794	-3.57942	-0.64836	-0.488887
A_23_P118289	BCL7C	0.006042	0.000795	-3.57907	-0.6493	-0.452806
A_24_P237389	EIF1AX	0.006042	0.000795	-3.57893	-0.64968	-0.543882
A_32_P109522	ZUFSP	0.006044	0.000797	-3.57844	-0.65102	-0.617012
A_24_P289170	CCDC88C	0.006045	0.000797	-3.57823	-0.6516	-0.473052
A_24_P362394	VPS45	0.006047	0.000798	-3.57794	-0.6524	-0.541588
A_23_P149375	THEM4	0.006047	0.000799	-3.57764	-0.65321	-0.567491
A_23_P98092	OAT	0.006047	0.000799	-3.57747	-0.65368	-0.56435
A_24_P199905	YWHAQ	0.006047	0.0008	-3.57721	-0.65439	-0.47675
A_23_P73972	GPX7	0.006048	0.0008	-3.57691	-0.65523	-0.493272
A_23_P150950	ZFC3H1	0.006063	0.000803	-3.5758	-0.65823	-0.488536
A_23_P25868	NAA30	0.006071	0.000804	-3.57525	-0.65974	-0.593178
A_24_P84822	GUSBP1	0.00608	0.000806	-3.57462	-0.66147	-0.59443
A_23_P45756	SYF2	0.006093	0.000808	-3.5738	-0.66373	-0.469393
A_23_P127522	HYLS1	0.006093	0.000809	-3.57344	-0.66469	-0.463726
A_23_P42080	TMEM14A	0.006093	0.000809	-3.57341	-0.66477	-0.499441
A_23_P119418	URI1	0.006095	0.000809	-3.57315	-0.66549	-0.509975
A_32_P100258	FLJ37453	0.006097	0.00081	-3.5728	-0.66645	-0.42108
A_23_P7101	SLBP	0.00613	0.000817	-3.56993	-0.67431	-0.460818
A_23_P208265	RPS5	0.00613	0.000818	-3.56981	-0.67461	-0.529701
A_32_P113508	ATG16L1	0.00613	0.000818	-3.56971	-0.67488	-0.403748
A_24_P242204	2006-09-01	0.006145	0.000821	-3.56865	-0.67779	-0.403356
A_23_P132948	ELF2	0.006173	0.000825	-3.56702	-0.68224	-0.500158
A_23_P57760	PXYLP1	0.006173	0.000825	-3.56685	-0.68269	-0.558229
A_24_P105761	KDM3A	0.006201	0.000831	-3.5646	-0.68886	-0.489804
A_24_P414786	CDC40	0.006203	0.000832	-3.56409	-0.69023	-0.51828
A_32_P219116	CENPJ	0.006203	0.000832	-3.56399	-0.69052	-0.535767
A_23_P42649	POLR2J	0.006204	0.000833	-3.56382	-0.69098	-0.412851
A_24_P942002	ACAP2	0.006228	0.000836	-3.56226	-0.69522	-0.55
A_23_P200222	LRP8	0.006228	0.000837	-3.56196	-0.69606	-0.583887
A_23_P143474	ATP5O	0.006228	0.000837	-3.56189	-0.69625	-0.582439
A_24_P149844	ABI1	0.006228	0.000838	-3.56178	-0.69655	-0.568164
A_32_P182941	RPS3	0.006228	0.000838	-3.56174	-0.69666	-0.473635
A_23_P69452	DBR1	0.006229	0.000838	-3.56155	-0.69716	-0.506406
A_32_P103945	B4GALT4	0.006233	0.00084	-3.56103	-0.69857	-0.525282
A_23_P130482	ZNF211	0.006233	0.00084	-3.56081	-0.6992	-0.43799
A_24_P192262	RALA	0.006233	0.00084	-3.5608	-0.6992	-0.464321
A_23_P124035	MRPL14	0.006233	0.00084	-3.5607	-0.69949	-0.510948
A_23_P45087	ZNF107	0.006234	0.000841	-3.5604	-0.7003	-0.806661
A_32_P42780	ZNF271P	0.006237	0.000842	-3.56004	-0.70129	-0.561919
A_23_P15639	C17orf75	0.006237	0.000842	-3.55999	-0.70142	-0.504722
A_23_P63459	COA6	0.006238	0.000843	-3.55979	-0.70196	-0.56097
A_23_P116694	RPS26	0.006239	0.000844	-3.55947	-0.70284	-1.05801
A_23_P88817	MLYCD	0.006247	0.000845	-3.55871	-0.70491	-0.473054
A_23_P256391	GOLGA4	0.006247	0.000846	-3.55866	-0.70506	-0.591984
A_23_P140960	NDUFAB1	0.006248	0.000846	-3.55848	-0.70555	-0.485392
A_32_P39003	LOC100133050	0.00625	0.000847	-3.55828	-0.70608	-0.581229
A_23_P6624	UMPS	0.00625	0.000847	-3.55814	-0.70648	-0.528402
A_24_P933138	RBM4	0.00625	0.000847	-3.55799	-0.70688	-0.456706
A_23_P54170	MED6	0.006254	0.000848	-3.55764	-0.70783	-0.433745
A_23_P29575	MRPS36	0.006254	0.000848	-3.55755	-0.70808	-0.408278
A_23_P146908	STX8	0.006277	0.000853	-3.55567	-0.71319	-0.466772
A_24_P125690	MRPL34	0.006284	0.000855	-3.555	-0.71502	-0.463054
A_24_P405002	PDIK1L	0.006284	0.000855	-3.555	-0.71504	-0.696595
A_23_P113245	RBPJ	0.006284	0.000855	-3.55495	-0.71515	-0.442634
A_23_P398836	TXNDC16	0.006292	0.000857	-3.55416	-0.7173	-0.509128
A_23_P143484	PIGP	0.006292	0.000858	-3.55402	-0.71771	-0.468631
A_24_P188116	ANKRD2	0.006297	0.000859	-3.55361	-0.71882	-0.528553
A_23_P36776	PUS7L	0.006309	0.000862	-3.55241	-0.72208	-0.75139
A_23_P102412	PLEKHA3	0.006309	0.000862	-3.55224	-0.72256	-0.540568
A_32_P50066	MAP9	0.006318	0.000864	-3.55152	-0.72452	-0.716646
A_23_P53476	LDHB	0.006326	0.000868	-3.54986	-0.72902	-0.488353
A_32_P199998	OLMALINC	0.006326	0.000869	-3.54975	-0.72933	-0.42477
A_23_P21734	AK6	0.006326	0.000869	-3.54962	-0.72967	-0.68291
A_23_P92629	CWC27	0.006326	0.000869	-3.54955	-0.72987	-0.525164
A_24_P910923	GALNT10	0.006326	0.000869	-3.54947	-0.7301	-0.494561
A_23_P302709	NR1D2	0.006326	0.000869	-3.54944	-0.73018	-0.495322
A_23_P200507	CNIH4	0.006347	0.000873	-3.54807	-0.7339	-0.634549
A_23_P107693	ZNF586	0.00635	0.000875	-3.54746	-0.73555	-0.438132
A_23_P372925	CIPC	0.00635	0.000875	-3.54742	-0.73567	-0.449169
A_23_P117198	MRPL57	0.00635	0.000875	-3.54741	-0.7357	-0.482582
A_23_P48628	ZBTB25	0.006369	0.000878	-3.54616	-0.73909	-0.495385
A_24_P273799	ZNF641	0.006377	0.000881	-3.54515	-0.74186	-0.656913
A_23_P60002	EMC2	0.006377	0.000881	-3.54507	-0.74206	-0.611956
A_23_P157365	FAM3C	0.006377	0.000881	-3.54504	-0.74215	-0.678729
A_24_P386323	RABEPK	0.006377	0.000881	-3.54498	-0.74231	-0.424625
A_24_P140827	PCMT1	0.006378	0.000882	-3.5448	-0.74281	-0.511464
A_23_P30175	ERBIN	0.006382	0.000883	-3.54417	-0.74452	-0.563725
A_24_P177604	PPP1R3F	0.006382	0.000883	-3.54412	-0.74466	-0.417646
A_23_P67702	ZNF85	0.006383	0.000884	-3.54376	-0.74563	-0.529237
A_24_P166168	CLOCK	0.006396	0.000887	-3.54286	-0.74808	-0.449978
A_24_P919840	RBM26	0.006396	0.000887	-3.54277	-0.74834	-0.557642
A_23_P28375	GMCL1	0.006398	0.000888	-3.54251	-0.74903	-0.492667
A_23_P170626	CHCHD7	0.0064	0.000888	-3.54232	-0.74956	-0.483205
A_23_P1904	MS4A2	0.006416	0.000892	-3.54097	-0.75323	-1.13548
A_24_P29975	ARPC5L	0.006416	0.000892	-3.54079	-0.75372	-0.491146
A_23_P134786	PHF20L1	0.006418	0.000893	-3.54038	-0.75483	-0.667647
A_23_P345591	PSMA2	0.006418	0.000894	-3.54027	-0.75513	-0.632877
A_23_P108785	ACTR3	0.006418	0.000894	-3.54025	-0.75518	-0.478544
A_32_P144908	ZNF254	0.006418	0.000894	-3.53998	-0.7559	-0.539627
A_23_P160689	LRIF1	0.006418	0.000895	-3.53987	-0.7562	-0.681174
A_24_P364025	UBE2D1	0.006418	0.000896	-3.53955	-0.75707	-0.650478
A_24_P397515	HMGN4	0.006418	0.000896	-3.53951	-0.75719	-0.519388
A_24_P867201	LIN7A	0.006431	0.000898	-3.53871	-0.75937	-0.643318
A_32_P200165	ELAVL1	0.006431	0.000899	-3.53845	-0.76008	-0.44259
A_23_P84775	PLRG1	0.006434	0.0009	-3.53807	-0.7611	-0.496463
A_24_P915371	COPS9	0.006454	0.000905	-3.53621	-0.76615	-0.496409
A_23_P383835	ACAT2	0.006454	0.000905	-3.53596	-0.76685	-0.546627
A_23_P254702	DEK	0.006456	0.000907	-3.53543	-0.76829	-0.667957
A_32_P46191	ZNF727	0.006456	0.000908	-3.53492	-0.76966	-0.537985
A_32_P38467	SNHG8	0.006465	0.00091	-3.53436	-0.77118	-0.565419
A_24_P411899	RNF19A	0.006475	0.000912	-3.53371	-0.77295	-0.605253
A_24_P595717	FAM179A	0.006476	0.000912	-3.53338	-0.77384	-0.733973
A_23_P31097	OSTM1	0.006478	0.000914	-3.53296	-0.77497	-0.639218
A_24_P188325	UCHL5	0.006478	0.000914	-3.53292	-0.7751	-0.560626
A_24_P15765	RPS7P5	0.006488	0.000916	-3.53214	-0.7772	-0.901996
A_24_P497186	IRF2BP2	0.006488	0.000916	-3.53197	-0.77767	-0.43772
A_24_P184769	WDR20	0.006488	0.000916	-3.53193	-0.77778	-0.480462
A_23_P162087	TMEM9B	0.006488	0.000916	-3.53189	-0.77789	-0.452757
A_23_P69908	GLRX	0.006488	0.000917	-3.53173	-0.77833	-0.656992
A_23_P143964	SH3BP5	0.006488	0.000918	-3.53144	-0.77911	-0.446278
A_23_P50418	ZNF791	0.00649	0.000918	-3.53124	-0.77967	-0.569999
A_24_P162929	METTL21A	0.006506	0.000922	-3.52985	-0.78344	-0.434993
A_23_P99260	METAP2	0.006506	0.000923	-3.5297	-0.78383	-0.502736
A_23_P40782	COMMD2	0.006506	0.000923	-3.52966	-0.78396	-0.533743
A_23_P65584	COQ6	0.00651	0.000924	-3.52932	-0.78488	-0.436366
A_23_P98910	LRMP	0.006522	0.000926	-3.52855	-0.78695	-0.508718
A_23_P68031	STAT4	0.006522	0.000926	-3.52846	-0.7872	-0.527818
A_24_P285880	SEC62	0.006525	0.000927	-3.5282	-0.7879	-0.539253
A_23_P51767	CD1C	0.006529	0.000928	-3.52782	-0.78895	-0.46916
A_24_P196117	GTF2H5	0.00654	0.00093	-3.5269	-0.79143	-0.587837
A_23_P112341	RMI1	0.006541	0.000931	-3.52667	-0.79205	-0.5856
A_23_P36183	GTF2H1	0.00655	0.000933	-3.52609	-0.79364	-0.524881
A_23_P56380	ZC3H15	0.006559	0.000934	-3.52545	-0.79537	-0.650752
A_23_P19313	TBP	0.006571	0.000938	-3.52402	-0.79925	-0.422129
A_23_P140170	SEC23A	0.006583	0.000942	-3.52282	-0.8025	-0.577846
A_23_P163200	RIN3	0.006583	0.000942	-3.52259	-0.80312	-0.42493
A_23_P37237	CHURC1	0.006592	0.000944	-3.52201	-0.80471	-0.530791
A_24_P332341	POLR2J4	0.006609	0.000947	-3.52089	-0.80773	-0.410328
A_23_P55880	ZNF564	0.006619	0.000949	-3.52015	-0.80973	-0.473724
A_23_P424712	CCDC142	0.00662	0.00095	-3.51999	-0.81019	-0.430671
A_32_P126485	LOC100996716	0.00662	0.00095	-3.5198	-0.81069	-0.471711
A_23_P169838	SUN1	0.00662	0.000951	-3.51961	-0.81121	-0.487285
A_23_P250800	ST3GAL6	0.006628	0.000953	-3.51892	-0.81307	-0.639119
A_23_P126970	TIMM17A	0.006628	0.000953	-3.51887	-0.81321	-0.499986
A_23_P350689	ZDHHC23	0.006628	0.000953	-3.51886	-0.81322	-0.569823
A_23_P106505	LCMT2	0.006629	0.000954	-3.51857	-0.81403	-0.476108
A_24_P316939	LRRFIP1	0.006629	0.000954	-3.51847	-0.81428	-0.511233
A_23_P101943	ARL5A	0.006629	0.000954	-3.5184	-0.81449	-0.523172
A_32_P34116	NUS1	0.006629	0.000955	-3.51831	-0.81471	-0.628256
A_23_P306964	2011-09-01	0.006639	0.000956	-3.51769	-0.8164	-0.501382
A_24_P688133	PPM1A	0.006639	0.000957	-3.51757	-0.81672	-0.539536
A_32_P131143	CECR5-AS1	0.00665	0.000959	-3.5169	-0.81855	-0.519133
A_23_P75516	PPFIA1	0.006654	0.00096	-3.51657	-0.81944	-0.510349
A_23_P96761	ACADM	0.006659	0.000961	-3.5162	-0.82043	-0.572565
A_24_P282578	SSR2	0.006662	0.000961	-3.51592	-0.82121	-0.401085
A_24_P414556	TTC33	0.006662	0.000962	-3.5158	-0.82152	-0.894448
A_32_P117422	PMS2P4	0.006664	0.000962	-3.51557	-0.82215	-0.458083
A_23_P217637	TIMM8A	0.006673	0.000965	-3.51476	-0.82433	-0.486792
A_23_P321703	BCL2A1	0.006678	0.000966	-3.51439	-0.82535	-0.569139
A_32_P39093	ABHD17C	0.006678	0.000966	-3.5143	-0.82558	-0.639254
A_23_P132874	CMSS1	0.006681	0.000967	-3.5139	-0.82668	-0.502954
A_23_P118002	UQCRC2	0.006681	0.000967	-3.51388	-0.82672	-0.425961
A_23_P54000	SNX6	0.006681	0.000968	-3.51364	-0.82737	-0.575961
A_24_P933418	ABI2	0.006681	0.000968	-3.51357	-0.82757	-0.502567
A_23_P326739	KMT5B	0.006681	0.000968	-3.51349	-0.82779	-0.420218
A_23_P26143	C15orf61	0.006681	0.00097	-3.51302	-0.82904	-0.407978
A_23_P161338	PPA1	0.006681	0.00097	-3.51301	-0.82907	-0.517939
A_23_P105535	POC1B	0.006681	0.000971	-3.51266	-0.83004	-0.542625
A_24_P243776	ZNF277	0.006681	0.000971	-3.51245	-0.83059	-0.561801
A_24_P841622	RPL32P3	0.006681	0.000972	-3.51243	-0.83064	-0.42311
A_23_P71591	NOL8	0.006681	0.000972	-3.51236	-0.83084	-0.445404
A_24_P347624	SNURF	0.006685	0.000973	-3.51203	-0.83174	-0.452706
A_24_P826348	ZC3H6	0.006688	0.000974	-3.51173	-0.83254	-0.438507
A_32_P189845	ZNF680	0.006691	0.000974	-3.51148	-0.83321	-0.532175
A_23_P215198	TYW1	0.006694	0.000975	-3.51111	-0.83423	-0.457769
A_24_P639629	ZMAT3	0.006694	0.000976	-3.51096	-0.83462	-0.505924
A_32_P144920	NECAP1	0.006694	0.000976	-3.51082	-0.835	-0.606553
A_23_P207280	APPBP2	0.006694	0.000976	-3.51076	-0.83516	-0.452609
A_23_P138975	RBM7	0.006694	0.000977	-3.5106	-0.83559	-0.581952
A_23_P17393	CSE1L	0.006698	0.000978	-3.51018	-0.83673	-0.441086
A_24_P647163	LOC100506100	0.006705	0.00098	-3.50956	-0.83842	-0.549272
A_23_P426021	SEL1L3	0.006705	0.00098	-3.50948	-0.83863	-0.488498
A_23_P12874	GTPBP4	0.006715	0.000982	-3.50884	-0.84037	-0.4408
A_23_P82950	PCM1	0.00673	0.000985	-3.50788	-0.84296	-0.457627
A_23_P31765	PKIA	0.00673	0.000985	-3.50775	-0.8433	-0.515883
A_24_P529786	NUTM2B-AS1	0.006739	0.000988	-3.50694	-0.84551	-0.487647
A_23_P419239	ETNK1	0.006739	0.000988	-3.5068	-0.84589	-0.521889
A_23_P211080	IFNAR2	0.006739	0.000989	-3.50651	-0.84665	-0.515368
A_32_P218883	RFK	0.006739	0.000989	-3.50647	-0.84678	-0.603951
A_24_P278637	FADD	0.006739	0.00099	-3.5061	-0.84777	-0.423729
A_23_P312217	CAPN10	0.006739	0.00099	-3.5061	-0.84779	-0.415209
A_23_P31747	C8orf76	0.006742	0.000991	-3.50567	-0.84894	-0.442744
A_23_P39718	FEZ2	0.006742	0.000992	-3.50558	-0.84917	-0.545085
A_23_P208850	RPS16	0.006743	0.000992	-3.50542	-0.84962	-0.424582
A_23_P162106	MRPL48	0.006766	0.000997	-3.50377	-0.85408	-0.560844
A_23_P98218	CWC15	0.006766	0.000997	-3.50375	-0.85413	-0.452404
A_24_P398790	NRDE2	0.006766	0.000997	-3.50369	-0.85429	-0.444678
A_23_P163027	PARP2	0.006769	0.000998	-3.50344	-0.85496	-0.468085
A_32_P84605	RPS23	0.00677	0.000999	-3.50326	-0.85545	-0.505638
A_23_P169050	MRPS28	0.00677	0.000999	-3.50305	-0.856	-0.663274
A_23_P76690	UCHL3	0.006776	0.001	-3.50217	-0.8584	-0.532987
A_23_P205830	BTBD1	0.006779	0.001	-3.50186	-0.85923	-0.504158
A_23_P37137	DNAJC8	0.006779	0.001	-3.50174	-0.85955	-0.457091
A_23_P108641	FAM136A	0.006782	0.001	-3.50148	-0.86026	-0.497064
A_24_P40417	FMR1	0.006784	0.00101	-3.50098	-0.86161	-0.693702
A_23_P157607	INTS10	0.006784	0.00101	-3.50094	-0.86173	-0.422122
A_24_P272873	RPL13AP3	0.006784	0.00101	-3.50092	-0.86177	-0.446826
A_24_P98524	PPP3CB	0.006794	0.00101	-3.50032	-0.86339	-0.465072
A_23_P420334	PGBD4	0.0068	0.00101	-3.4999	-0.86454	-0.504408
A_23_P386561	TWISTNB	0.006811	0.00101	-3.49889	-0.86725	-0.54537
A_24_P245646	TP53RK	0.006814	0.00101	-3.49851	-0.8683	-0.452735
A_23_P77066	SNRPN	0.006814	0.00101	-3.49847	-0.8684	-0.422854
A_24_P339201	METRN	0.006824	0.00101	-3.49781	-0.87018	-0.522687
A_23_P44932	EIF2A	0.00684	0.00102	-3.49687	-0.87271	-0.585198
A_23_P58036	MCCC1	0.00684	0.00102	-3.49676	-0.87302	-0.427159
A_24_P229199	ATPAF1	0.006855	0.00102	-3.49593	-0.87524	-0.414405
A_24_P56240	CPNE8	0.006862	0.00102	-3.49537	-0.87677	-0.769515
A_24_P356601	HEXIM1	0.006869	0.00102	-3.49478	-0.87834	-0.455177
A_23_P371613	CHCHD1	0.006875	0.00103	-3.49436	-0.8795	-0.46449
A_24_P64039	AP3M2	0.006882	0.00103	-3.49389	-0.88076	-0.402764
A_23_P324490	KIAA0355	0.006889	0.00103	-3.49346	-0.88192	-0.424187
A_32_P30813	PTGES3	0.006889	0.00103	-3.49322	-0.88257	-0.453769
A_23_P27048	TMEM199	0.006919	0.00103	-3.49131	-0.88771	-0.410851
A_23_P45917	CKS1B	0.006941	0.00104	-3.48988	-0.89156	-0.553019
A_23_P144188	SLC33A1	0.006941	0.00104	-3.48977	-0.89185	-0.620878
A_23_P51202	ZNF436	0.006941	0.00104	-3.48965	-0.89218	-0.458247
A_24_P414371	PPP3CA	0.006944	0.00104	-3.48929	-0.89317	-0.5201
A_23_P95302	RFC5	0.006946	0.00104	-3.48898	-0.894	-0.44112
A_32_P14544	RPS2	0.006946	0.00104	-3.48896	-0.89406	-0.53805
A_23_P76658	N4BP2L1	0.006946	0.00104	-3.4887	-0.89474	-0.625966
A_23_P62807	SCCPDH	0.006946	0.00104	-3.48868	-0.8948	-0.542528
A_23_P164237	UTP6	0.006946	0.00104	-3.48846	-0.89541	-0.457261
A_23_P145777	NDUFA4	0.006954	0.00105	-3.48774	-0.89735	-0.786546
A_23_P103201	PNRC2	0.006954	0.00105	-3.48763	-0.89764	-0.579297
A_32_P186450	SEPT7P2	0.006967	0.00105	-3.48687	-0.89968	-0.493549
A_24_P176044	DNM1L	0.006977	0.00105	-3.4863	-0.90123	-0.513927
A_23_P81650	C5orf15	0.006982	0.00105	-3.4859	-0.9023	-0.568585
A_23_P79199	DBI	0.006997	0.00106	-3.48463	-0.90572	-0.688702
A_23_P301336	R3HCC1L	0.007004	0.00106	-3.484	-0.90743	-0.444404
A_23_P113803	KATNA1	0.007004	0.00106	-3.48375	-0.9081	-0.458185
A_23_P14716	ADPGK	0.007004	0.00106	-3.48373	-0.90815	-0.514244
A_23_P108554	DDX1	0.007004	0.00106	-3.48352	-0.9087	-0.494779
A_23_P98350	BIRC3	0.007004	0.00106	-3.48349	-0.9088	-0.584735
A_24_P110770	MYO1G	0.007007	0.00106	-3.4832	-0.90956	-0.49268
A_24_P48617	UQCR11	0.007028	0.00106	-3.48191	-0.91304	-0.417893
A_32_P131050	ZNF148	0.00703	0.00107	-3.48165	-0.91375	-0.411329
A_23_P13701	TMBIM4	0.007043	0.00107	-3.48082	-0.91597	-0.513719
A_23_P115842	CCAR1	0.007053	0.00107	-3.48021	-0.91761	-0.649068
A_23_P381203	KIAA0556	0.007053	0.00107	-3.47992	-0.91842	-0.511946
A_23_P126291	SNRPE	0.007062	0.00107	-3.47935	-0.91993	-0.536432
A_23_P143958	RPL22L1	0.007064	0.00107	-3.47913	-0.92054	-0.913482
A_23_P152353	EARS2	0.007064	0.00107	-3.4789	-0.92117	-0.444527
A_23_P38408	GGNBP2	0.007068	0.00108	-3.4785	-0.92222	-0.459246
A_23_P82941	ARFGEF1	0.007072	0.00108	-3.47805	-0.92343	-0.476213
A_23_P127613	TRAPPC4	0.007072	0.00108	-3.47803	-0.92349	-0.404145
A_23_P81087	INTS12	0.007072	0.00108	-3.47786	-0.92395	-0.43586
A_23_P158938	AP3M1	0.007081	0.00108	-3.47726	-0.92557	-0.445796
A_24_P341504	RNPC3	0.007101	0.00108	-3.47546	-0.9304	-0.465785
A_24_P190877	TRMT1L	0.007101	0.00109	-3.47521	-0.93107	-0.549248
A_23_P303260	STX7	0.007101	0.00109	-3.47506	-0.93147	-0.655943
A_24_P46953	SGK3	0.007109	0.00109	-3.4745	-0.933	-0.53944
A_23_P151405	CKAP2	0.007112	0.00109	-3.47388	-0.93467	-0.583722
A_23_P257365	GFI1	0.007112	0.00109	-3.4737	-0.93515	-0.588285
A_24_P384779	PRKAG2	0.007112	0.00109	-3.47364	-0.93532	-0.456536
A_23_P82748	ENY2	0.007112	0.00109	-3.47353	-0.9356	-0.505942
A_23_P8311	TDP2	0.007112	0.00109	-3.47306	-0.93686	-0.589102
A_23_P163942	SUPT4H1	0.007123	0.0011	-3.47226	-0.93901	-0.425002
A_24_P328646	RBM5	0.007123	0.0011	-3.47224	-0.93906	-0.431285
A_32_P42054	DND1	0.007123	0.0011	-3.47208	-0.93949	-0.413248
A_23_P257726	TRMO	0.007143	0.0011	-3.47093	-0.94259	-0.383703
A_24_P81965	RAP2A	0.007146	0.0011	-3.47068	-0.94327	-0.709308
A_24_P861568	RABGEF1	0.007157	0.0011	-3.47003	-0.94502	-0.448708
A_23_P365844	EID2	0.007165	0.0011	-3.46955	-0.9463	-0.450377
A_23_P412392	SEC22B	0.007179	0.00111	-3.46866	-0.9487	-0.438596
A_23_P84929	SLC38A5	0.007201	0.00111	3.4674	-0.95207	0.54728
A_23_P129038	EVL	0.007224	0.00112	-3.46625	-0.95517	-0.461934
A_23_P402287	LNX2	0.007224	0.00112	-3.46611	-0.95553	-0.490557
A_23_P133445	GZMA	0.007265	0.00112	-3.46337	-0.96292	-0.860396
A_24_P345948	DCTD	0.007265	0.00112	-3.46332	-0.96303	-0.421852
A_23_P150365	REXO2	0.007266	0.00113	-3.46305	-0.96377	-0.396495
A_23_P121956	THG1L	0.007266	0.00113	-3.46304	-0.96378	-0.475238
A_24_P324674	LY9	0.007268	0.00113	-3.46283	-0.96436	-0.41445
A_23_P51627	PPCS	0.00727	0.00113	-3.46259	-0.965	-0.484247
A_24_P225477	ECHDC2	0.00727	0.00113	-3.46242	-0.96546	-0.513045
A_23_P29754	BDH1	0.00727	0.00113	-3.46216	-0.96615	-0.40432
A_32_P190049	LRRC58	0.00727	0.00113	-3.46216	-0.96616	-0.638856
A_24_P913760	INTS6	0.007282	0.00113	-3.46127	-0.96854	-0.474559
A_23_P101185	NARS	0.007287	0.00113	-3.46072	-0.97	-0.461674
A_24_P41801	LPA	0.007287	0.00113	-3.4607	-0.97007	-0.558157
A_23_P107552	TRAPPC8	0.007303	0.00114	-3.45961	-0.973	-0.479895
A_23_P81212	MRPS18C	0.007303	0.00114	-3.4595	-0.97329	-0.616885
A_24_P186065	DHFR2	0.007315	0.00114	-3.4585	-0.97598	-0.570671
A_24_P940803	EPT1	0.007334	0.00115	-3.45698	-0.98005	-0.573229
A_23_P5586	MPHOSPH10	0.007334	0.00115	-3.45696	-0.9801	-0.440903
A_23_P211797	OPA1	0.007336	0.00115	-3.45676	-0.98065	-0.550913
A_24_P89080	DCK	0.007338	0.00115	-3.45654	-0.98122	-0.650732
A_23_P143414	ROMO1	0.007338	0.00115	-3.45645	-0.98147	-0.41798
A_24_P393787	TRNAU1AP	0.007354	0.00115	-3.45559	-0.98378	-0.462942
A_24_P237586	ANKRD37	0.007359	0.00115	-3.45526	-0.98465	-0.464054
A_23_P145574	HINT3	0.007365	0.00115	-3.45476	-0.986	-0.576852
A_24_P354954	CCDC126	0.007371	0.00116	-3.45439	-0.98698	-0.618119
A_23_P128543	MED4	0.007408	0.00116	-3.45247	-0.99215	-0.479181
A_24_P379379	CAPZA1	0.007408	0.00116	-3.45235	-0.99245	-0.65498
A_23_P329198	NABP1	0.007419	0.00116	-3.45172	-0.99414	-0.666955
A_24_P158903	IRAK4	0.007434	0.00117	-3.45096	-0.9962	-0.573086
A_23_P340158	ISCU	0.007442	0.00117	-3.45048	-0.99747	-0.401119
A_24_P416411	PEX12	0.007443	0.00117	-3.45034	-0.99784	-0.478735
A_23_P859	ADSS	0.007445	0.00117	-3.4499	-0.99902	-0.416829
A_32_P88892	RPL7A	0.007451	0.00117	-3.44935	-1.00051	-0.402752
A_23_P69988	RARS	0.007456	0.00117	-3.44892	-1.00165	-0.469292
A_23_P79818	OSER1	0.007456	0.00117	-3.44883	-1.00188	-0.461718
A_23_P351148	SH2D1B	0.007456	0.00117	-3.44869	-1.00227	-0.789352
A_32_P230828	GAS5	0.007456	0.00118	-3.44856	-1.00262	-0.6897
A_23_P40039	AMMECR1L	0.007456	0.00118	-3.44851	-1.00275	-0.433767
A_23_P101237	C18orf21	0.007461	0.00118	-3.44819	-1.00361	-0.406193
A_23_P380848	TXNDC17	0.007464	0.00118	-3.44794	-1.00427	-0.557157
A_23_P17021	SCRN3	0.007465	0.00118	-3.44772	-1.00488	-0.589242
A_23_P353704	GPCPD1	0.007468	0.00118	-3.44742	-1.00568	-0.731123
[truncated: 3,571 more rows]
